# Supplementary material for: DNA barcoding echinoderms from the East Coast of South Africa. The challenge to maintain DNA data connected with taxonomy
Source: PLoS One. 2022 Oct 10;17(10):e0270321. doi: 10.1371/journal.pone.0270321 (PMC9550079; doi:10.1371/journal.pone.0270321)
Supplement: S1 Table — Columns ABGD, GMYC, bPTP and BIN provide the putative species IDs obtained with each method. Haplotype IDs are given for the representative sequences included in the phylogenetic tree reconstruction. (XLSX) [file pone.0270321.s001.xlsx]

## Sheet: Sheet1
Specimen ID	Sample ID	Class	Order	Family	Genus	Species	Species author	ABGD	GMYC	bPTP	BIN	Haplotype in BI tree
RSAKZN/2016.059	AB42609730	Asteroidea	Spinulosida Perrier, 1884	Echinasteridae Verrill, 1870	Echinaster	Echinaster purpureus	(Gray, 1840)	18	278	313	BOLD:ABZ6387	DXCV
RSAKZN/2016.116	AB42609881	Asteroidea	Spinulosida Perrier, 1884	Echinasteridae Verrill, 1870	Echinaster	Echinaster purpureus	(Gray, 1840)	18	278	313	BOLD:ABZ6387	DXCVI
RSAKZN/2016.117	AB42609887	Asteroidea	Spinulosida Perrier, 1884	Echinasteridae Verrill, 1870	Echinaster	Echinaster purpureus	(Gray, 1840)	18	278	313	BOLD:ABZ6387	DXCVI
RSAKZN/2016.118	AB42609893	Asteroidea	Spinulosida Perrier, 1884	Echinasteridae Verrill, 1870	Echinaster	Echinaster purpureus	(Gray, 1840)	18	278	313	BOLD:ABZ6387	DXCVI
RSAKZN/2016.119	AB42609899	Asteroidea	Spinulosida Perrier, 1884	Echinasteridae Verrill, 1870	Echinaster	Echinaster purpureus	(Gray, 1840)	18	278	313	BOLD:ABZ6387	DLXXXVIII
RSAKZN/2016.027	AB42608981	Asteroidea	Valvatida Perrier, 1884	Asterinidae Gray, 1840	Aquilonastra	Aquilonastra cf. rowleyi	O'Loughlin & Rowe, 2004	17	345	40	BOLD:AEE6819	VII
RSAKZN/2016.026	AB42608987	Asteroidea	Valvatida Perrier, 1884	Asterinidae Gray, 1840	Aquilonastra	Aquilonastra cf. rowleyi	O'Loughlin & Rowe, 2004	36	62	319	BOLD:AAM3012	DLXXXVII
RSAKZN/2016.025	AB42608993	Asteroidea	Valvatida Perrier, 1884	Asterinidae Gray, 1840	Aquilonastra	Aquilonastra cf. rowleyi	O'Loughlin & Rowe, 2004	36	62	319	BOLD:AAM3012	DCCXXV
RSAKZN/2016.087	AB42609757	Asteroidea	Valvatida Perrier, 1884	Asterinidae Gray, 1840	Aquilonastra	Aquilonastra cf. rowleyi	O'Loughlin & Rowe, 2004	36	62	319	BOLD:AAM3012	DCCXXVIII
RSAKZN/2016.146	AB42610203	Asteroidea	Valvatida Perrier, 1884	Asterinidae Gray, 1840	Aquilonastra	Aquilonastra sp.		171	171	15	BOLD:AEE0641	DCCXXVII
RSAKZN/2016.189	AB42610226	Asteroidea	Valvatida Perrier, 1884	Asterinidae Gray, 1840	Aquilonastra	Aquilonastra sp.		171	171	15	BOLD:AEE8692	MMCLXXVI
RSAKZN/2016.028	AB42608975	Asteroidea	Valvatida Perrier, 1884	Goniasteridae Forbes, 1841	Fromia	Fromia elegans	H.L. Clark, 1921	169	152	235	BOLD:AAM4602	MMCLXXVII
RSAKZN/2016.220	AB42609498	Asteroidea	Valvatida Perrier, 1884	Goniasteridae Forbes, 1841	Fromia	Fromia elegans	H.L. Clark, 1921	169	152	235	BOLD:AAM4602	MMCLXX
RSAKZN/2016.074	AB42609726	Asteroidea	Valvatida Perrier, 1884	Goniasteridae Forbes, 1841	Fromia	Fromia milleporella	(Lamarck, 1816)	167	320	328	BOLD:AAM3426	MMCLXIX
RSAKZN/2016.173	AB42610224	Asteroidea	Valvatida Perrier, 1884	Goniasteridae Forbes, 1841	Fromia	Fromia milleporella	(Lamarck, 1816)	167	319	327	BOLD:ABA1940	MMCLXII
RSAKZN/2016.079	AB42609756	Asteroidea	Valvatida Perrier, 1884	Goniasteridae Forbes, 1841	Fromia	Fromia schultzei	Döderlein, 1910	168	321	70	BOLD:AEE2446	MMCLXI
RSAKZN/2016.170	AB42610206	Asteroidea	Valvatida Perrier, 1884	Mithrodidae Viguier, 1878	Thromidia	Thromidia seychellesensis	Pope & Rowe, 1977	10	138	59	BOLD:AEE7318	MMCLXVIII
RSAKZN/2016.187	AB42610208	Asteroidea	Valvatida Perrier, 1884	Mithrodidae Viguier, 1878	Thromidia	Thromidia seychellesensis	Pope & Rowe, 1977	10	138	59	BOLD:AEE7318	CCCLXXXVII
RSAKZN/2016.216	AB42609521	Asteroidea	Valvatida Perrier, 1884	Ophidiasteridae Verrill, 1870	Ferdina	Ferdina sadhaensis	Marsh & Campbell, 1991 1991	14	145	11	BOLD:ABA2062	CCCLXXXVI
RSAKZN/2016.058	AB42609724	Asteroidea	Valvatida Perrier, 1884	Ophidiasteridae Verrill, 1870	Ferdina	Ferdina sadhaensis	Marsh & Campbell, 1991	14	145	11	BOLD:ABA2062	DXXXVIII
RSAKZN/2016.075	AB42609732	Asteroidea	Valvatida Perrier, 1884	Ophidiasteridae Verrill, 1870	Ferdina	Ferdina sadhaensis	Marsh & Campbell, 1991	14	145	11	BOLD:ABA2062	DXXXVIII
RSAKZN/2016.029	AB42608969	Asteroidea	Valvatida Perrier, 1884	Ophidiasteridae Verrill, 1870	Gomophia	Gomophia egyptiaca	Gray, 1840	49	192	281	BOLD:AEE3553	DXXXVII
RSAKZN/2016.077	AB42609744	Asteroidea	Valvatida Perrier, 1884	Ophidiasteridae Verrill, 1870	Gomophia	Gomophia egyptiaca	Gray, 1840	49	192	281	BOLD:AEE3553	DCCCLXIX
RSAKZN/2016.171	AB42610212	Asteroidea	Valvatida Perrier, 1884	Ophidiasteridae Verrill, 1870	Gomophia	Gomophia egyptiaca	Gray, 1840	49	192	281	BOLD:AEE3553	DCCCLXX
RSAKZN/2016.136	AB42609907	Asteroidea	Valvatida Perrier, 1884	Ophidiasteridae Verrill, 1870	Leiaster	Leiaster cf. leachi		5	239	68	BOLD:ABA1857	DCCCLXX
RSAKZN/2016.219	AB42609492	Asteroidea	Valvatida Perrier, 1884	Ophidiasteridae Verrill, 1870	Linckia	Linckia laevigata	(Linnaeus, 1758)	0	227	323	BOLD:AAA1544	CCCLXXX
RSAKZN/2016.090	AB42609728	Asteroidea	Valvatida Perrier, 1884	Ophidiasteridae Verrill, 1870	Linckia	Linckia laevigata	(Linnaeus, 1758)	0	227	323	BOLD:AAA1544	VII
RSAKZN/2016.172	AB42610218	Asteroidea	Valvatida Perrier, 1884	Ophidiasteridae Verrill, 1870	Linckia	Linckia laevigata	(Linnaeus, 1758)	0	227	323	BOLD:AAA1544	I
RSAKZN/2016.213	AB42609503	Asteroidea	Valvatida Perrier, 1884	Ophidiasteridae Verrill, 1870	Nardoa	Nardoa variolata	(Retzius, 1805)	49	193	270	BOLD:ABA1915	DCCCLXXII
RSAKZN/2016.215	AB42609515	Asteroidea	Valvatida Perrier, 1884	Ophidiasteridae Verrill, 1870	Nardoa	Nardoa variolata	(Retzius, 1805)	49	193	270	BOLD:ABA1915	DCCCLXXII
RSAKZN/2016.089	AB42609722	Asteroidea	Valvatida Perrier, 1884	Ophidiasteridae Verrill, 1870	Nardoa	Nardoa variolata	(Retzius, 1805)	49	193	270	BOLD:ABA1915	DCCCLXXIII
RSAKZN/2016.185	AB42610202	Asteroidea	Valvatida Perrier, 1884	Ophidiasteridae Verrill, 1870	Nardoa	Nardoa variolata	(Retzius, 1805)	49	193	270	BOLD:ABA1915	DCCCLXXIV
RSAKZN/2016.143	AB42609902	Asteroidea	Valvatida Perrier, 1884	Ophidiasteridae Verrill, 1870	Ophidiaster	Cistina columbiae	Koehler, 1910	7	117	65	BOLD:AAR9244	CCCLXXXII
RSAKZN/2016.144	AB42609908	Asteroidea	Valvatida Perrier, 1884	Ophidiasteridae Verrill, 1870	Ophidiaster	Ophidiaster hemprichi	Müller & Troschel, 1842	4	237	245	BOLD:ABA2544	CCCLXXVIII
RSAKZN/2016.152	AB42610239	Asteroidea	Valvatida Perrier, 1884	Ophidiasteridae Verrill, 1870	Ophidiaster	Ophidiaster perrieri	de Loriol, 1885	35	243	3	BOLD:AEE3363	DCCXXIV
RSAKZN/2016.225	AB42609481	Asteroidea	Valvatida Perrier, 1884	Oreasteridae Fisher, 1911	Choriaster	Choriaster granulatus	(Lütken, 1869)	76	249	96	BOLD:ABA2964	MLX
RSAKZN/2016.214	AB42609509	Asteroidea	Valvatida Perrier, 1884	Oreasteridae Fisher, 1911	Monachaster	Monachaster sanderi	(Meissner, 1892)	72	113	54	BOLD:AEE3657	MLV
RSAKZN/2016.057	AB42609718	Asteroidea	Valvatida Perrier, 1884	Oreasteridae Fisher, 1911	Monachaster	Monachaster sanderi	(Meissner, 1892)	72	113	54	BOLD:AEE3657	MLIV
RSAKZN/2016.088	AB42609763	Asteroidea	Valvatida Perrier, 1884	Oreasteridae Fisher, 1911	Monachaster	Monachaster sanderi	(Meissner, 1892)	72	113	54	BOLD:AEE3657	MLIII
RSAKZN/2016.151	AB42610233	Asteroidea	Valvatida Perrier, 1884	Oreasteridae Fisher, 1911	Monachaster	Monachaster sanderi	(Meissner, 1892)	72	113	54	BOLD:AEE3657	MLIV
RSAKZN/2016.186	AB42610214	Asteroidea	Valvatida Perrier, 1884	Oreasteridae Fisher, 1911	Protoreaster	Protoreaster lincki	(de Blainville, 1830)	77	250	189	BOLD:ABA3622	MLXI
RSAKZN/2016.054	AB42609747	Crinoidea	Comatulida Clark, 1908	Antedonidae Norman, 1865	Annametra	Annametra occidentalis	(AH Clark, 1915)	65	68	18	BOLD:ACC7029	CCCLXX
RSAKZN/2001.046	AB49103180	Crinoidea	Comatulida Clark, 1908	Antedonidae Norman, 1865	Annametra	Annametra occidentalis	(AH Clark, 1915)	65	68	18	BOLD:ACC7029	NA
RSAKZN/2000.129	AB49103183	Crinoidea	Comatulida Clark, 1908	Antedonidae Norman, 1865	Annametra	Annametra occidentalis	(AH Clark, 1915)	65	68	18	BOLD:ACC7029	NA
RSAKZN/2000.128	AB49142168	Crinoidea	Comatulida Clark, 1908	Antedonidae Norman, 1865	Annametra	Annametra occidentalis	(AH Clark, 1915)	65	68	18	BOLD:ACC7029	CCCLXX
RSAKZN/1999.135	AB49142200	Crinoidea	Comatulida Clark, 1908	Antedonidae Norman, 1865	Annametra	Annametra occidentalis	(AH Clark, 1915)	65	68	18	BOLD:ACC7029	NA
RSAKZN/2016.226	AB42609487	Crinoidea	Comatulida Clark, 1908	Colobometridae A.H. Clark, 1909	Cenometra	Cenometra emendatrix	(Bell, 1892)	40	61	183	BOLD:ABA5381	NA
RSAKZN/2016.169	AB42610003	Crinoidea	Comatulida Clark, 1908	Colobometridae A.H. Clark, 1909	Cenometra	Cenometra emendatrix	(Bell, 1892)	40	61	183	BOLD:ABA5381	CLVI
RSAKZN/2001.076	AB49103144	Crinoidea	Comatulida Clark, 1908	Colobometridae A.H. Clark, 1909	Cenometra	Cenometra emendatrix	(Bell, 1892)	40	61	183	BOLD:ABA5381	CCCXCVIII
RSAKZN/2000.080	AB49142199	Crinoidea	Comatulida Clark, 1908	Colobometridae A.H. Clark, 1909	Cenometra	Cenometra emendatrix	(Bell, 1892)	40	61	183	BOLD:ABA5381	NA
RSAKZN/2016.208	AB42609520	Crinoidea	Comatulida Clark, 1908	Colobometridae A.H. Clark, 1909	Oligometra	Oligometra serripinna	(Carpenter, 1881)	43	63	187	BOLD:ABA5376	CLXIII
RSAKZN/2000.114	AB48765993	Crinoidea	Comatulida Clark, 1908	Colobometridae A.H. Clark, 1909	Oligometra	Oligometra serripinna	(Carpenter, 1881)	43	121	188	BOLD:AED8665	NA
RSAKZN/2001.088	AB49103147	Crinoidea	Comatulida Clark, 1908	Colobometridae A.H. Clark, 1909	Oligometra	Oligometra serripinna	(Carpenter, 1881)	43	121	188	BOLD:AED8665	NA
RSAKZN/2003.017	AB49103155	Crinoidea	Comatulida Clark, 1908	Colobometridae A.H. Clark, 1909	Oligometra	Oligometra serripinna	(Carpenter, 1881)	43	121	188	BOLD:AED8665	NA
RSAKZN/2001.092	AB49103158	Crinoidea	Comatulida Clark, 1908	Colobometridae A.H. Clark, 1909	Oligometra	Oligometra serripinna	(Carpenter, 1881)	43	121	188	BOLD:AED8665	NA
RSAKZN/2000.024	AB49103171	Crinoidea	Comatulida Clark, 1908	Colobometridae A.H. Clark, 1909	Oligometra	Oligometra serripinna	(Carpenter, 1881)	43	121	188	BOLD:AED8665	NA
RSAKZN/2000.117	AB49103177	Crinoidea	Comatulida Clark, 1908	Colobometridae A.H. Clark, 1909	Oligometra	Oligometra serripinna	(Carpenter, 1881)	43	121	188	BOLD:AED8665	NA
RSAKZN/2001.089	AB49103182	Crinoidea	Comatulida Clark, 1908	Colobometridae A.H. Clark, 1909	Oligometra	Oligometra serripinna	(Carpenter, 1881)	43	121	188	BOLD:AED8665	NA
RSAKZN/2001.091	AB49103188	Crinoidea	Comatulida Clark, 1908	Colobometridae A.H. Clark, 1909	Oligometra	Oligometra serripinna	(Carpenter, 1881)	43	121	188	BOLD:AED8665	NA
RSAKZN/2000.026	AB49103189	Crinoidea	Comatulida Clark, 1908	Colobometridae A.H. Clark, 1909	Oligometra	Oligometra serripinna	(Carpenter, 1881)	43	121	188	BOLD:AED8665	NA
RSAKZN/2000.135	AB49142167	Crinoidea	Comatulida Clark, 1908	Colobometridae A.H. Clark, 1909	Oligometra	Oligometra serripinna	(Carpenter, 1881)	43	121	188	BOLD:AED8665	NA
RSAKZN/1999.236	AB49142173	Crinoidea	Comatulida Clark, 1908	Colobometridae A.H. Clark, 1909	Oligometra	Oligometra serripinna	(Carpenter, 1881)	43	121	188	BOLD:AED8665	CLXIV
RSAKZN/2000.023	AB49142179	Crinoidea	Comatulida Clark, 1908	Colobometridae A.H. Clark, 1909	Oligometra	Oligometra serripinna	(Carpenter, 1881)	43	121	188	BOLD:AED8665	CLXIV
RSAKZN/1999.099	AB49142185	Crinoidea	Comatulida Clark, 1908	Colobometridae A.H. Clark, 1909	Oligometra	Oligometra serripinna	(Carpenter, 1881)	43	63	187	BOLD:ABA5376	CLXIII
RSAKZN/1999.210	AB49142189	Crinoidea	Comatulida Clark, 1908	Colobometridae A.H. Clark, 1909	Oligometra	Oligometra serripinna	(Carpenter, 1881)	43	121	188	BOLD:AED8665	NA
RSAKZN/2000.115	AB49142192	Crinoidea	Comatulida Clark, 1908	Colobometridae A.H. Clark, 1909	Oligometra	Oligometra serripinna	(Carpenter, 1881)	43	121	188	BOLD:AED8665	NA
RSAKZN/2000.003	AB49142193	Crinoidea	Comatulida Clark, 1908	Colobometridae A.H. Clark, 1909	Oligometra	Oligometra serripinna	(Carpenter, 1881)	43	121	188	BOLD:AED8665	CLXIV
RSAKZN/1999.021	AB49142195	Crinoidea	Comatulida Clark, 1908	Colobometridae A.H. Clark, 1909	Oligometra	Oligometra serripinna	(Carpenter, 1881)	43	121	188	BOLD:AED8665	NA
RSAKZN/2000.116	AB49142198	Crinoidea	Comatulida Clark, 1908	Colobometridae A.H. Clark, 1909	Oligometra	Oligometra serripinna	(Carpenter, 1881)	43	121	188	BOLD:AED8665	NA
RSAKZN/2000.025	AB49142210	Crinoidea	Comatulida Clark, 1908	Colobometridae A.H. Clark, 1909	Oligometra	Oligometra serripinna	(Carpenter, 1881)	43	121	188	BOLD:AED8665	NA
RSAKZN/2000.113	AB49142212	Crinoidea	Comatulida Clark, 1908	Colobometridae A.H. Clark, 1909	Oligometra	Oligometra serripinna	(Carpenter, 1881)	43	121	188	BOLD:AED8665	NA
RSAKZN/2000.081	AB49142178	Crinoidea	Comatulida Clark, 1908	Comatulidae Flemming, 1828	Comanthus	Comanthus sp.		0	84	98	BOLD:AED1176	I
RSAKZN/2001.015	AB49103145	Crinoidea	Comatulida Clark, 1908	Comatulidae Flemming, 1828	Comanthus	Comanthus wahlbergii	(Müller, 1843)	1	34	48	BOLD:AED1175	NA
RSAKZN/2001.003	AB49103146	Crinoidea	Comatulida Clark, 1908	Comatulidae Flemming, 1828	Comanthus	Comanthus wahlbergii	(Müller, 1843)	1	34	48	BOLD:AED1175	III
RSAKZN/2001.005	AB49103150	Crinoidea	Comatulida Clark, 1908	Comatulidae Flemming, 1828	Comanthus	Comanthus wahlbergii	(Müller, 1843)	1	34	48	BOLD:AED1175	NA
RSAKZN/2001.028	AB49103151	Crinoidea	Comatulida Clark, 1908	Comatulidae Flemming, 1828	Comanthus	Comanthus wahlbergii	(Müller, 1843)	1	34	48	BOLD:AED1175	NA
RSAKZN/2001.027	AB49103152	Crinoidea	Comatulida Clark, 1908	Comatulidae Flemming, 1828	Comanthus	Comanthus wahlbergii	(Müller, 1843)	1	34	48	BOLD:AED1175	II
RSAKZN/2000.020	AB49103153	Crinoidea	Comatulida Clark, 1908	Comatulidae Flemming, 1828	Comanthus	Comanthus wahlbergii	(Müller, 1843)	1	34	48	BOLD:AED1175	NA
RSAKZN/2001.007	AB49103156	Crinoidea	Comatulida Clark, 1908	Comatulidae Flemming, 1828	Comanthus	Comanthus wahlbergii	(Müller, 1843)	1	34	48	BOLD:AED1175	CCCXXXI
RSAKZN/2001.026	AB49103157	Crinoidea	Comatulida Clark, 1908	Comatulidae Flemming, 1828	Comanthus	Comanthus wahlbergii	(Müller, 1843)	1	34	48	BOLD:AED1175	NA
RSAKZN/2001.017	AB49103170	Crinoidea	Comatulida Clark, 1908	Comatulidae Flemming, 1828	Comanthus	Comanthus wahlbergii	(Müller, 1843)	1	34	48	BOLD:AED1175	III
RSAKZN/2001.016	AB49103174	Crinoidea	Comatulida Clark, 1908	Comatulidae Flemming, 1828	Comanthus	Comanthus wahlbergii	(Müller, 1843)	1	34	48	BOLD:AED1175	NA
RSAKZN/2001.004	AB49103175	Crinoidea	Comatulida Clark, 1908	Comatulidae Flemming, 1828	Comanthus	Comanthus wahlbergii	(Müller, 1843)	1	34	48	BOLD:AED1175	II
RSAKZN/2001.006	AB49103176	Crinoidea	Comatulida Clark, 1908	Comatulidae Flemming, 1828	Comanthus	Comanthus wahlbergii	(Müller, 1843)	1	34	48	BOLD:AED1175	NA
RSAKZN/2001.032	AB49103186	Crinoidea	Comatulida Clark, 1908	Comatulidae Flemming, 1828	Comanthus	Comanthus wahlbergii	(Müller, 1843)	1	34	48	BOLD:AED1175	NA
RSAKZN/2001.008	AB49103187	Crinoidea	Comatulida Clark, 1908	Comatulidae Flemming, 1828	Comanthus	Comanthus wahlbergii	(Müller, 1843)	1	34	48	BOLD:AED1175	II
RSAKZN/1999.032b	AB49142204	Crinoidea	Comatulida Clark, 1908	Comatulidae Flemming, 1828	Comanthus	Comanthus wahlbergii	(Müller, 1843)	1	34	48	BOLD:AED1175	NA
RSAKZN/2016.207	AB42609514	Crinoidea	Comatulida Clark, 1908	Mariametridae A.H. Clark, 1809	Dichrometra	Dichrometra palmata	(Müller, 1841)	29	57	130	BOLD:ABA5387	NA
RSAKZN/2016.065	AB42609719	Crinoidea	Comatulida Clark, 1908	Mariametridae A.H. Clark, 1809	Dichrometra	Dichrometra palmata	(Müller, 1841)	29	57	130	BOLD:ABA5387	NA
RSAKZN/2016.034	AB42609985	Crinoidea	Comatulida Clark, 1908	Mariametridae A.H. Clark, 1809	Dichrometra	Dichrometra palmata	(Müller, 1841)	29	57	130	BOLD:ABA5387	NA
RSAKZN/2000.089	AB48766000	Crinoidea	Comatulida Clark, 1908	Mariametridae A.H. Clark, 1809	Dichrometra	Dichrometra palmata	(Müller, 1841)	29	57	130	BOLD:ABA5387	CCCLX
RSAKZN/2001.087	AB49103162	Crinoidea	Comatulida Clark, 1908	Mariametridae A.H. Clark, 1809	Dichrometra	Dichrometra palmata	(Müller, 1841)	29	57	130	BOLD:ABA5387	NA
RSAKZN/2001.065	AB49103164	Crinoidea	Comatulida Clark, 1908	Mariametridae A.H. Clark, 1809	Dichrometra	Dichrometra palmata	(Müller, 1841)	29	57	130	BOLD:ABA5387	NA
RSAKZN/2001.077	AB49103181	Crinoidea	Comatulida Clark, 1908	Mariametridae A.H. Clark, 1809	Dichrometra	Dichrometra palmata	(Müller, 1841)	29	57	130	BOLD:ABA5387	NA
RSAKZN/1999.008	AB49142175	Crinoidea	Comatulida Clark, 1908	Mariametridae A.H. Clark, 1809	Dichrometra	Dichrometra palmata	(Müller, 1841)	29	57	130	BOLD:ABA5387	NA
RSAKZN/1999.063	AB49142187	Crinoidea	Comatulida Clark, 1908	Mariametridae A.H. Clark, 1809	Dichrometra	Dichrometra palmata	(Müller, 1841)	29	57	130	BOLD:ABA5387	CXL
RSAKZN/1999.041	AB49142196	Crinoidea	Comatulida Clark, 1908	Mariametridae A.H. Clark, 1809	Dichrometra	Dichrometra palmata	(Müller, 1841)	29	57	130	BOLD:ABA5387	NA
RSAKZN/2016.033	AB42608992	Crinoidea	Comatulida Clark, 1908	Mariametridae A.H. Clark, 1909	Dichrometra	Dichrometra palmata	(Müller, 1841)	29	57	130	BOLD:ABA5387	NA
RSAKZN/1999.064	AB49142194	Crinoidea	Comatulida Clark, 1908	Mariametridae A.H. Clark, 1909	Dichrometra	Dichrometra palmata	(Müller, 1841)	29	57	130	BOLD:ABA5387	NA
RSAKZN/1999.136	AB49142207	Crinoidea	Comatulida Clark, 1908	Mariametridae A.H. Clark, 1909	Stephanometra	Stephanometra indica	(Smith, 1876)	38	60	147	BOLD:ABA5375	CLII
RSAKZN/2016.032	AB42608951	Crinoidea	Comatulida Clark, 1908	Tropiometridae A.H. Clark, 1908	Tropiometra	Tropiometra carinata	(Lamarck, 1816)	64	64	193	BOLD:ABA2354	NA
RSAKZN/2016.031	AB42608957	Crinoidea	Comatulida Clark, 1908	Tropiometridae A.H. Clark, 1908	Tropiometra	Tropiometra carinata	(Lamarck, 1816)	64	64	193	BOLD:ABA2354	NA
RSAKZN/2016.030	AB42608963	Crinoidea	Comatulida Clark, 1908	Tropiometridae A.H. Clark, 1908	Tropiometra	Tropiometra carinata	(Lamarck, 1816)	64	64	193	BOLD:ABA2354	NA
RSAKZN/2016.209	AB42609479	Crinoidea	Comatulida Clark, 1908	Tropiometridae A.H. Clark, 1908	Tropiometra	Tropiometra carinata	(Lamarck, 1816)	64	64	193	BOLD:ABA2354	CCCLXIX
RSAKZN/2016.130	AB42609871	Crinoidea	Comatulida Clark, 1908	Tropiometridae A.H. Clark, 1908	Tropiometra	Tropiometra carinata	(Lamarck, 1816)	64	64	193	BOLD:ABA2354	NA
RSAKZN/2016.126	AB42609894	Crinoidea	Comatulida Clark, 1908	Tropiometridae A.H. Clark, 1908	Tropiometra	Tropiometra carinata	(Lamarck, 1816)	64	64	193	BOLD:ABA2354	NA
RSAKZN/2016.053	AB42609962	Crinoidea	Comatulida Clark, 1908	Tropiometridae A.H. Clark, 1908	Tropiometra	Tropiometra carinata	(Lamarck, 1816)	64	64	193	BOLD:ABA2354	NA
RSAKZN/2016.127	AB42609991	Crinoidea	Comatulida Clark, 1908	Tropiometridae A.H. Clark, 1908	Tropiometra	Tropiometra carinata	(Lamarck, 1816)	64	64	193	BOLD:ABA2354	NA
RSAKZN/2016.049	AB42609997	Crinoidea	Comatulida Clark, 1908	Tropiometridae A.H. Clark, 1908	Tropiometra	Tropiometra carinata	(Lamarck, 1816)	64	64	193	BOLD:ABA2354	NA
RSAKZN/2003.010	AB49103143	Crinoidea	Comatulida Clark, 1908	Tropiometridae A.H. Clark, 1908	Tropiometra	Tropiometra carinata	(Lamarck, 1816)	64	64	193	BOLD:ABA2354	NA
RSAKZN/2003.057	AB49103149	Crinoidea	Comatulida Clark, 1908	Tropiometridae A.H. Clark, 1908	Tropiometra	Tropiometra carinata	(Lamarck, 1816)	64	64	193	BOLD:ABA2354	NA
RSAKZN/2000.090	AB49103159	Crinoidea	Comatulida Clark, 1908	Tropiometridae A.H. Clark, 1908	Tropiometra	Tropiometra carinata	(Lamarck, 1816)	64	64	193	BOLD:ABA2354	NA
RSAKZN/2001.029	AB49103163	Crinoidea	Comatulida Clark, 1908	Tropiometridae A.H. Clark, 1908	Tropiometra	Tropiometra carinata	(Lamarck, 1816)	64	66	149	BOLD:ADG7464	CCXIII
RSAKZN/2000.007	AB49103165	Crinoidea	Comatulida Clark, 1908	Tropiometridae A.H. Clark, 1908	Tropiometra	Tropiometra carinata	(Lamarck, 1816)	64	64	193	BOLD:ABA2354	NA
RSAKZN/2001.086	AB49103167	Crinoidea	Comatulida Clark, 1908	Tropiometridae A.H. Clark, 1908	Tropiometra	Tropiometra carinata	(Lamarck, 1816)	64	64	193	BOLD:ABA2354	NA
RSAKZN/2001.045	AB49103169	Crinoidea	Comatulida Clark, 1908	Tropiometridae A.H. Clark, 1908	Tropiometra	Tropiometra carinata	(Lamarck, 1816)	64	64	193	BOLD:ABA2354	CCIV
RSAKZN/2001.014	AB49103179	Crinoidea	Comatulida Clark, 1908	Tropiometridae A.H. Clark, 1908	Tropiometra	Tropiometra carinata	(Lamarck, 1816)	64	66	149	BOLD:ADG7464	CCXII
RSAKZN/2001.018	AB49103185	Crinoidea	Comatulida Clark, 1908	Tropiometridae A.H. Clark, 1908	Tropiometra	Tropiometra carinata	(Lamarck, 1816)	64	66	149	BOLD:ADG7464	CCXIII
RSAKZN/1999.183	AB49142172	Crinoidea	Comatulida Clark, 1908	Tropiometridae A.H. Clark, 1908	Tropiometra	Tropiometra carinata	(Lamarck, 1816)	64	64	193	BOLD:ABA2354	CCCLXIX
RSAKZN/1999.081	AB49142180	Crinoidea	Comatulida Clark, 1908	Tropiometridae A.H. Clark, 1908	Tropiometra	Tropiometra carinata	(Lamarck, 1816)	64	64	193	BOLD:ABA2354	NA
RSAKZN/2003.018	AB49142181	Crinoidea	Comatulida Clark, 1908	Tropiometridae A.H. Clark, 1908	Tropiometra	Tropiometra carinata	(Lamarck, 1816)	64	64	193	BOLD:ABA2354	NA
RSAKZN/1999.082	AB49142182	Crinoidea	Comatulida Clark, 1908	Tropiometridae A.H. Clark, 1908	Tropiometra	Tropiometra carinata	(Lamarck, 1816)	64	64	193	BOLD:ABA2354	NA
RSAKZN/1999.018	AB49142184	Crinoidea	Comatulida Clark, 1908	Tropiometridae A.H. Clark, 1908	Tropiometra	Tropiometra carinata	(Lamarck, 1816)	64	64	193	BOLD:ABA2354	NA
RSAKZN/1999.062	AB49142190	Crinoidea	Comatulida Clark, 1908	Tropiometridae A.H. Clark, 1908	Tropiometra	Tropiometra carinata	(Lamarck, 1816)	64	64	193	BOLD:ABA2354	NA
RSAKZN/2000.130	AB49142197	Crinoidea	Comatulida Clark, 1908	Tropiometridae A.H. Clark, 1908	Tropiometra	Tropiometra carinata	(Lamarck, 1816)	64	64	193	BOLD:ABA2354	NA
RSAKZN/1999.020	AB49142201	Crinoidea	Comatulida Clark, 1908	Tropiometridae A.H. Clark, 1908	Tropiometra	Tropiometra carinata	(Lamarck, 1816)	64	64	193	BOLD:ABA2354	NA
RSAKZN/1999.032b	AB49142202	Crinoidea	Comatulida Clark, 1908	Tropiometridae A.H. Clark, 1908	Tropiometra	Tropiometra carinata	(Lamarck, 1816)	64	64	193	BOLD:ABA2354	NA
RSAKZN/1999.061	AB49142203	Crinoidea	Comatulida Clark, 1908	Tropiometridae A.H. Clark, 1908	Tropiometra	Tropiometra carinata	(Lamarck, 1816)	64	64	193	BOLD:ABA2354	NA
RSAKZN/2000.004	AB49142205	Crinoidea	Comatulida Clark, 1908	Tropiometridae A.H. Clark, 1908	Tropiometra	Tropiometra carinata	(Lamarck, 1816)	64	64	193	BOLD:ABA2354	NA
RSAKZN/2000.127	AB49142206	Crinoidea	Comatulida Clark, 1908	Tropiometridae A.H. Clark, 1908	Tropiometra	Tropiometra carinata	(Lamarck, 1816)	64	64	193	BOLD:ABA2354	NA
RSAKZN/1999.066	AB49142208	Crinoidea	Comatulida Clark, 1908	Tropiometridae A.H. Clark, 1908	Tropiometra	Tropiometra carinata	(Lamarck, 1816)	64	64	193	BOLD:ABA2354	NA
RSAKZN/2016.004	AB42608978	Echinoidea	Camarodonta Jackson, 1912	Echinometridae Gray, 1855	Echinometra	Echinometra mathaei	(de Blainville, 1825)	16	77	173	BOLD:ABZ5895	CCCLXXXVI
RSAKZN/2016.083	AB42609733	Echinoidea	Camarodonta Jackson, 1912	Echinometridae Gray, 1855	Echinometra	Echinometra mathaei	(de Blainville, 1825)	16	77	173	BOLD:ABZ5895	L
RSAKZN/2016.180	AB42610219	Echinoidea	Camarodonta Jackson, 1912	Echinometridae Gray, 1855	Echinometra	Echinometra mathaei	(de Blainville, 1825)	16	77	173	BOLD:ABZ5895	CDLXXIV
RSAKZN/2016.217	AB42609480	Echinoidea	Camarodonta Jackson, 1912	Echinometridae Gray, 1855	Echinostrephus	Echinostrephus molaris	(de Blainville, 1825)	20	79	216	BOLD:ABA2019	LXIII
RSAKZN/2016.063	AB42609754	Echinoidea	Camarodonta Jackson, 1912	Echinometridae Gray, 1855	Echinostrephus	Echinostrephus molaris	(de Blainville, 1825)	20	79	216	BOLD:ABA2019	CCCXC
RSAKZN/2016.121	AB42609864	Echinoidea	Camarodonta Jackson, 1912	Echinometridae Gray, 1855	Echinostrephus	Echinostrephus molaris	(de Blainville, 1825)	20	79	216	BOLD:ABA2019	LXIV
RSAKZN/2016.145	AB42610197	Echinoidea	Camarodonta Jackson, 1912	Echinometridae Gray, 1855	Echinostrephus	Echinostrephus molaris	(de Blainville, 1825)	20	79	216	BOLD:ABA2019	LXII
RSAKZN/2016.082	AB42609727	Echinoidea	Camarodonta Jackson, 1912	Temnopleuridae A. Agassiz, 1872	Microcyphus	Microcyphus rousseaui	L. Agassiz, in Agassiz & Desor, 1846	51	113	77	BOLD:AED7473	CLV
RSAKZN/2016.002	AB42608990	Echinoidea	Camarodonta Jackson, 1912	Toxopneustidae Troschel, 1872	Tripneustes	Tripneustes gratilla	(Linnaeus, 1758)	47	71	98	BOLD:AAM5135	NA
RSAKZN/2016.001	AB42608996	Echinoidea	Camarodonta Jackson, 1912	Toxopneustidae Troschel, 1872	Tripneustes	Tripneustes gratilla	(Linnaeus, 1758)	47	71	98	BOLD:AAM5135	CXLIX
RSAKZN/2016.125	AB42609888	Echinoidea	Camarodonta Jackson, 1912	Toxopneustidae Troschel, 1872	Tripneustes	Tripneustes gratilla	(Linnaeus, 1758)	47	71	98	BOLD:AAM5135	NA
RSAKZN/2016.485	AB42610002	Echinoidea	Camarodonta Jackson, 1912	Temnopleuridae A. Agassiz, 1872	Temnopleurus	Temnopleurus cf. toreumaticus	(Leske, 1778)	154	165	4	BOLD:AED5817	CCCLXII
RSAKZN/2016.123	AB42609979	Echinoidea	Camarodonta Jackson, 1912	Toxopneustidae Troschel, 1872	Tripneustes	Tripneustes gratilla	(Linnaeus, 1758)	47	71	98	BOLD:AAM5135	NA
RSAKZN/2016.035	AB42608980	Echinoidea	Cidaroidea Claus,1880	Cidaridae Gray, 1825	Eucidaris	Eucidaris metularia	(de Lamarck, 1816)	3	32	66	BOLD:AAM3704	VIII
RSAKZN/2016.085	AB42609739	Echinoidea	Cidaroidea Claus,1880	Cidaridae Gray, 1825	Phyllacanthus	Phyllacanthus imperialis	(de Lamarck, 1816)	153	164	9	BOLD:ABA3274	CCCLXI
RSAKZN/2016.036	AB42608974	Echinoidea	Diadematoida Duncan, 1889	Diadematidae Gray, 1855	Diadema	Diadema savignyi	(Audouin, 1829)	106	69	105	BOLD:ACS1034	CCLXII
RSAKZN/2016.120	AB42609905	Echinoidea	Diadematoida Duncan, 1889	Diadematidae Gray, 1855	Diadema	Diadema savignyi	(Audouin, 1829)	106	69	105	BOLD:ACS1034	CCLXIII
RSAKZN/2016.037	AB42609967	Echinoidea	Diadematoida Duncan, 1889	Diadematidae Gray, 1855	Diadema	Diadema savignyi	(Audouin, 1829)	106	69	105	BOLD:ACS1034	CCLXI
RSAKZN/2016.174	AB42610230	Echinoidea	Diadematoida Duncan, 1889	Diadematidae Gray, 1855	Diadema	Diadema savignyi	(Audouin, 1829)	106	69	105	BOLD:ACS1034	CCLXIV
RSAKZN/2016.067	AB42609731	Echinoidea	Diadematoida Duncan, 1889	Diadematidae Gray, 1855	Diadema	Diadema sp.		106	69	105	BOLD:AAX9804	CCLIX
RSAKZN/2016.042	AB42608985	Echinoidea	Echinoneoida H.L. Clark, 1925 or Clypeasteroida Agassiz, 1872			Irregularia sp.		0	99	17	BOLD:AED4796	I
RSAKZN/2016.084	AB42609745	Echinoidea	Spatangoida L. Agassiz 1840	Eurypatagidae Kroh, 2007ÿ	Eurypatagus	Eurypatagus parvituberculatus	(H.L. Clark, 1924)	157	167	43	BOLD:AED4907	CCCLXVI
RSAKZN/2016.003	AB42608984	Echinoidea	Stomopneustoida Kroh & Smith, 2010	Stomopneustidae Mortensen, 1903	Stomopneustes	Stomopneustes variolaris	(de Lamarck, 1816)	102	135	13	BOLD:AEK4725	CCL
RSAKZN/2016.212	AB42609497	Holothuroidea	Aspidochirotida Grube, 1840	Holothuriidae Ludwig, 1894	Actinopyga	Actinopyga echinites	(Jaeger, 1833)	6	8	154	BOLD:AAD9333	VII
RSAKZN/2016.112	AB42609904	Holothuroidea	Aspidochirotida Grube, 1840	Holothuriidae Ludwig, 1894	Actinopyga	Actinopyga echinites	(Quoy & Gaimard, 1834)	6	8	154	BOLD:AAD9333	DCII
RSAKZN/2016.164	AB42610217	Holothuroidea	Aspidochirotida Grube, 1840	Holothuriidae Ludwig, 1894	Actinopyga	Actinopyga echinites	(Jaeger, 1833)	6	8	154	BOLD:AAD9333	DCCLXIX
RSAKZN/2001(RMCA.1949)	AB49115688	Holothuroidea	Aspidochirotida Grube, 1840	Holothuriidae Ludwig, 1894	Actinopyga	Actinopyga echinites	(Jaeger, 1833)	6	8	154	BOLD:AAD9333	NA
RSAKZN/2001(RMCA.1950)	AB49115691	Holothuroidea	Aspidochirotida Grube, 1840	Holothuriidae Ludwig, 1894	Actinopyga	Actinopyga echinites	(Jaeger, 1833)	6	8	154	BOLD:AAD9333	NA
RSAKZN/2000(RMCA.2094)	AB49115695	Holothuroidea	Aspidochirotida Grube, 1840	Holothuriidae Ludwig, 1894	Actinopyga	Actinopyga echinites	(Jaeger, 1833)	6	8	154	BOLD:AAD9333	XXXIX
RSAKZN/2016.211	AB42609491	Holothuroidea	Aspidochirotida Grube, 1840	Holothuriidae Ludwig, 1894	Actinopyga	Actinopyga mauritiana	(Quoy & Gaimard, 1834)	4	2	236	BOLD:ABA2001	V
RSAKZN/2016.163	AB42610211	Holothuroidea	Aspidochirotida Grube, 1840	Holothuriidae Ludwig, 1894	Actinopyga	Actinopyga mauritiana	(Quoy & Gaimard, 1834)	4	2	236	BOLD:ABA2001	DC
RSAKZN/2016.133	AB42609889	Holothuroidea	Aspidochirotida Grube, 1840	Holothuriidae Ludwig, 1894	Actinopyga	Actinopyga obesa	(Selenka, 1867)	15	4	175	BOLD:ABA2101	XVI
RSAKZN/1999(RMCA.1993)	AB49115682	Holothuroidea	Aspidochirotida Grube, 1840	Holothuriidae Ludwig, 1894	Actinopyga	Actinopyga obesa	(Selenka, 1867)	15	4	175	BOLD:ABA2101	XXXVII
RSAKZN/(RMCA.1992)	AB49115685	Holothuroidea	Aspidochirotida Grube, 1840	Holothuriidae Ludwig, 1894	Actinopyga	Actinopyga obesa	(Selenka, 1867)	15	4	175	BOLD:ABA2101	DCVIII
RSAKZN/1999(RMCA.2093)	AB49115693	Holothuroidea	Aspidochirotida Grube, 1840	Holothuriidae Ludwig, 1894	Bohadschia	Bohadschia sp.		30	144	294	BOLD:ABA2002	XXXVIII
RSAKZN/2016.227	AB42609493	Holothuroidea	Aspidochirotida Grube, 1840	Holothuriidae Ludwig, 1894	Bohadschia	Bohadschia subrubra	(Quoy & gaimard, 1834)	5	150	162	BOLD:ABA2627	VI
RSAKZN/2000(RMCA.2029)	AB49115684	Holothuroidea	Aspidochirotida Grube, 1840	Holothuriidae Ludwig, 1894	Bohadschia	Bohadschia subrubra	(Qsoy & Gaimard, 1833)	5	150	162	BOLD:ABA2627	DCI
RSAKZN/1999(RMCA.1693)	AB49115670	Holothuroidea	Aspidochirotida Grube, 1840	Holothuriidae Ludwig, 1894	Holothuria	Holothuria albofusca	Cherbonnier, 1988	27	165	101	BOLD:ABA1922	XXXII
RSAKZN/2003(RMCA.2017)	AB49115700	Holothuroidea	Aspidochirotida Grube, 1840	Holothuriidae Ludwig, 1894	Holothuria	Holothuria albofusca	Cherbonnier, 1988	27	165	101	BOLD:ABA1922	XXXII
RSAKZN/2016.197	AB42609501	Holothuroidea	Aspidochirotida Grube, 1840	Holothuriidae Ludwig, 1894	Holothuria	Holothuria atra	Jaeger, 1833	7	120	337	BOLD:AAB2668	VIII
RSAKZN/2016.221	AB42609504	Holothuroidea	Aspidochirotida Grube, 1840	Holothuriidae Ludwig, 1894	Holothuria	Holothuria atra	Jaeger, 1833	7	120	337	BOLD:AAB2668	DCIII
RSAKZN/2016.223	AB42609516	Holothuroidea	Aspidochirotida Grube, 1840	Holothuriidae Ludwig, 1894	Holothuria	Holothuria atra	Jaeger, 1833	7	120	337	BOLD:AAB2668	DCIII
RSAKZN/2016.113	AB42609978	Holothuroidea	Aspidochirotida Grube, 1840	Holothuriidae Ludwig, 1894	Holothuria	Holothuria atra	Jaeger, 1833	7	120	337	BOLD:AAB2668	NA
RSAKZN/2016.162	AB42610205	Holothuroidea	Aspidochirotida Grube, 1840	Holothuriidae Ludwig, 1894	Holothuria	Holothuria atra	Jaeger, 1833	7	120	337	BOLD:AAB2668	NA
RSAKZN/2016.155	AB42610210	Holothuroidea	Aspidochirotida Grube, 1840	Holothuriidae Ludwig, 1894	Holothuria	Holothuria atra	Jaeger, 1833	7	120	337	BOLD:AAB2668	NA
RSAKZN/2001(RMCA.1953)	AB49115687	Holothuroidea	Aspidochirotida Grube, 1840	Holothuriidae Ludwig, 1894	Holothuria	Holothuria atra	Jaeger, 1833	7	120	337	BOLD:AAB2668	NA
RSAKZN/2001(RMCA.1928)	AB49115690	Holothuroidea	Aspidochirotida Grube, 1840	Holothuriidae Ludwig, 1894	Holothuria	Holothuria atra	Jaeger, 1833	7	120	337	BOLD:AAB2668	NA
RSAKZN/2016.135	AB42609901	Holothuroidea	Aspidochirotida Grube, 1840	Holothuriidae Ludwig, 1894	Holothuria	Holothuria cinerascens	(Brandt, 1835)	18	176	189	BOLD:ABA2112	XIX
RSAKZN/2016.109	AB42609886	Holothuroidea	Aspidochirotida Grube, 1840	Holothuriidae Ludwig, 1894	Holothuria	Holothuria difficilis	Semper, 1867	14	174	84	BOLD:ABA2047	XV
RSAKZN/2016.134	AB42609895	Holothuroidea	Aspidochirotida Grube, 1840	Holothuriidae Ludwig, 1894	Holothuria	Holothuria edulis	Lesson, 1830	16	115	264	BOLD:ADC2699	XVII
RSAKZN/2016.198	AB42609507	Holothuroidea	Aspidochirotida Grube, 1840	Holothuriidae Ludwig, 1894	Holothuria	Holothuria hilla	Lesson, 1830	8	164	100	BOLD:AAF0588	IX
RSAKZN/2016.106	AB42609868	Holothuroidea	Aspidochirotida Grube, 1840	Holothuriidae Ludwig, 1894	Holothuria	Holothuria hilla	Lesson, 1830	8	164	100	BOLD:AAF0588	DCIV
RSAKZN/2016.158	AB42610228	Holothuroidea	Aspidochirotida Grube, 1840	Holothuriidae Ludwig, 1894	Holothuria	Holothuria hilla	Lesson, 1830	8	164	100	BOLD:AAF0588	NA
RSAKZN/2000(RMCA.1974)	AB49115683	Holothuroidea	Aspidochirotida Grube, 1840	Holothuriidae Ludwig, 1894	Holothuria	Holothuria hilla	Lesson, 1830	8	164	100	BOLD:AAF0588	NA
RSAKZN/2001(RMCA.2054)	AB49115701	Holothuroidea	Aspidochirotida Grube, 1840	Holothuriidae Ludwig, 1894	Holothuria	Holothuria hilla	Lesson, 1830	8	164	100	BOLD:AAF0588	NA
RSAKZN/1999(RMCA.2124)	AB49115703	Holothuroidea	Aspidochirotida Grube, 1840	Holothuriidae Ludwig, 1894	Holothuria	Holothuria hilla	Lesson, 1830	1	86	113	BOLD:ABA1983	XLII
RSAKZN/2003(RMCA.2016)	AB49115707	Holothuroidea	Aspidochirotida Grube, 1840	Holothuriidae Ludwig, 1894	Holothuria	Holothuria hilla	Lesson, 1830	27	165	101	BOLD:ABA1922	XLV
RSAKZN/1999(RMCA.2071)	AB49115716	Holothuroidea	Aspidochirotida Grube, 1840	Holothuriidae Ludwig, 1894	Holothuria	Holothuria hilla	Lesson, 1830	27	165	101	BOLD:ABA1922	L
RSAKZN/2016.038	AB42608962	Holothuroidea	Aspidochirotida Grube, 1840	Holothuriidae Ludwig, 1894	Holothuria	Holothuria impatiens	Selenka, 1867	1	86	113	BOLD:ABA1983	II
RSAKZN/2003(RMCA.2059)	AB49115714	Holothuroidea	Aspidochirotida Grube, 1840	Holothuriidae Ludwig, 1894	Holothuria	Holothuria impatiens	(Forskal, 1775)	21	106	68	BOLD:ABA1766	XLVIII
RSAKZN/2001(RMCA.2127)	AB49115708	Holothuroidea	Aspidochirotida Grube, 1840	Holothuriidae Ludwig, 1894	Holothuria	Holothuria insignis	Ludwig, 1875	9	87	114	BOLD:AAG4358	XLIV
RSAKZN/2001(RMCA.2128)	AB49115709	Holothuroidea	Aspidochirotida Grube, 1840	Holothuriidae Ludwig, 1894	Holothuria	Holothuria insignis	Ludwig, 1875	1	86	113	BOLD:ABA1983	DCXII
RSAKZN/2000(RMCA.1695)	AB49115676	Holothuroidea	Aspidochirotida Grube, 1840	Holothuriidae Ludwig, 1894	Holothuria	Holothuria leucospilota	(Brandt, 1835)	24	167	72	BOLD:AAI8215	XXXIV
RSAKZN/2000(RMCA.1696)	AB49115686	Holothuroidea	Aspidochirotida Grube, 1840	Holothuriidae Ludwig, 1894	Holothuria	Holothuria leucospilota	(Brandt, 1835)	24	167	72	BOLD:AAI8215	XXXIV
RSAKZN/2016.200	AB42609519	Holothuroidea	Aspidochirotida Grube, 1840	Holothuriidae Ludwig, 1894	Holothuria	Holothuria lineata	Ludwig, 1875	9	87	114	BOLD:AAG4358	X
RSAKZN/2016.081	AB42609721	Holothuroidea	Aspidochirotida Grube, 1840	Holothuriidae Ludwig, 1894	Holothuria	Holothuria nobilis	(Selenka, 1867)	10	21	298	BOLD:AAE1622	XI
RSAKZN/2003(RMCA.1761)	AB49115696	Holothuroidea	Aspidochirotida Grube, 1840	Holothuriidae Ludwig, 1894	Holothuria	Holothuria nobilis	(Selenka, 1867)	10	21	298	BOLD:AAE1622	DCVI
RSAKZN/2016.159	AB42610234	Holothuroidea	Aspidochirotida Grube, 1840	Holothuriidae Ludwig, 1894	Holothuria	Holothuria pardalis	Selenka, 1867	26	88	115	BOLD:ABA1981	XXX
RSAKZN/2016.161	AB42610240	Holothuroidea	Aspidochirotida Grube, 1840	Holothuriidae Ludwig, 1894	Holothuria	Holothuria pardalis	Selenka, 1867	1	86	113	BOLD:ABA1983	XXXI
RSAKZN/2000(RMCA.1975)	AB49115678	Holothuroidea	Aspidochirotida Grube, 1840	Holothuriidae Ludwig, 1894	Holothuria	Holothuria pardalis	Selenka, 1867	26	88	115	BOLD:ABA1981	XXXV
RSAKZN/2000(RMCA.2077)	AB49115698	Holothuroidea	Aspidochirotida Grube, 1840	Holothuriidae Ludwig, 1894	Holothuria	Holothuria pardalis	Selenka, 1867	9	87	114	BOLD:AAG4358	X
RSAKZN/2000(RMCA.2080)	AB49115699	Holothuroidea	Aspidochirotida Grube, 1840	Holothuriidae Ludwig, 1894	Holothuria	Holothuria pardalis	Selenka, 1867	9	87	114	BOLD:AAG4358	NA
RSAKZN/1999(RMCA.2116)	AB49115705	Holothuroidea	Aspidochirotida Grube, 1840	Holothuriidae Ludwig, 1894	Holothuria	Holothuria pardalis	Selenka, 1867	26	88	115	BOLD:ABA1981	XLIII
RSAKZN/2001(RMCA.2126)	AB49115710	Holothuroidea	Aspidochirotida Grube, 1840	Holothuriidae Ludwig, 1894	Holothuria	Holothuria pardalis	Selenka, 1867	9	87	114	BOLD:AAG4358	NA
RSAKZN/2000(RMCA.1981)	AB49115679	Holothuroidea	Aspidochirotida Grube, 1840	Holothuriidae Ludwig, 1894	Holothuria	Holothuria pervicax	Selenka, 1867	29	168	120	BOLD:ABA1776	XXXVI
RSAKZN/2001(RMCA.2037)	AB49115702	Holothuroidea	Aspidochirotida Grube, 1840	Holothuriidae Ludwig, 1894	Holothuria	Holothuria pervicax	Selenka, 1867	29	168	120	BOLD:ABA1776	NA
RSAKZN/2003(RMCA.2022)	AB49115711	Holothuroidea	Aspidochirotida Grube, 1840	Holothuriidae Ludwig, 1894	Holothuria	Holothuria rigida	(Selenka, 1867)	32	180	78	BOLD:ABA2308	XLVI
RSAKZN/1999(RMCA.2103)	AB49115697	Holothuroidea	Aspidochirotida Grube, 1840	Holothuriidae Ludwig, 1894	Holothuria	Holothuria sp. RMCA.2103		31	179	168	BOLD:ABA2321	DCV
RSAKZN/1999(RMCA.2121)	AB48960534	Holothuroidea	Aspidochirotida Grube, 1840	Holothuriidae Ludwig, 1894	Holothuria	Holothuria sp. RMCA.2121		9	87	114	BOLD:AAG4358	XXXIII
RSAKZN/2000(RMCA.2129)	AB49115712	Holothuroidea	Aspidochirotida Grube, 1840	Holothuriidae Ludwig, 1894	Holothuria	Holothuria sp. RMCA.2129		33	181	169	BIN not attributed	XL
RSAKZN/2003(RMCA.2634)	AB49115671	Holothuroidea	Aspidochirotida Grube, 1840	Holothuriidae Ludwig, 1894	Holothuria	Holothuria sp. RMCA.2634		28	166	292	BOLD:AAX1055	XLVII
RSAKZN/2000(RMCA.2114)	AB49115706	Holothuroidea	Aspidochirotida Grube, 1840	Holothuriidae Ludwig, 1894	Holothuria	Holothuria tuberculata	Thander, 1984	9	87	114	BOLD:AAG4358	XLIV
RSAKZN/2000(RMCA.2047)	AB49115715	Holothuroidea	Aspidochirotida Grube, 1840	Holothuriidae Ludwig, 1894	Labidodemas	Labidodemas pertinax	(Ludwig, 1875)	34	169	76	BOLD:ABA2905	XLIX
RSAKZN/2016.005	AB42608972	Holothuroidea	Dendrochirotida Grube, 1840	Cucumariidae Ludwig, 1894	Pseudocnella	Pseudocnella sykion	(Lampert, 1885)	2	171	29	BOLD:AED7478	III
RSAKZN/2016.201	AB42609478	Holothuroidea	Dendrochirotida Grube, 1840	Cucumariidae Ludwig, 1894	Trachasina	Trachasina cruciferea	(Semper, 1869)	3	126	56	BOLD:AED4150	IV
RSAKZN/2016.202	AB42609484	Holothuroidea	Dendrochirotida Grube, 1840	Cucumariidae Ludwig, 1894	Trachasina	Trachasina cruciferea	(Semper, 1869)	3	126	56	BOLD:AED4150	DXCIX
RSAKZN/2016.111	AB42609898	Holothuroidea	Dendrochirotida Grube, 1840	Phyllophoridae Oestergren, 1907	Massinium	Massinium arthroprocessum	(Thandar, 1989)	17	175	79	BOLD:AED5270	XVIII
RSAKZN/2016.108	AB42609880	Holothuroidea	Dendrochirotida Grube, 1840	Phyllophoridae Oestergren, 1907	Massinium	Massinium maculosum	Samyn & Thandar, 2003	13	173	156	BOLD:AED9970	XIV
RSAKZN/2016.110	AB42609892	Holothuroidea	Dendrochirotida Grube, 1840	Phyllophoridae Oestergren, 1907	Massinium	Massinium maculosum	Samyn & Thandar, 2003	13	173	156	BOLD:AED9970	XIV
RSAKZN/2016.107	AB42609874	Holothuroidea	Dendrochirotida Grube, 1840	Phyllophoridae Oestergren, 1907	Stolus	Stolus buccalis	(Stimpson, 1855)	12	172	128	BOLD:AED5866	XIII
RSAKZN/2016.165	AB42610223	Holothuroidea	Dendrochirotida Grube, 1840	Phyllophoridae Oestergren, 1907	Thyone	Thyone sp.		25	178	215	BOLD:AED1924	XXIX
RSAKZN/2016.105	AB42609862	Holothuroidea	Dendrochirotida Grube, 1840	Sclerodactylidae Panning, 1949	Ohshimella	Ohshimella ehrenbergii	(Selenka, 1868)	11	77	97	BOLD:ABA4400	XII
RSAKZN/2016.150	AB42610227	Holothuroidea	Dendrochirotida Grube, 1840	Sclerodactylidae Panning, 1949	Ohshimella	Ohshimella ehrenbergii	(Selenka, 1868)	11	77	97	BOLD:ABA4400	DCCLXXI
RSAKZN/2016.047	AB42608955	Ophiuroidea	Amphilepidida O'Hara, Hugall, Thuy, Stöhr & Martynov, 2017	Amphiuridae Ljungman, 1867	Amphilimna	Amphilimna cribriformis	A.M. Clark, 1974	192	235	48	BOLD:AEE7697	CCCXXXIX
RSAKZN/2016.122	AB42609870	Ophiuroidea	Amphilepidida O'Hara, Hugall, Thuy, Stöhr & Martynov, 2017	Amphiuridae Ljungman, 1867		Amphiuridae sp.		62	36	92	BIN not attributed	CCCXL
RSAKZN/2016.181	AB42609983	Ophiuroidea	Amphilepidida O'Hara, Hugall, Thuy, Stöhr & Martynov, 2017	Amphiuridae Ljungman, 1867		Amphiuridae sp.		62	36	92	BIN not attributed	CCCLII
RSAKZN/2016.045	AB42608967	Ophiuroidea	Amphilepidida O'Hara, Hugall, Thuy, Stöhr & Martynov, 2017	Ophiactidae Matsumoto, 1915	Ophiactis	Ophiactis picteti	(Müller & Troschel, 1842)	197	52	51	BOLD:AEE2229	CCCXLVII
RSAKZN/2016.052	AB42609735	Ophiuroidea	Amphilepidida O'Hara, Hugall, Thuy, Stöhr & Martynov, 2017	Ophiactidae Matsumoto, 1915	Ophiactis	Ophiactis picteti		197	52	51	BOLD:AEE8894	CCCXLIX
RSAKZN/2016.064	AB42609760	Ophiuroidea	Amphilepidida O'Hara, Hugall, Thuy, Stöhr & Martynov, 2017	Ophiactidae Matsumoto, 1915	Ophiactis	Ophiactis picteti	(Müller & Troschel, 1842)	197	52	51	BOLD:AEE2229	CDXC
RSAKZN/2016.043	AB42609960	Ophiuroidea	Amphilepidida O'Hara, Hugall, Thuy, Stöhr & Martynov, 2017	Ophiactidae Matsumoto, 1915	Ophiactis	Ophiactis picteti	(Müller & Troschel, 1842)	197	52	51	BOLD:AEE2228	CCCXLVIII
RSAKZN/2016.046	AB42608961	Ophiuroidea	Amphilepidida O'Hara, Hugall, Thuy, Stöhr & Martynov, 2017	Ophiactidae Matsumoto, 1915	Ophiactis	Ophiactis savignyi	(Müller & Troschel, 1842)	102	51	50	BOLD:ABA2117	CCCL
RSAKZN/2016.128	AB42609906	Ophiuroidea	Amphilepidida O'Hara, Hugall, Thuy, Stöhr & Martynov, 2017	Ophiactidae Matsumoto, 1915	Ophiactis	Ophiactis sp.		198	238	20	BOLD:AEE6843	CCCLI
RSAKZN/2016.012	AB42608977	Ophiuroidea	Amphilepidida O'Hara, Hugall, Thuy, Stöhr & Martynov, 2017	Ophiolepididae Ljungman, 1867	Ophiolepis	Ophiolepis cincta	Müller & Troschel, 1842	202	22	22	BOLD:ACQ7795	CCCLX
RSAKZN/2016.011	AB42608983	Ophiuroidea	Amphilepidida O'Hara, Hugall, Thuy, Stöhr & Martynov, 2017	Ophiolepididae Ljungman, 1867	Ophiolepis	Ophiolepis cincta	Müller & Troschel, 1842	202	22	22	BOLD:ACQ7795	CDXCI
RSAKZN/2016.056	AB42609759	Ophiuroidea	Amphilepidida O'Hara, Hugall, Thuy, Stöhr & Martynov, 2017	Ophiolepididae Ljungman, 1867	Ophiolepis	Ophiolepis cincta	Müller & Troschel, 1842	202	22	22	BOLD:ACQ7795	DXLII
RSAKZN/2016.115	AB42610001	Ophiuroidea	Amphilepidida O'Hara, Hugall, Thuy, Stöhr & Martynov, 2017	Ophiolepididae Ljungman, 1867	Ophiolepis	Ophiolepis cincta	Müller & Troschel, 1842	202	22	22	BOLD:ACQ7795	NA
RSAKZN/2016.175	AB42610236	Ophiuroidea	Amphilepidida O'Hara, Hugall, Thuy, Stöhr & Martynov, 2017	Ophiolepididae Ljungman, 1867	Ophiolepis	Ophiolepis cincta	Müller & Troschel, 1842	202	22	22	BOLD:ACQ7795	NA
RSAKZN/2016.157	AB42610222	Ophiuroidea	Amphilepidida O'Hara, Hugall, Thuy, Stöhr & Martynov, 2017	Ophiolepididae Ljungman, 1867	Ophioplocus	Ophioplocus imbricatus	Lyman, 1862	207	243	72	BOLD:ABA2474	CCCLXIX
RSAKZN/2016.051	AB42609729	Ophiuroidea	Amphilepidida O'Hara, Hugall, Thuy, Stöhr & Martynov, 2017	Ophionereididae Ljungman, 1867	Ophionereis	Ophionereis dubia	(Müller & Troschel, 1842)	204	242	77	BOLD:AEE6372	CCCLXII
RSAKZN/2016.020	AB42608976	Ophiuroidea	Amphilepidida O'Hara, Hugall, Thuy, Stöhr & Martynov, 2017	Ophionereididae Ljungman, 1868	Ophionereis	Ophionereis porrecta	Lyman, 1861	205	54	78	BOLD:ABA2254	NA
RSAKZN/2016.022	AB42608970	Ophiuroidea	Amphilepidida O'Hara, Hugall, Thuy, Stöhr & Martynov, 2017	Ophionereididae Ljungman, 1869	Ophionereis	Ophionereis porrecta	Lyman, 1861	205	54	78	BOLD:ABA2254	CDXCIII
RSAKZN/2016.023	AB42608958	Ophiuroidea	Amphilepidida O'Hara, Hugall, Thuy, Stöhr & Martynov, 2017	Ophionereididae Ljungman, 1870	Ophionereis	Ophionereis porrecta	Lyman, 1861	205	54	78	BOLD:ABA2254	CDXCIII
RSAKZN/2016.048	AB42608949	Ophiuroidea	Amphilepidida O'Hara, Hugall, Thuy, Stöhr & Martynov, 2017	Ophionereididae Ljungman, 1871	Ophionereis	Ophionereis porrecta	Lyman, 1861	205	54	78	BOLD:ABA2254	CCCLXIII
RSAKZN/2016.066	AB42609725	Ophiuroidea	Amphilepidida O'Hara, Hugall, Thuy, Stöhr & Martynov, 2017	Ophionereididae Ljungman, 1872	Ophionereis	Ophionereis porrecta	Lyman, 1861	205	54	78	BOLD:ABA2254	NA
RSAKZN/2016.096	AB42609764	Ophiuroidea	Amphilepidida O'Hara, Hugall, Thuy, Stöhr & Martynov, 2017	Ophionereididae Ljungman, 1873	Ophionereis	Ophionereis porrecta	Lyman, 1861	205	54	78	BOLD:ABA2254	CCCLXIV
RSAKZN/2016.139	AB42609878	Ophiuroidea	Amphilepidida O'Hara, Hugall, Thuy, Stöhr & Martynov, 2017	Ophionereididae Ljungman, 1874	Ophionereis	Ophionereis porrecta	Lyman, 1861	205	54	78	BOLD:ABA2254	CCCLXV
RSAKZN/2016.148	AB42610215	Ophiuroidea	Amphilepidida O'Hara, Hugall, Thuy, Stöhr & Martynov, 2017	Ophionereididae Ljungman, 1875	Ophionereis	Ophionereis porrecta	Lyman, 1861	205	54	78	BOLD:ABA2254	NA
RSAKZN/2016.192	AB42610244	Ophiuroidea	Amphilepidida O'Hara, Hugall, Thuy, Stöhr & Martynov, 2017	Ophiotrichidae Ljungman, 1867	Macrophiothrix	Macrophiothrix demessa	(Lyman, 1862)	194	236	64	BOLD:AEE7024	CCCXLIII
RSAKZN/2016.017	AB42608994	Ophiuroidea	Amphilepidida O'Hara, Hugall, Thuy, Stöhr & Martynov, 2017	Ophiotrichidae Ljungman, 1867	Macrophiothrix	Macrophiothrix longipeda	(de Lamarck, 1816)	195	45	65	BOLD:AEE7528	CCCXLIV
RSAKZN/2016.100	AB42609879	Ophiuroidea	Amphilepidida O'Hara, Hugall, Thuy, Stöhr & Martynov, 2017	Ophiotrichidae Ljungman, 1867	Macrophiothrix	Macrophiothrix longipeda	(de Lamarck, 1816)	195	45	65	BOLD:AEE7528	CCCXLV
RSAKZN/2016.149	AB42610221	Ophiuroidea	Amphilepidida O'Hara, Hugall, Thuy, Stöhr & Martynov, 2017	Ophiotrichidae Ljungman, 1867	Macrophiothrix	Macrophiothrix propinqua	(Lyman, 1862)	196	237	28	BOLD:AAX3523	CCCXLVI
RSAKZN/2016.206b	AB42609508	Ophiuroidea	Amphilepidida O'Hara, Hugall, Thuy, Stöhr & Martynov, 2017	Ophiotrichidae Ljungman, 1867	Ophiothela	Ophiothela sp.		208	46	16	BOLD:ABA3818	CCCLXX
RSAKZN/2016.190	AB42610232	Ophiuroidea	Amphilepidida O'Hara, Hugall, Thuy, Stöhr & Martynov, 2017	Ophiotrichidae Ljungman, 1867	Ophiothela	Ophiothela sp.		209	49	90	BOLD:AEE2286	CCCLXXI
RSAKZN/2016.218	AB42609486	Ophiuroidea	Amphilepidida O'Hara, Hugall, Thuy, Stöhr & Martynov, 2017	Ophiotrichidae Ljungman, 1867	Ophiothela	Ophiothela venusta	(de Loriol, 1900)	209	49	90	BOLD:AEE2286	CCCLXXII
RSAKZN/2016.204	AB42609496	Ophiuroidea	Amphilepidida O'Hara, Hugall, Thuy, Stöhr & Martynov, 2017	Ophiotrichidae Ljungman, 1867	Ophiothela	Ophiothela venusta	(de Loriol, 1900)	209	49	90	BOLD:AEE2286	CCCLXXIII
RSAKZN/2016.222	AB42609510	Ophiuroidea	Amphilepidida O'Hara, Hugall, Thuy, Stöhr & Martynov, 2017	Ophiotrichidae Ljungman, 1867	Ophiothela	Ophiothela venusta	(de Loriol, 1900)	209	49	90	BOLD:AEE2286	CDXCV
RSAKZN/2016.055	AB42609753	Ophiuroidea	Amphilepidida O'Hara, Hugall, Thuy, Stöhr & Martynov, 2017	Ophiotrichidae Ljungman, 1867	Ophiothela	Ophiothela venusta	(de Loriol, 1900)	209	49	90	BOLD:AEE2286	CCCLXXIII
RSAKZN/2016.076	AB42609738	Ophiuroidea	Amphilepidida O'Hara, Hugall, Thuy, Stöhr & Martynov, 2017	Ophiotrichidae Ljungman, 1867	Ophiothrix	Ophiothrix echinotecta	Balinsky, 1957	210	47	45	BOLD:ABA3897	CCCLXXIV
RSAKZN/2016.140	AB42609884	Ophiuroidea	Amphilepidida O'Hara, Hugall, Thuy, Stöhr & Martynov, 2017	Ophiotrichidae Ljungman, 1867	Ophiothrix	Ophiothrix echinotecta	Balinsky, 1957	210	47	45	BOLD:ABA3897	CCCLXXV
RSAKZN/2016.102	AB42609891	Ophiuroidea	Amphilepidida O'Hara, Hugall, Thuy, Stöhr & Martynov, 2017	Ophiotrichidae Ljungman, 1867	Ophiothrix	Ophiothrix echinotecta	Balinsky, 1957	210	47	45	BOLD:ABA3897	CCCLXXVI
RSAKZN/2016.205	AB42609502	Ophiuroidea	Amphilepidida O'Hara, Hugall, Thuy, Stöhr & Martynov, 2017	Ophiotrichidae Ljungman, 1867	Ophiothrix	Ophiothrix foveolata	Marktanner-Turneretscher, 1887	211	43	17	BOLD:AEE2287	CCCLXXX
RSAKZN/2016.199	AB42609513	Ophiuroidea	Amphilepidida O'Hara, Hugall, Thuy, Stöhr & Martynov, 2017	Ophiotrichidae Ljungman, 1867	Ophiothrix	Ophiothrix foveolata	Marktanner-Turneretscher, 1887	211	43	17	BOLD:AEE2287	CDXCVII
RSAKZN/2016.078	AB42609750	Ophiuroidea	Amphilepidida O'Hara, Hugall, Thuy, Stöhr & Martynov, 2017	Ophiotrichidae Ljungman, 1867	Ophiothrix	Ophiothrix fragilis	Abildgaard in O.F. Mller, 1789	212	244	25	BOLD:AEE3738	CCCLXXXI
RSAKZN/2016.039	AB42608956	Ophiuroidea	Amphilepidida O'Hara, Hugall, Thuy, Stöhr & Martynov, 2017	Ophiotrichidae Ljungman, 1867	Ophiothrix	Ophiothrix purpurea	von Martens, 1867	208	46	16	BOLD:ABA3818	CCCLXXXII
RSAKZN/2016.044	AB42608973	Ophiuroidea	Amphilepidida O'Hara, Hugall, Thuy, Stöhr & Martynov, 2017	Ophiotrichidae Ljungman, 1867	Ophiothrix	Ophiothrix purpurea	von Martens, 1867	208	46	16	BOLD:ABA3818	CCCLXXXIII
RSAKZN/2016.041	AB42608991	Ophiuroidea	Amphilepidida O'Hara, Hugall, Thuy, Stöhr & Martynov, 2017	Ophiotrichidae Ljungman, 1867	Ophiothrix	Ophiothrix purpurea	Marktanner-Turneretscher, 1887	208	46	16	BOLD:ABA3818	CCCLXXVII
RSAKZN/2016.194	AB42609483	Ophiuroidea	Amphilepidida O'Hara, Hugall, Thuy, Stöhr & Martynov, 2017	Ophiotrichidae Ljungman, 1867	Ophiothrix	Ophiothrix purpurea	von Martens, 1867	208	46	16	BOLD:ABA3818	CCCLXXXIV
RSAKZN/2016.195	AB42609489	Ophiuroidea	Amphilepidida O'Hara, Hugall, Thuy, Stöhr & Martynov, 2017	Ophiotrichidae Ljungman, 1867	Ophiothrix	Ophiothrix purpurea	Marktanner-Turneretscher, 1887	208	46	16	BOLD:ABA3818	CCCLXXIX
RSAKZN/2016.196	AB42609495	Ophiuroidea	Amphilepidida O'Hara, Hugall, Thuy, Stöhr & Martynov, 2017	Ophiotrichidae Ljungman, 1867	Ophiothrix	Ophiothrix purpurea	von Martens, 1867	208	46	16	BOLD:ABA3818	CDXCVI
RSAKZN/2016.068	AB42609737	Ophiuroidea	Amphilepidida O'Hara, Hugall, Thuy, Stöhr & Martynov, 2017	Ophiotrichidae Ljungman, 1867	Ophiothrix	Ophiothrix trilineata	Lütken, 1869	213	48	46	BOLD:AAM4908	CCCLXXXV
RSAKZN/2016.069	AB42609743	Ophiuroidea	Amphilepidida O'Hara, Hugall, Thuy, Stöhr & Martynov, 2017	Ophiotrichidae Ljungman, 1867	Ophiothrix	Ophiothrix trilineata	Lütken, 1869	213	48	46	BOLD:AAM4908	CCCLXXXVI
RSAKZN/2016.224	AB42609522	Ophiuroidea	Euryalida De Lamarck, 1816	Gorgonocephalidae Ljungman, 1867	Astroboa	Astroboa nuda	(Lyman, 1874)	193	81	154	BOLD:AEE4685	CCCXLI
RSAKZN/2016.188	AB42610220	Ophiuroidea	Euryalida De Lamarck, 1816	Gorgonocephalidae Ljungman, 1867	Astroboa	Astroboa nuda	(Lyman, 1874)	193	81	154	BOLD:AEE4685	CCCXLII
RSAKZN/2016.132	AB42609883	Ophiuroidea	Euryalida De Lamarck, 1816	Gorgonocephalidae Ljungman, 1867		Gorgonocephalidae sp.	Mortensen, 1933	193	81	154	BOLD:AEE4685	CCCXLII
RSAKZN/2016.050	AB42609723	Ophiuroidea	Ophiacanthida O'Hara, Hugall, Thuy, Stöhr & Martynov, 2017	Ophiocomidae Ljungman, 1867	Ophiocoma	Ophiocoma brevipes	Peters, 1851	117	39	165	BOLD:ABA2243	NA
RSAKZN/2016.160	AB42610199	Ophiuroidea	Ophiacanthida O'Hara, Hugall, Thuy, Stöhr & Martynov, 2017	Ophiocomidae Ljungman, 1867	Ophiocoma	Ophiocoma brevipes	Peters, 1851	117	39	165	BOLD:ABA2243	NA
RSAKZN/2016.097	AB42609861	Ophiuroidea	Ophiacanthida O'Hara, Hugall, Thuy, Stöhr & Martynov, 2017	Ophiocomidae Ljungman, 1867	Ophiocoma	Ophiocoma cynthiae	Benavides-Serrato & O'Hara, 2008	114	34	113	BOLD:ABA1978	DXXV
RSAKZN/2016.131	AB42609877	Ophiuroidea	Ophiacanthida O'Hara, Hugall, Thuy, Stöhr & Martynov, 2017	Ophiocomidae Ljungman, 1867	Ophiocoma	Ophiocoma cynthiae	Benavides-Serrato & O'Hara, 2008	114	34	113	BOLD:ABA1978	CDLXII
RSAKZN/2016.183	AB42610237	Ophiuroidea	Ophiacanthida O'Hara, Hugall, Thuy, Stöhr & Martynov, 2017	Ophiocomidae Ljungman, 1867	Ophiocoma	Ophiocoma doederleini	de Loriol, 1899	200	240	74	BOLD:ABA3654	CCCLIV
RSAKZN/2016.008	AB42608954	Ophiuroidea	Ophiacanthida O'Hara, Hugall, Thuy, Stöhr & Martynov, 2017	Ophiocomidae Ljungman, 1867	Ophiocoma	Ophiocoma erinaceus	Müller & Troschel, 1842	96	32	249	BOLD:ABA1977	NA
RSAKZN/2016.007	AB42608960	Ophiuroidea	Ophiacanthida O'Hara, Hugall, Thuy, Stöhr & Martynov, 2017	Ophiocomidae Ljungman, 1867	Ophiocoma	Ophiocoma erinaceus	Müller & Troschel, 1842	96	32	249	BOLD:ABA1977	NA
RSAKZN/2016.006	AB42608966	Ophiuroidea	Ophiacanthida O'Hara, Hugall, Thuy, Stöhr & Martynov, 2017	Ophiocomidae Ljungman, 1867	Ophiocoma	Ophiocoma erinaceus	Müller & Troschel, 1842	96	32	249	BOLD:ABA1977	NA
RSAKZN/2016.009	AB42608995	Ophiuroidea	Ophiacanthida O'Hara, Hugall, Thuy, Stöhr & Martynov, 2017	Ophiocomidae Ljungman, 1867	Ophiocoma	Ophiocoma erinaceus	Müller & Troschel, 1842	96	32	249	BOLD:ABA1977	NA
RSAKZN/2016.072	AB42609761	Ophiuroidea	Ophiacanthida O'Hara, Hugall, Thuy, Stöhr & Martynov, 2017	Ophiocomidae Ljungman, 1867	Ophiocoma	Ophiocoma erinaceus	Müller & Troschel, 1842	96	32	249	BOLD:ABA1977	NA
RSAKZN/2016.129	AB42609865	Ophiuroidea	Ophiacanthida O'Hara, Hugall, Thuy, Stöhr & Martynov, 2017	Ophiocomidae Ljungman, 1867	Ophiocoma	Ophiocoma erinaceus	Müller & Troschel, 1842	96	32	249	BOLD:ABA1977	NA
RSAKZN/2016.184	AB42610243	Ophiuroidea	Ophiacanthida O'Hara, Hugall, Thuy, Stöhr & Martynov, 2017	Ophiocomidae Ljungman, 1867	Ophiocoma	Ophiocoma erinaceus	Müller & Troschel, 1842	96	32	249	BOLD:ABA1977	NA
RSAKZN/2016.061	AB42609742	Ophiuroidea	Ophiacanthida O'Hara, Hugall, Thuy, Stöhr & Martynov, 2017	Ophiocomidae Ljungman, 1867	Ophiocoma	Ophiocoma pusilla	(Brock, 1888)	183	35	110	BOLD:ADW2639	CCCLVI
RSAKZN/2016.019	AB42608988	Ophiuroidea	Ophiacanthida O'Hara, Hugall, Thuy, Stöhr & Martynov, 2017	Ophiocomidae Ljungman, 1867	Ophiocoma	Ophiocoma sp.	Müller & Troschel, 1842	183	35	110	BOLD:ADW2639	CCCLV
RSAKZN/2016.104	AB42609903	Ophiuroidea	Ophiacanthida O'Hara, Hugall, Thuy, Stöhr & Martynov, 2017	Ophiocomidae Ljungman, 1867	Ophiocoma	Ophiocoma sp.		183	35	110	BOLD:ADW2639	CCCLVII
RSAKZN/2016.177	AB42610201	Ophiuroidea	Ophiacanthida O'Hara, Hugall, Thuy, Stöhr & Martynov, 2017	Ophiocomidae Ljungman, 1867	Ophiocoma	Ophiocoma valenciae	Müller & Troschel, 1842	201	241	60	BOLD:AEE6672	CCCLVIII
RSAKZN/2016.094	AB42609752	Ophiuroidea	Ophiacanthida O'Hara, Hugall, Thuy, Stöhr & Martynov, 2017	Ophiocomidae Ljungman, 1867	Ophiomastix	Ophiomastix koehleri	Devaney, 1977	203	30	103	BOLD:AEF0129	CCCLXI
RSAKZN/2016.095	AB42609758	Ophiuroidea	Ophiacanthida O'Hara, Hugall, Thuy, Stöhr & Martynov, 2017	Ophiocomidae Ljungman, 1867	Ophiomastix	Ophiomastix koehleri	Devaney, 1977	203	30	103	BOLD:AEF0129	CDXCII
RSAKZN/2016.010	AB42608989	Ophiuroidea	Ophiacanthida O'Hara, Hugall, Thuy, Stöhr & Martynov, 2017	Ophiodermatidae Ljungman, 1867	Ophiarachnella	Ophiarachnella gorgonia	(Müller & Troschel, 1842)	156	17	243	BOLD:ABA2089	NA
RSAKZN/2016.091	AB42609734	Ophiuroidea	Ophiacanthida O'Hara, Hugall, Thuy, Stöhr & Martynov, 2017	Ophiodermatidae Ljungman, 1867	Ophiarachnella	Ophiarachnella gorgonia	(Müller & Troschel, 1842)	156	17	243	BOLD:ABA2089	NA
RSAKZN/2016.176	AB42610242	Ophiuroidea	Ophiacanthida O'Hara, Hugall, Thuy, Stöhr & Martynov, 2017	Ophiodermatidae Ljungman, 1867	Ophiarachnella	Ophiarachnella gorgonia	(Müller & Troschel, 1842)	156	17	243	BOLD:ABA2089	NA
RSAKZN/2016.013	AB42608971	Ophiuroidea	Ophiacanthida O'Hara, Hugall, Thuy, Stöhr & Martynov, 2017	Ophiodermatidae Ljungman, 1867	Ophiarachnella	Ophiarachnella septemspinosa	(Müller & Troschel, 1842)	199	239	131	BOLD:AEE8204	CCCLIII
RSAKZN/2016.073	AB42609720	Ophiuroidea	Ophiacanthida O'Hara, Hugall, Thuy, Stöhr & Martynov, 2017	Ophiodermatidae Ljungman, 1867	Ophiarachnella	Ophiarachnella septemspinosa	(Müller & Troschel, 1842)	199	239	131	BOLD:AEE8204	CCCLIII
RSAKZN/2016.092	AB42609740	Ophiuroidea	Ophiacanthida O'Hara, Hugall, Thuy, Stöhr & Martynov, 2017	Ophiodermatidae Ljungman, 1867	Ophiarachnella	Ophiarachnella septemspinosa	(Müller & Troschel, 1842)	199	239	131	BOLD:AEE8204	CCCLIII
RSAKZN/2016.137	AB42609866	Ophiuroidea	Ophiacanthida O'Hara, Hugall, Thuy, Stöhr & Martynov, 2017	Ophiodermatidae Ljungman, 1867	Ophiarachnella	Ophiarachnella septemspinosa	(Müller & Troschel, 1842)	199	239	131	BOLD:AEE8204	NA
RSAKZN/2016.016	AB42608953	Ophiuroidea	Ophiacanthida O'Hara, Hugall, Thuy, Stöhr & Martynov, 2017	Ophiodermatidae Ljungman, 1867	Ophiopeza	Ophiopeza fallax	Peters, 1851	158	24	125	BOLD:ABA3434	CCCLXVI
RSAKZN/2016.015	AB42608959	Ophiuroidea	Ophiacanthida O'Hara, Hugall, Thuy, Stöhr & Martynov, 2017	Ophiodermatidae Ljungman, 1867	Ophiopeza	Ophiopeza fallax	Peters, 1851	158	24	125	BOLD:ABA3434	NA
RSAKZN/2016.014	AB42608965	Ophiuroidea	Ophiacanthida O'Hara, Hugall, Thuy, Stöhr & Martynov, 2017	Ophiodermatidae Ljungman, 1867	Ophiopeza	Ophiopeza fallax	Peters, 1851	158	24	125	BOLD:ABA3434	NA
RSAKZN/2016.060	AB42609736	Ophiuroidea	Ophiacanthida O'Hara, Hugall, Thuy, Stöhr & Martynov, 2017	Ophiodermatidae Ljungman, 1867	Ophiopeza	Ophiopeza fallax	Peters, 1851	157	23	124	BOLD:ABA3433	NA
RSAKZN/2016.071	AB42609755	Ophiuroidea	Ophiacanthida O'Hara, Hugall, Thuy, Stöhr & Martynov, 2017	Ophiodermatidae Ljungman, 1867	Ophiopeza	Ophiopeza fallax	Peters, 1851	158	24	125	BOLD:ABA3434	NA
RSAKZN/2016.098	AB42609867	Ophiuroidea	Ophiacanthida O'Hara, Hugall, Thuy, Stöhr & Martynov, 2017	Ophiodermatidae Ljungman, 1867	Ophiopeza	Ophiopeza fallax	Peters, 1851	158	24	125	BOLD:ABA3434	CCCLIX
RSAKZN/2016.138b	AB42609872	Ophiuroidea	Ophiacanthida O'Hara, Hugall, Thuy, Stöhr & Martynov, 2017	Ophiodermatidae Ljungman, 1867	Ophiopeza	Ophiopeza fallax	Peters, 1851	158	24	125	BOLD:ABA3434	DXXXV
RSAKZN/2016.099	AB42609873	Ophiuroidea	Ophiacanthida O'Hara, Hugall, Thuy, Stöhr & Martynov, 2017	Ophiodermatidae Ljungman, 1867	Ophiopeza	Ophiopeza fallax	Peters, 1851	158	24	125	BOLD:ABA3434	NA
RSAKZN/2016.182	AB42610231	Ophiuroidea	Ophiacanthida O'Hara, Hugall, Thuy, Stöhr & Martynov, 2017	Ophiodermatidae Ljungman, 1867	Ophiopeza	Ophiopeza fallax	Peters, 1851	157	23	124	BOLD:ABA3433	NA
RSAKZN/2016.024	AB42608952	Ophiuroidea	Ophiacanthida O'Hara, Hugall, Thuy, Stöhr & Martynov, 2017	Ophiodermatidae Ljungman, 1867	Ophiopeza	Ophiopeza spinosa	(Ljungman, 1867)	206	42	185	BOLD:ABA3880	CCCLXVII
RSAKZN/2016.070	AB42609749	Ophiuroidea	Ophiacanthida O'Hara, Hugall, Thuy, Stöhr & Martynov, 2017	Ophiodermatidae Ljungman, 1867	Ophiopeza	Ophiopeza spinosa	(Ljungman, 1867)	206	42	185	BOLD:ABA3880	CCCLXVIII
RSAKZN/2016.101	AB42609885	Ophiuroidea	Ophiacanthida O'Hara, Hugall, Thuy, Stöhr & Martynov, 2017	Ophiodermatidae Ljungman, 1867	Ophiopeza	Ophiopeza spinosa	(Ljungman, 1867)	206	42	185	BOLD:ABA3880	CDXCIV
