# Supplementary material for: DNA barcoding echinoderms from the East Coast of South Africa. The challenge to maintain DNA data connected with taxonomy
Source: PLoS One. 2022 Oct 10;17(10):e0270321. doi: 10.1371/journal.pone.0270321 (PMC9550079; doi:10.1371/journal.pone.0270321)
Supplement: S1 File — The tree is in NEXUS format. Values at nodes represent posterior probabilities and tip labels include haplotype IDs, species name, origin of the data (previously in BOLD or generated in this study (“NEW”) and potential species IDs according to the species delimitation methods ABGD, GMYC, bPTP and BIN. Multiple values present at the same tip are provided and separated by a ‘-‘ (for example “BOLD-NEW” means that the haplotype is represented by sequences both recovered from BOLD and sequenced here). (TRE) [file pone.0270321.s002.tre]

#NEXUS
begin taxa;
	dimensions ntax=571;
	taxlabels
		'MCCCI Astrogonium miliarus-Asterodon miliaris BOLD 85 200 60 BOLD-AAJ9267'
		'MCCCII Eurygonias hylacanthus BOLD 86 201 86 BOLD-AAY4274'
		'MCCCIII Acodontaster conspicuus BOLD 87 202 287 BOLD-AAE3378'
		'MCCCXII Acodontaster hodgsoni BOLD 87 203 288 BOLD-AAD6929'
		'MCCCIV Acodontaster capitatus BOLD 87 74 266 BOLD-AAD6781'
		'MCCCV Acodontaster capitatus BOLD 87 74 266 BOLD-AAD6781'
		'MCCCIX Acodontaster conspicuus BOLD 87 75 269 BOLD-AAE3379'
		'MCCCX Acodontaster conspicuus BOLD 87 75 269 BOLD-AAE3379'
		'MCCCXIII Acodontaster hodgsoni BOLD 87 204 212 BOLD-AAD6930'
		'MCCCXIV Odontaster meridionalis-Odontaster NA BOLD 87 76 298 BOLD-AAE2388'
		'MCCCXV Odontaster meridionalis-Odontaster NA BOLD 87 76 298 BOLD-AAE2388'
		'MCCCXVII Odontaster meridionalis BOLD 87 77 299 BOLD-AAE2389'
		'MCCCXVIII Odontaster meridionalis BOLD 87 77 299 BOLD-AAE2389'
		'MCCCXIX Odontaster validus BOLD 87 78 322 BOLD-AAK3286'
		'MCCCXX Odontaster validus BOLD 87 78 322 BOLD-AAK3286'
		'MCCCLIV Odontaster NA BOLD 87 79 342 BOLD-AAO2072'
		'MCCCLV Odontaster NA BOLD 87 79 342 BOLD-AAO2072'
		'MCCCLVIII Odontaster penicillatus BOLD 87 80 367 BOLD-ABW1983'
		'MCCCLIX Odontaster penicillatus BOLD 87 80 367 BOLD-ABW1983'
		'MCCCLXIX Odontaster penicillatus BOLD 87 80 368 BOLD-ACH7407'
		'MDCCCLXIX Pseudarchaster parelii BOLD 133 135 353 '
		'MDCCCLXXV Pseudarchaster parelii BOLD 133 135 353 BOLD-AAH8175'
		'MDCCCLXX Pseudarchaster parelii BOLD 133 136 354 BOLD-AAD5295'
		'MDCCCLXXI Pseudarchaster parelii BOLD 133 136 354 BOLD-AAD5295'
		'MDCCCLXXVII Pseudarchaster dissonus BOLD 133 137 123 BOLD-AAD7438'
		'MDCCCLXXVIII Pseudarchaster dissonus BOLD 133 137 123 BOLD-AAD7438'
		'MDCCCLXXXVII Zoroaster ophiurus-Sagenaster evermanni BOLD 136 120 343 BOLD-AAD3272-'
		'MDCCCLXXXVIII Zoroaster ophiurus BOLD 136 120 343 BOLD-AAD3272'
		'MDCCCXCVIII Zoroaster carinatus BOLD 136 205 344 BOLD-ABY9584'
		'MDCCCXCI Sagenaster evermanni BOLD 136 121 341 BOLD-AAD3271'
		'MDCCCXCII Sagenaster evermanni BOLD 136 121 341 BOLD-AAD3271'
		'MDCCCXCIX Zoroaster alternicanthus BOLD 137 122 91 BOLD-AAF6049'
		'MCM Zoroaster alternicanthus BOLD 137 122 91 BOLD-AAF6049'
		'MCCCLXX Dermasterias imbricata BOLD 88 206 230 '
		'MCCCLXXI Dermasterias imbricata BOLD 88 42 231 BOLD-AAD0458'
		'MCCCLXXII Dermasterias imbricata BOLD 88 42 231 BOLD-AAD0458'
		'CMXXIV Solaster stimpsoni-Solaster Sound BOLD 57 48 169 -BOLD-AAD7800'
		'CMXXV Solaster stimpsoni BOLD 57 48 169 BOLD-AAD7800'
		'CMLV Solaster paxillatus BOLD 57 49 170 BOLD-AAD3101'
		'CMLVI Solaster paxillatus BOLD 57 49 170 BOLD-AAD3101'
		'CMXLVIII Solaster endeca BOLD 57 47 135 BOLD-AAC8811'
		'CMXLIX Solaster endeca BOLD 57 47 135 BOLD-AAC8811'
		'CMLIX Crossaster borealis BOLD 57 207 196 BOLD-AAR4792'
		'CMLX Heterozonias alternatus BOLD 57 208 255 BOLD-AAX0858'
		'CMLXI Solaster regularis BOLD 57 44 256 BOLD-AAE1366'
		'CMLXII Solaster regularis BOLD 57 44 256 BOLD-AAE1366'
		'CMLXIII Solaster regularis BOLD 57 209 195 BOLD-AAM2777'
		'CMLXIV Solaster regularis BOLD 57 210 197 BOLD-AAE1368'
		'CMLXV Solaster regularis BOLD 57 45 198 BOLD-AAE1367'
		'CMLXVI Solaster regularis BOLD 57 45 198 BOLD-AAE1367'
		'CMLXVII Solaster sp. AAF4823 BOLD 57 211 317 BOLD-AAF4823'
		'CMLXVIII Solaster sp. AAF4824 BOLD 57 212 318 BOLD-AAF4824'
		'CMLXIX Solaster dawsoni BOLD 57 46 173 BOLD-AAE1365'
		'CMLXX Solaster dawsoni BOLD 57 46 173 BOLD-AAE1365'
		'CMXXVIII Crossaster papposus BOLD 57 50 179 BOLD-AAB5053'
		'CMXXIX Crossaster papposus BOLD 57 50 179 BOLD-AAB5053'
		'CMXLV Crossaster squamatus BOLD 57 51 180 BOLD-ADD6870'
		'CMXLVI Crossaster squamatus BOLD 57 51 180 BOLD-ADD6870'
		'CMLXXIII Lophaster furcilliger BOLD 57 52 260 BOLD-AAC9615'
		'CMLXXIV Lophaster furcilliger BOLD 57 52 260 BOLD-AAC9615'
		'CMLXXXIII Lophaster sp. Zealand BOLD 57 213 261 BOLD-AAE4820'
		'CMLXXXIV Paralophaster lorioli BOLD 58 214 64 BOLD-AAX2496'
		'CMLXXXV Paralophaster godfroyi BOLD 59 53 333 BOLD-AAE3593'
		'CMLXXXVI Paralophaster antarcticus BOLD 59 53 333 BOLD-AAE3593'
		'CMLXXXIX Paralophaster godfroyi BOLD 59 54 334 BOLD-AAE3596'
		'CMXC Paralophaster godfroyi BOLD 59 54 334 BOLD-AAE3596'
		'CMXCII Paralophaster godfroyi BOLD 59 55 289 BOLD-AAD7149'
		'CMXCIII Lophaster gaini BOLD 59 55 289 BOLD-AAD7149'
		'CMXCIV Paralophaster antarcticus BOLD 59 215 335 BOLD-AAE3594'
		'CMXCV Paralophaster antarcticus BOLD 59 216 336 BOLD-AAE3595'
		'CMXCVI Lophaster gaini BOLD 60 56 89 BOLD-AAD7148'
		'CMXCVII Lophaster gaini BOLD 60 56 89 BOLD-AAD7148'
		'MMCCXXIX Luidia maculata BOLD 174 43 1 BOLD-ACQ0400'
		'MMCCXXX Luidia maculata BOLD 174 43 1 BOLD-ACQ0400'
		'MDCLXXXII Hymenaster pellucidus BOLD 109 217 21 BOLD-AAU5076'
		'MCMLXXXVII Pteraster coscinopeplus BOLD 154 218 22 BOLD-ABX5586'
		'MCMXLI Pteraster militaris BOLD 142 141 103 BOLD-AAC7423'
		'MCMXLII Pteraster militaris BOLD 142 141 103 BOLD-AAC7423'
		'MCMXLIX Pteraster jordani BOLD 143 142 104 BOLD-AAE8532'
		'MCML Pteraster jordani BOLD 143 142 104 BOLD-AAE8532'
		'MMCLXXIV Asterinides folium BOLD 170 219 49 '
		'MCMLII Diplopteraster multipes BOLD 144 220 113 BOLD-AAX9511'
		'MCMLIII Pteraster tesselatus BOLD 144 143 171 BOLD-AAH7926'
		'MCMLIV Pteraster tesselatus BOLD 144 143 171 BOLD-AAH7926'
		'MCMLV Pteraster sp. AAH7925 BOLD 144 144 172 BOLD-AAH7925'
		'MCMLVI Pteraster tesselatus BOLD 144 144 172 BOLD-AAH7925'
		'MCMLIX Pteraster sp. AAL2213 BOLD 144 221 112 BOLD-AAL2213'
		'MCMLX Pteraster obscurus BOLD 144 222 111 BOLD-ADI0971'
		'MDCCVIII Ctenodiscus crispatus BOLD 116 123 23 BOLD-AAC2685'
		'MDCCIX Ctenodiscus crispatus BOLD 116 123 23 BOLD-AAC2685'
		'MDCCXVII Sidonaster vaneyi BOLD 117 223 199 BOLD-AAJ6684'
		'MDCCXVIII Eremicaster pacificus BOLD 117 124 200 BOLD-AAF0037'
		'MDCCXIX Eremicaster pacificus BOLD 117 124 200 BOLD-AAF0037'
		'MMCLXXV Porcellanaster ceruleus BOLD 117 224 185 BOLD-ABX4331'
		'MDCCXX Porcellanaster cf. ceruleus-Porcellanaster nudus BOLD 118 125 83 BOLD-ACT3477'
		'MDCCXXI Porcellanaster cf. pedunculatus BOLD 118 125 83 BOLD-ACT3477'
		'MDCCXXII Styracaster paucispinus BOLD 119 126 159 BOLD-ADI5938'
		'MDCCXXIII Styracaster armatus-Styracaster robustus-Styracaster Ocean BOLD 119 126 159 BOLD-ADI5938'
		'MDCCXXV Hyphalaster inermis BOLD 119 225 181 BOLD-ACT4266'
		'MDCCXXVI Thoracaster cylindratus BOLD 119 127 182 BOLD-ADH3638'
		'MDCCXXVII Vitjazaster djakonovi BOLD 119 127 182 BOLD-ADH3638'
		'MDCCXXVIII Styracaster yapensis BOLD 120 128 93 BOLD-ADH0321'
		'MDCCXXIX Styracaster yapensis BOLD 120 128 93 BOLD-ADH0321'
		'I Linckia laevigata NEW-BOLD 0 227 323 BOLD-AAA1544-'
		'II Linckia laevigata BOLD 0 228 324 BOLD-AAA1544'
		'CCCLVII Linckia laevigata BOLD 0 229 253 '
		'CCCLIX Linckia laevigata BOLD 0 230 192 BOLD-ACS5449'
		'CCCLXI Linckia laevigata BOLD 0 231 193 '
		'CCCLVIII Linckia laevigata BOLD 0 232 167 '
		'CCCLX Linckia laevigata BOLD 0 233 213 '
		'CCCLXII Linckia laevigata BOLD 0 234 214 '
		'CCCLXVI Phataria unifascialis BOLD 2 235 98 BOLD-ADP1153'
		'CCCLXVII Linckia columbiae BOLD 3 114 209 BOLD-AAC3176'
		'CCCLXVIII Linckia columbiae BOLD 3 114 209 BOLD-AAC3176'
		'CCCLXX Linckia bouvieri BOLD 3 236 210 BOLD-AAX5098'
		'CCCLXIV Linckia guildingi BOLD 1 115 292 BOLD-AAB9695'
		'CCCLXV Linckia guildingi BOLD 1 115 292 BOLD-AAB9695'
		'CCCLXXV Linckia guildingi BOLD 1 116 293 BOLD-AAB9696'
		'CCCLXXVI Linckia guildingi BOLD 1 116 293 BOLD-AAB9696'
		'CCCLXXVIII Ophidiaster hemprichi NEW 4 237 245 BOLD-ABA2544'
		'CCCLXXIX Dactylosaster cylindricus BOLD 4 238 246 BOLD-AAN1398'
		'CCCLXXX Leiaster sp. NA NEW 5 239 68 BOLD-ABA1857'
		'CCCLXXXI Leiaster glaber BOLD 6 240 69 BOLD-AAX0076'
		'CCCLXXXII Ophidiaster armatus NEW 7 117 65 BOLD-AAR9244'
		'CCCLXXXIII Cistina columbiae BOLD 7 117 65 BOLD-AAR9244'
		'CCCLXXXIV Copidaster cf. lymani BOLD 8 241 66 BOLD-ABA5619'
		'CCCLXXXV Copidaster cf. lymani BOLD 9 242 10 BOLD-ABA3652'
		'DCCXXIV Ophidiaster perrieri NEW 35 243 3 BOLD-AEE3363'
		'ML Porania pulvillus BOLD 71 118 12 BOLD-ACJ9765'
		'MLI Porania pulvillus BOLD 71 118 12 BOLD-ACJ9765'
		'MDCCCLXXXIV Petricia vernicina BOLD 135 119 14 BOLD-AAE6202'
		'MDCCCLXXXV Petricia vernicina BOLD 135 119 14 BOLD-AAE6202'
		'MCMXL Nidorellia armata BOLD 141 244 13 BOLD-ADP1891'
		'MLIII Monachaster sanderi NEW 72 113 54 BOLD-AEE3657'
		'MLIV Monachaster sanderi NEW 72 113 54 BOLD-AEE3657'
		'MLVI Stellaster equestris BOLD 73 245 144 BOLD-AAH9974'
		'MLVII Stellaster equestris BOLD 73 246 145 BOLD-AAH9975'
		'MLVIII Asteropsis carinifera BOLD 74 247 17 BOLD-AAF8609'
		'MLIX Archaster typicus BOLD 75 248 16 BOLD-AAF8610'
		'MLX Choriaster granulatus NEW 76 249 96 BOLD-ABA2964'
		'MLXI Protoreaster lincki NEW 77 250 189 BOLD-ABA3622'
		'MLXIII Protoreaster nodosus BOLD 77 111 190 BOLD-AAA4270'
		'MLXIV Protoreaster nodosus BOLD 77 111 190 BOLD-AAA4270'
		'MLXII Oreaster occidentalis BOLD 77 251 156 BOLD-ABA3605'
		'MCLV Oreaster clavatus BOLD 78 252 37 BOLD-ADX1830'
		'MCLVI Oreaster reticulatus BOLD 79 110 39 BOLD-ABA6961'
		'MCLVII Oreaster reticulatus BOLD 79 110 39 BOLD-ABA6961'
		'MCLXI Oreasteridae States BOLD 80 112 38 BOLD-ABA3725'
		'MCLXII Oreasteridae States BOLD 80 112 38 BOLD-ABA3725'
		'MCCCLXXX Leptasterias aequalis-Leptasterias hexactis-Leptasterias Sound BOLD 89 5 303 BOLD-AAM1484'
		'MCCCLXXXI Leptasterias aequalis BOLD 89 5 303 '
		'MCCCXCIII Leptasterias hexactis BOLD 89 6 304 BOLD-AAA8519-'
		'MCCCXCIV Leptasterias hexactis BOLD 89 6 304 BOLD-AAA8519'
		'MCCCXCVI Leptasterias alaskensis BOLD 89 7 276 BOLD-AAB5791'
		'MCCCXCVII Leptasterias alaskensis BOLD 89 7 276 BOLD-ABZ2005'
		'MCDI Leptasterias leptodoma BOLD 89 8 218 BOLD-AAF1578'
		'MCDII Leptasterias leptodoma BOLD 89 8 218 BOLD-AAF1578'
		'MCDIII Leptasterias aleutica BOLD 89 4 258 BOLD-AAD1740'
		'MCDIV Leptasterias camtschatica BOLD 89 4 258 BOLD-AAD1740'
		'MCDIX Leptasterias sp. LACM1997-195.001 BOLD 89 253 259 BOLD-AAX5399'
		'MCDX Leptasterias polaris BOLD 89 9 234 BOLD-AAA9231'
		'MCDXVI Leptasterias polaris BOLD 89 9 234 BOLD-ACE6383'
		'MCDXIX Asterias forbesi-Leptasterias littoralis BOLD 89 10 325 -BOLD-AAB2709'
		'MCDXX Leptasterias littoralis BOLD 89 10 325 BOLD-AAB2709'
		'MCDXXVI Leptasterias muelleri BOLD 89 11 326 BOLD-AAJ1180'
		'MCDXXVII Leptasterias muelleri BOLD 89 11 326 BOLD-AAJ1180'
		'MCDXXVIII Leptasterias fisheri BOLD 89 12 371 '
		'MCDXXIX Leptasterias arctica BOLD 89 12 372 BOLD-ADP5199'
		'MCDXXXIV Sclerasterias mollis BOLD 89 254 137 BOLD-AAD6199'
		'MCDXXXV Evasterias echinosoma BOLD 89 255 138 BOLD-ADT0327'
		'MCDXXXVI Evasterias troschelii BOLD 89 13 92 BOLD-AAD1220'
		'MCDXXXVII Evasterias troscheli BOLD 89 13 92 BOLD-AAD1220'
		'MCDLIV Rathbunaster californicus BOLD 90 256 80 '
		'MCDLV Pycnopodia helianthoides BOLD 91 17 81 BOLD-AAD3853'
		'MCDLVI Pycnopodia helianthoides BOLD 91 17 81 BOLD-AAD3853'
		'MDLXII Urasterias lincki-Icasterias panopla-Asteriidae NA BOLD 97 257 53 BOLD-AAF5523'
		'MDLXXIV Marthasterias glacialis BOLD 101 18 355 BOLD-AAN2351'
		'MDLXXV Marthasterias glacialis BOLD 101 18 355 BOLD-AAN2351'
		'MDCXLV Marthasterias glacialis BOLD 101 19 356 BOLD-ACB3440'
		'MDCXLVI Marthasterias glacialis BOLD 101 19 356 BOLD-ACB3440'
		'MCDLXI Pisaster ochraceus BOLD 92 20 109 -BOLD-AAA1290'
		'MCDLXII Pisaster ochraceus BOLD 92 20 109 BOLD-AAA1290'
		'MDVI Pisaster brevispinus BOLD 93 21 110 BOLD-AAF1583'
		'MDVII Pisaster brevispinus BOLD 93 21 110 BOLD-AAF1583'
		'MDXI Stephanasterias albula BOLD 94 22 119 BOLD-AAF3251'
		'MDXII Stephanasterias albula BOLD 94 22 119 BOLD-AAF3251'
		'MDXIII Aphelasterias japonica BOLD 95 23 120 BOLD-ADC5141'
		'MDXIV Aphelasterias japonica BOLD 95 23 120 BOLD-ADC5141'
		'MDXIX Asterias forbesi BOLD 96 1 157 '
		'MDXX Asterias rubens-Asterias forbesi BOLD 96 1 157 -BOLD-AAB6163'
		'MDXXX Asterias amurensis BOLD 96 2 183 BOLD-AAD2155'
		'MDXXXI Asterias amurensis BOLD 96 2 183 BOLD-AAD2155'
		'MDXLIV Asterias rubens BOLD 96 3 184 BOLD-AAB8222'
		'MDXLV Asterias rubens BOLD 96 3 184 BOLD-AAB8222'
		'MDLXIII Orthasterias koehleri BOLD 98 16 9 BOLD-AAD4189'
		'MDLXIV Orthasterias koehleri BOLD 98 16 9 BOLD-AAD4189'
		'MDCXLVIII Stylasterias forreri BOLD 102 14 117 BOLD-AAC7463'
		'MDCXLIX Stylasterias forreri BOLD 102 14 117 BOLD-AAC7463'
		'MDCL Lethasterias nanimensis BOLD 102 15 141 BOLD-AAX5553'
		'MDCLI Lethasterias nanimensis BOLD 102 15 141 BOLD-AAX5553'
		'MDCLIII Distolasterias nipon BOLD 103 258 142 BOLD-AAX8851'
		'MDLXIX Rumbleaster eructans BOLD 99 259 249 BOLD-AAD6198'
		'MDLXX Rumbleaster eructans BOLD 99 260 250 BOLD-AAE7650'
		'MDLXXI Sclerasterias mollis BOLD 100 24 122 BOLD-AAD6200'
		'MDLXXII Sclerasterias mollis BOLD 100 24 122 BOLD-AAD6200'
		'MDCLXX Notasterias pedicellaris BOLD 107 261 301 BOLD-AAA8342'
		'MDCLXXI Notasterias stolophora BOLD 107 262 302 '
		'MDCLXXV Diplasterias brucei BOLD 107 25 202 BOLD-AAA8346'
		'MDCLXXVI Diplasterias brucei BOLD 107 25 202 BOLD-AAA8346'
		'MDCLXXVIII Psalidaster mordax BOLD 107 263 139 BOLD-AAE8198'
		'MMCCXXV Anasterias suteri BOLD 172 26 90 BOLD-ADW5425'
		'MMCCXXVI Anasterias suteri BOLD 172 26 90 BOLD-ADW5425'
		'MDCLIV Coscinasterias muricata BOLD 104 27 221 -BOLD-AAA9809'
		'MDCLV Coscinasterias muricata BOLD 104 27 221 -BOLD-AAA9809'
		'MDCLXII Coscinasterias muricata BOLD 104 28 222 '
		'MDCLXIII Coscinasterias muricata BOLD 104 28 222 '
		'MDCLXVII Astrometis sertulifera BOLD 105 264 105 BOLD-ADO5161'
		'MDCLXVIII Astrostole scabra BOLD 106 29 52 BOLD-AAJ3011'
		'MDCLXIX Astrostole scabra BOLD 106 29 52 BOLD-AAJ3011'
		'MDCLXXIX Heliaster kubiniji BOLD 108 39 78 BOLD-ADN2783'
		'MDCLXXX Heliaster kubiniji BOLD 108 39 78 BOLD-ADN2783'
		'MMVII Heliaster helianthus BOLD 159 40 79 BOLD-ACQ0655'
		'MMVIII Heliaster helianthus BOLD 159 40 79 BOLD-ACQ0655'
		'MDCLXXXIII Uniophora granifera BOLD 110 265 4 BOLD-AAW8507'
		'MDCLXXXIV Pseudechinaster rubens BOLD 111 35 148 BOLD-AAD7393'
		'MDCLXXXV Pseudechinaster rubens BOLD 111 35 148 BOLD-AAD7393'
		'MDCLXXXVIII Smilasterias actinata BOLD 111 36 176 BOLD-AAF4779'
		'MDCLXXXIX Smilasterias actinata BOLD 111 36 176 BOLD-AAF4779'
		'MDCXC Smilasterias actinata BOLD 111 37 177 BOLD-AAF4780'
		'MDCXCI Smilasterias sp. Sea BOLD 111 37 177 BOLD-AAF4780'
		'MDCXCII Stichastrella rosea BOLD 112 38 283 BOLD-ACJ9611'
		'MDCXCIII Stichastrella rosea BOLD 112 38 283 BOLD-ACJ9611'
		'MDCXCV Stichastrella rosea BOLD 112 266 284 BOLD-ACT0410'
		'MDCXCVI Cosmasterias dyscrita BOLD 113 31 72 BOLD-AAC9933'
		'MDCXCVII Cosmasterias dyscrita BOLD 113 31 72 BOLD-AAC9933'
		'MDCCI Cosmasterias dyscrita BOLD 114 32 73 BOLD-AAC9934'
		'MDCCII Cosmasterias dyscrita BOLD 114 32 73 BOLD-AAC9934'
		'MDCCV Stichaster australis BOLD 115 33 76 BOLD-AAF3159'
		'MDCCVI Stichaster australis BOLD 115 33 76 BOLD-AAF3159'
		'MMLII Stichaster striatus BOLD 160 34 77 BOLD-ACQ5524'
		'MMLIII Stichaster striatus BOLD 160 34 77 BOLD-ACQ5524'
		'MCMLXI Brisingaster robillardi BOLD 145 267 32 BOLD-AAW7125'
		'MCMLXII Freyella sp. 1 BOLD 146 268 31 BOLD-AAY3976'
		'MCMLXVII Odinella nutrix BOLD 151 269 30 BOLD-AAM7825'
		'MCMLXIII Hymenodiscus pannychia BOLD 147 270 84 BOLD-AAX2049'
		'MCMLXIV Freyellaster fecundus BOLD 148 271 85 BOLD-AAL2790'
		'MCMLXV Freyastera cf. benthophila BOLD 149 272 126 BOLD-ADG8705'
		'MCMLXVI Freyastera benthophila BOLD 150 273 127 BOLD-ADH2744'
		'MMCLVII Urasterias lincki BOLD 164 274 7 BOLD-AAG0209'
		'MMCCXXXI Ampheraster marianus BOLD 175 30 8 BOLD-AAJ2284'
		'MMCCXXXII Ampheraster marianus BOLD 175 30 8 BOLD-AAJ2284'
		'MDCCXXX Labidiaster annulatus BOLD 121 275 274 BOLD-AAX0796'
		'MDCCXXXI Asteriidae NA BOLD 121 276 275 BOLD-ACB6572'
		'MMCLIII Myxoderma platyacanthum BOLD 162 41 18 '
		'MMCLIV Myxoderma platyacanthum BOLD 162 41 18 BOLD-AAG5548'
		'MMCLVI Pedicellaster magister BOLD 163 277 19 BOLD-AAF8238'
		'DLXXXVIII Echinaster purpureus NEW 18 278 313 BOLD-ABZ6387'
		'DLXXXIX Echinaster purpureus BOLD 18 279 314 BOLD-ABA3888'
		'DXC Echinaster luzonicus BOLD 18 161 201 '
		'DXCI Echinaster luzonicus BOLD 18 161 201 '
		'DXCVII Echinaster sepositus BOLD 18 280 101 '
		'DCI Echinaster callosus BOLD 20 281 228 BOLD-ABA4114'
		'DCII Echinaster callosus BOLD 20 282 229 '
		'DXCVIII Echinaster stereosomus BOLD 19 162 349 BOLD-AAI8945'
		'DXCIX Echinaster stereosomus BOLD 19 162 350 BOLD-AAI8945'
		'DCCXXIII Henricia tahia BOLD 34 283 28 '
		'MMCLII Echinaster NA BOLD 161 284 27 '
		'DCXVII Acanthaster planci BOLD 31 163 207 BOLD-AAA1630'
		'DCXVIII Acanthaster planci BOLD 31 163 207 BOLD-AAA1630'
		'DCL Acanthaster planci BOLD 31 164 208 BOLD-AAA1632'
		'DCLI Acanthaster planci BOLD 31 164 208 BOLD-AAA1632'
		'DCLX Acanthaster planci BOLD 31 165 226 BOLD-AAA1631'
		'DCLXI Acanthaster planci BOLD 31 165 226 BOLD-AAA1631'
		'DCLXXVI Acanthaster planci BOLD 31 166 227 BOLD-AAA1633'
		'DCLXXVII Acanthaster planci BOLD 31 166 227 BOLD-AAA1633'
		'DCLXXXVI Acanthaster brevispinus BOLD 31 167 143 BOLD-AAE8886'
		'DCLXXXVII Acanthaster brevispinus BOLD 31 167 143 BOLD-AAE8886'
		'DCLXXXVIII Echinaster brasiliensis-Echinaster sp. 2-Brazil-Echinaster sp. 20-Brazil BOLD 32 168 254 BOLD-ACN5652'
		'DCLXXXIX Echinaster brasiliensis-Echinaster sp. 12-Brazil BOLD 32 168 254 -BOLD-ACN5652'
		'DCCXVII Echinaster sentus BOLD 32 169 294 BOLD-ABA3158'
		'DCCXVIII Echinaster paucispinus BOLD 32 169 294 '
		'DCCXX Echinaster spinulosus BOLD 32 170 295 BOLD-ABA7092'
		'DCCXXI Echinaster spinulosus BOLD 32 170 295 BOLD-ABA7092'
		'DCCXXII Echinaster tenuispinus BOLD 33 285 71 BOLD-AAY0453'
		'MCLXXII Henricia aspera BOLD 81 286 160 BOLD-AAI1835'
		'MCLXXIII Henricia sp. NSMT-03 BOLD 81 287 162 BOLD-ADX8481'
		'MCCXCIX Echinaster farquhari BOLD 81 288 161 BOLD-AAI1833'
		'MCLXXIV Henricia oculata BOLD 81 173 216 BOLD-AAD3463'
		'MCLXXV Henricia oculata-Henricia NA-Henricia perforata BOLD 81 173 216 BOLD-AAD3463-'
		'MCXC Henricia ohshimai BOLD 81 289 217 BOLD-ADX5549'
		'MCLXXXVIII Henricia sp. AAI1817 BOLD 81 174 194 BOLD-AAI1817'
		'MCLXXXIX Henricia sp. AAI1817 BOLD 81 174 194 BOLD-AAI1817'
		'MCXCI Henricia ohshimai BOLD 81 290 178 BOLD-ADX5550'
		'MCCXXXIII Henricia sp. AAI6792 BOLD 81 175 187 BOLD-AAI6792'
		'MCCXXXIV Henricia sp. AAI6792 BOLD 81 175 187 BOLD-AAI6792'
		'MCCXXXV Henricia sp. AAF2496 BOLD 81 176 188 BOLD-AAF2496'
		'MCCXXXVI Henricia sp. AAF2496 BOLD 81 176 188 BOLD-AAF2496'
		'MCCX Henricia sp. AAB3569 BOLD 81 177 237 BOLD-AAB3569'
		'MCCXI Henricia sp. AAB3569 BOLD 81 177 237 BOLD-AAB3569'
		'MCCXX Henricia sp. AAD3482-Henricia Bay-Henricia NA-Henricia oculata BOLD 81 178 238 BOLD-AAD3482'
		'MCCXXI Henricia sp. AAD3482 BOLD 81 178 238 BOLD-AAD3482'
		'MCCXXXII Henricia reticulata BOLD 81 291 175 BOLD-ADX1486'
		'MCXCII Henricia sp. AAB9183 BOLD 81 172 365 BOLD-AAB9183'
		'MCXCIII Henricia sp. AAB9183 BOLD 81 172 365 BOLD-AAB9183'
		'MCCVIII Henricia States BOLD 81 172 366 BOLD-AAB9183'
		'MCCIX Henricia aucklandiae BOLD 81 292 223 BOLD-AAF2488'
		'MCCXCVIII Henricia sp. AAI1815 BOLD 83 293 94 BOLD-AAI1815'
		'MCCXXXVIII Henricia sp. AAI1826 BOLD 81 294 268 BOLD-AAI1826'
		'MCCLXXVI Henricia leviuscula BOLD 81 295 267 BOLD-ADW5712'
		'MCCLXIV Henricia compacta BOLD 81 180 311 BOLD-AAI6803'
		'MCCLXV Henricia sp. NSMT-12 BOLD 81 180 311 BOLD-AAI6803'
		'MCCLXXII Henricia sp. 2-Henricia NA BOLD 81 181 312 BOLD-ACJ9841'
		'MCCLXXIII Henricia NA BOLD 81 181 312 BOLD-ACJ9841'
		'MCCLXXI Henricia sp. NSMT-sy13028 BOLD 81 296 257 BOLD-ADX1487'
		'MCCLXII Henricia aucklandiae BOLD 81 182 337 BOLD-AAF2487'
		'MCCLXIII Henricia aucklandiae-Henricia compacta BOLD 81 182 337 BOLD-AAF2487'
		'MCCLXXXII Henricia obesa BOLD 81 297 338 '
		'MCCXXXIX Henricia leviuscula BOLD 81 183 305 BOLD-AAE3892'
		'MCCXL Henricia reniossa BOLD 81 183 305 BOLD-ACE6675'
		'MCCXLI Henricia sanguinolenta BOLD 81 184 357 BOLD-AAF2495'
		'MCCXLII Henricia NA BOLD 81 184 358 BOLD-ADW2128'
		'MCCLXXVII Henricia sp. AAI1812 BOLD 81 185 262 BOLD-AAI1812'
		'MCCLXXVIII Henricia sp. AAI1812 BOLD 81 185 262 BOLD-AAI1812'
		'MCCLXXIV Henricia States BOLD 81 186 263 BOLD-AAI1819'
		'MCCLXXV Henricia States BOLD 81 186 263 BOLD-AAI1819'
		'MCCLXXXI Henricia sp. DW-15061801 BOLD 81 298 205 BOLD-AAI1822'
		'MCCLXXXV Henricia nipponica BOLD 81 188 206 BOLD-ADX2883'
		'MCCLXXXVI Henricia nipponica BOLD 81 188 206 BOLD-ADX2883'
		'MCCLXXXIV Henricia regularis BOLD 81 299 149 BOLD-ADW9003'
		'MCCLXXXVII Henricia sp. AAI1811 BOLD 81 179 153 BOLD-AAI1811'
		'MCCLXXXVIII Henricia sp. AAI1811-Henricia Sound-Henricia sp. Sound BOLD 81 179 153 BOLD-AAI1811'
		'MCCLXXXIX Henricia sp. AAF2468 BOLD 81 187 152 BOLD-AAF2468'
		'MCCXC Henricia sp. AAF2468 BOLD 81 187 152 BOLD-AAF2468'
		'MCCXCIII Henricia tumida BOLD 81 300 133 BOLD-AAX1693'
		'MCCXCIV Henricia Pacific BOLD 81 301 134 BOLD-AAH4248'
		'MCCXCV Henricia States BOLD 81 302 95 BOLD-AAI1823'
		'MCCXCVI Henricia sp. AAI1816-Henricia Sound BOLD 82 189 63 BOLD-AAI1816'
		'MCCXCVII Henricia sp. AAI1816 BOLD 82 189 63 BOLD-AAI1816'
		'MCCC Rhopiella hirsuta BOLD 84 303 45 BOLD-AAM3740'
		'MMCLXXVI Aquilonastra sp.1 NA NEW 171 171 15 BOLD-AEE0641'
		'MMCLXXVII Aquilonastra sp.2 NA NEW 171 171 15 BOLD-AEE8692'
		'CCCLXXXVI Thromidia seychellesensis NEW 10 138 59 BOLD-AEE7318'
		'CCCLXXXVII Thromidia seychellesensis NEW 10 138 59 BOLD-AEE7318'
		'CCCLXXXVIII Mithrodia clavigera BOLD 11 139 232 BOLD-ABA2469'
		'CCCLXXXIX Mithrodia clavigera BOLD 11 139 232 BOLD-ABA2469'
		'CCCXCII Mithrodia bradleyi BOLD 11 304 233 '
		'CCCXCIII Glabraster antarctica BOLD 12 140 46 BOLD-AAB6633'
		'CCCXCIV Glabraster antarctica BOLD 12 140 46 BOLD-AAB6633'
		'DXXXVI Marginaster paucispinus BOLD 13 305 47 BOLD-ADW3504'
		'DCCCLVIII Mediaster aequalis BOLD 47 190 57 '
		'DCCCLIX Mediaster aequalis BOLD 47 190 57 BOLD-AAB7721'
		'DCCCLXIV Nectria ocellata BOLD 48 191 58 BOLD-AAE3171'
		'DCCCLXV Nectria ocellata BOLD 48 191 58 BOLD-AAE3171'
		'DCCCLXIX Gomophia egyptiaca NEW 49 192 281 BOLD-AEE3553'
		'DCCCLXX Gomophia egyptiaca NEW 49 192 281 BOLD-AEE3553'
		'DCCCLXXI Gomophia Island BOLD 49 306 282 BOLD-AAH3284'
		'DCCCLXXII Nardoa variolata NEW 49 193 270 BOLD-ABA1915'
		'DCCCLXXIII Nardoa variolata NEW 49 193 270 BOLD-ABA1915'
		'DCCCLXXV Nardoa novaecaledoniae BOLD 49 307 271 '
		'DCCCLXXVI Heteronardoa carinata BOLD 49 308 114 BOLD-AAX0922'
		'DCCCXCII Ceramaster patagonicus BOLD 51 194 34 BOLD-AAE9849'
		'DCCCXCIII Ceramaster patagonicus BOLD 51 194 34 BOLD-AAE9849'
		'CMVI Ceramaster sp. AAI7443 BOLD 53 195 107 BOLD-AAI7443'
		'CMVII Ceramaster sp. AAI7443 BOLD 53 195 107 BOLD-AAI7443'
		'CMVIII Goniasteridae States BOLD 54 309 108 BOLD-ADX4677'
		'MCMXXXIX Pentagonaster duebeni BOLD 140 310 33 BOLD-ACH2257'
		'MMCCXXXIII Ceramaster sp. Mediterranean BOLD 176 311 35 BOLD-ACY9227'
		'MCMI Tosia magnifica BOLD 138 196 203 BOLD-AAD5355'
		'MCMII Tosia magnifica BOLD 138 196 203 BOLD-AAD5355'
		'MCMVII Tosia sp. KMN-2008 BOLD 138 197 204 BOLD-AAM1986'
		'MCMVIII Tosia sp. KMN-2008 BOLD 138 197 204 BOLD-AAM1986'
		'MCMXX Tosia australis BOLD 139 198 339 BOLD-AAK1897'
		'MCMXXI Tosia australis BOLD 139 198 339 BOLD-AAK1897'
		'MCMXXXVII Tosia australis BOLD 139 199 340 BOLD-AAM1496'
		'MCMXXXVIII Tosia australis BOLD 139 199 340 BOLD-AAM1496'
		'DCCCLXXVII Asterina gibbosa BOLD 50 130 239 BOLD-AAJ9271'
		'DCCCLXXVIII Asterina gibbosa BOLD 50 130 239 BOLD-AAJ9271'
		'DCCCLXXXI Asterina NA BOLD 50 131 251 '
		'DCCCLXXXII Asterina NA BOLD 50 131 251 BOLD-ADW1210'
		'DCCCLXXXIV Asterina vicentae BOLD 50 312 252 BOLD-ADW0019'
		'DCCCLXXXV Asterina phylactica BOLD 50 132 290 BOLD-ADW3636'
		'DCCCLXXXVI Asterina phylactica BOLD 50 132 290 BOLD-ADW3636'
		'DCCCLXXXVIII Asterina martinbarriosi BOLD 50 133 291 BOLD-ADW7010'
		'DCCCLXXXIX Asterina martinbarriosi BOLD 50 133 291 BOLD-ADW7010'
		'DCCCXC Asterina stellifera BOLD 50 134 168 BOLD-ADW3687'
		'DCCCXCI Asterina stellifera BOLD 50 134 168 BOLD-ADW3687'
		'MDCCCLXXXII Anseropoda placenta BOLD 134 129 5 BOLD-ACK0149'
		'MDCCCLXXXIII Anseropoda placenta BOLD 134 129 5 BOLD-ACK0149'
		'MMCCXXVIII Henricia compacta BOLD 173 313 6 '
		'DXXXVII Ferdina sadhaensis NEW 14 145 11 BOLD-ABA2062'
		'DXXXVIII Ferdina sadhaensis NEW 14 145 11 BOLD-ABA2062'
		'DXXXIX Hippasteria phrygiana BOLD 15 146 242 BOLD-AAE4144'
		'DXL Hippasteria phrygiana BOLD 15 146 242 BOLD-AAE4144'
		'DLXXV Hippasteria sp. CLM-2012a BOLD 15 147 243 BOLD-ADW5690'
		'DLXXVI Hippasteria sp. CLM-2012a BOLD 15 147 243 BOLD-ADW5690'
		'DLXXVII Cryptopeltaster sp. CLM-2012 BOLD 15 314 211 BOLD-ADX6025'
		'DLXXVIII Hippasteria heathi BOLD 15 148 331 BOLD-ADX7450'
		'DLXXIX Hippasteria heathi BOLD 15 148 331 BOLD-ADX7450'
		'DLXXXII Hippasteria sp. CLM-2012c BOLD 15 315 332 BOLD-ADW6127'
		'DLXXXIII Hippasteria sp. CLM-2012b BOLD 15 316 321 BOLD-ADW6122'
		'DLXXXIV Hippasteria sp. CLM-2012d BOLD 15 317 140 BOLD-ADW6128'
		'DLXXXV Evoplosoma claguei BOLD 16 149 116 BOLD-ADX2044'
		'DLXXXVI Evoplosoma claguei BOLD 16 149 116 BOLD-ADX2044'
		'CMII Pergamaster triseriatus BOLD 16 150 300 BOLD-AAE6304'
		'CMIII Pergamaster triseriatus BOLD 16 150 300 BOLD-AAE6304'
		'CMIV Pergamaster triseriatus BOLD 16 151 347 BOLD-AAE6305'
		'CMV Pergamaster triseriatus BOLD 16 151 348 BOLD-AAE6306'
		'DCCCXCV Milteliphaster regenerator BOLD 52 318 61 BOLD-AAX3822'
		'MMCLXI Fromia milleporella NEW 167 319 327 BOLD-ABA1940'
		'MMCLXII Fromia milleporella NEW 167 320 328 BOLD-AAM3426'
		'MMCLXVIII Fromia schultzei NEW 168 321 70 BOLD-AEE2446'
		'MMCLXIX Fromia elegans NEW 169 152 235 BOLD-AAM4602'
		'MMCLXX Fromia elegans NEW 169 152 235 BOLD-AAM4602'
		'MMCLXXII Fromia indica BOLD 169 153 236 BOLD-ABA1911'
		'MMCLXXIII Fromia indica BOLD 169 153 236 BOLD-ABA1911'
		'MDCCXXXII Benthopecten acanthonotus BOLD 122 154 272 BOLD-AAD5744'
		'MDCCXXXIII Benthopecten acanthonotus BOLD 122 154 272 BOLD-AAD5744'
		'MDCCXXXVII Benthopecten claviger BOLD 122 155 273 BOLD-AAF7746'
		'MDCCXXXVIII Benthopecten claviger BOLD 122 155 273 BOLD-AAF7746'
		'MDCCXXXIX Benthopecten pikei BOLD 122 156 244 BOLD-AAE3598'
		'MDCCXL Benthopecten pikei BOLD 122 156 244 BOLD-AAE3598'
		'MDCCXLII Nearchaster aciculosus BOLD 122 322 279 BOLD-AAK8941'
		'MDCCXLIII Benthopecten munidae BOLD 122 157 280 BOLD-AAF0369'
		'MDCCXLIV Benthopecten munidae BOLD 122 157 280 BOLD-AAF0369'
		'MDCCXLVII Nearchaster pedicellaris BOLD 122 323 164 BOLD-ADW1696'
		'MDCCXLVIII Pectinaster agassizi BOLD 123 158 82 BOLD-AAF8170'
		'MDCCXLIX Pectinaster agassizi BOLD 123 158 82 BOLD-AAF8170'
		'MDCCLI Cheiraster otagoensis-Cheiraster monopedicellaris BOLD 124 159 106 BOLD-AAE2598'
		'MDCCLII Cheiraster otagoensis BOLD 124 159 106 BOLD-AAE2598'
		'MDCCLV Cheiraster monopedicellaris BOLD 125 324 154 BOLD-AAE2597'
		'MDCCLVI Cheiraster monopedicellaris BOLD 125 325 155 BOLD-AAE2599'
		'MDCCLVII Pontaster tenuispinus BOLD 126 160 309 BOLD-AAF0422'
		'MDCCLVIII Pontaster tenuispinus BOLD 126 160 309 BOLD-AAF0422'
		'MDCCLXXIII Pontaster tenuispinus BOLD 126 326 310 BOLD-AAN2685'
		'DCXIII Astropecten cf. duplicatus BOLD 28 327 247 BOLD-ADQ9567'
		'DCXIV Astropecten duplicatus BOLD 28 328 248 '
		'DCXV Astropecten armatus BOLD 29 329 174 '
		'M Astropecten verrilli BOLD 29 99 359 BOLD-AAO0917'
		'MI Astropecten armatus BOLD 29 99 359 BOLD-AAO0917'
		'MVI Astropecten armatus BOLD 29 100 360 BOLD-AAJ9445'
		'MVII Astropecten armatus BOLD 29 100 360 BOLD-AAJ9445'
		'CMXCIX Astropecten articulatus BOLD 61 330 62 BOLD-ABA3040'
		'MIX Astropecten irregularis BOLD 62 101 136 BOLD-AAW4729'
		'MX Astropecten irregularis BOLD 62 101 136 BOLD-AAW4729'
		'MXXI Astropecten irregularis BOLD 63 102 277 BOLD-AAW5196'
		'MXXII Astropecten irregularis BOLD 63 102 277 BOLD-AAW5196'
		'MXXX Astropecten irregularis BOLD 63 331 278 BOLD-ACY7948'
		'MXXXI Astropecten phragmorus BOLD 64 332 41 BOLD-AAJ9476'
		'MXXXII Asteroidea Sea BOLD 65 333 146 BOLD-ACY0760'
		'MXXXIII Astropecten polyacanthus BOLD 65 334 147 BOLD-AAJ3064'
		'MM Luidia clathrata BOLD 157 103 43 BOLD-ABU6422'
		'MMI Luidia clathrata BOLD 157 103 43 BOLD-ABU6422'
		'MMV Craspidaster hesperus BOLD 158 104 44 BOLD-ACQ5835'
		'MMVI Craspidaster hesperus BOLD 158 104 44 BOLD-ACQ5835'
		'MXXXIV Leptychaster anomalus BOLD 66 335 115 BOLD-AAX5748'
		'MXXXV Leptychaster pacificus BOLD 66 96 224 BOLD-AAJ1384'
		'MXXXVI Leptychaster pacificus BOLD 66 96 224 BOLD-AAJ1384'
		'MXXXVII Astropectinidae NA BOLD 66 97 225 BOLD-AAO2536'
		'MXXXVIII Astropectinidae NA-Psilaster charcoti BOLD 66 97 225 BOLD-AAO2536'
		'MXLIII Dipsacaster borealis BOLD 67 336 97 BOLD-AAL1960'
		'MXLIV Plutonaster knoxi BOLD 68 98 128 BOLD-AAH9266'
		'MXLV Plutonaster complexus BOLD 68 98 128 BOLD-AAH9266'
		'MXLVI Psilaster charcoti BOLD 69 337 129 BOLD-AAP0886'
		'MXLVII Dytaster Zealand BOLD 70 338 87 BOLD-AAM2017'
		'MDCCLXXIV Psilaster pectinatus BOLD 127 81 329 BOLD-AAE8082'
		'MDCCLXXV Psilaster pectinatus BOLD 127 81 329 BOLD-AAE8082'
		'MDCCLXXVIII Psilaster acuminatus BOLD 127 83 308 BOLD-ABZ5690-'
		'MDCCLXXIX Psilaster charcoti BOLD 127 83 308 BOLD-ABZ5690'
		'MDCCXCVII Psilaster andromeda BOLD 127 82 330 BOLD-ACT4541'
		'MDCCXCVIII Psilaster andromeda BOLD 127 82 330 BOLD-ACT4541'
		'MDCCLXXX Psilaster acuminatus BOLD 127 84 351 BOLD-AAE8081'
		'MDCCLXXXI Psilaster acuminatus BOLD 127 84 351 BOLD-AAE8081'
		'MDCCXCI Psilaster acuminatus BOLD 127 85 352 BOLD-ABZ5466'
		'MDCCXCV Psilaster acuminatus BOLD 127 85 352 '
		'MDCCXCIV Psilaster acuminatus BOLD 127 86 352 BOLD-ABZ5467'
		'MDCCXCVI Psilaster acuminatus BOLD 127 86 352 BOLD-ABZ5465'
		'MDCCC Bathybiaster loripes BOLD 127 87 306 BOLD-AAC7433'
		'MDCCCI Bathybiaster loripes BOLD 127 87 306 BOLD-AAC7433'
		'MDCCCX Psilaster andromeda BOLD 127 88 307 BOLD-ABZ6380'
		'MDCCCXI Psilaster andromeda BOLD 127 88 307 BOLD-ABZ6380'
		'MDCCXCIX Psilaster acuminatus BOLD 127 339 191 '
		'MDCCCXII Psilaster charcoti BOLD 127 89 315 BOLD-ABY5337'
		'MDCCCXIII Psilaster charcoti BOLD 127 89 315 BOLD-ABY5337'
		'MDCCCXX Psilaster charcoti BOLD 127 90 316 BOLD-ABY5338'
		'MDCCCXXI Psilaster charcoti-Proserpinaster neozelanicus-Psilaster acuminatus BOLD 127 90 316 BOLD-ABY5338'
		'MDCCCXXV Bathybiaster loripes BOLD 127 340 345 BOLD-ABZ1888'
		'MDCCCXXVII Psilaster charcoti BOLD 127 91 346 BOLD-ACF5618'
		'MDCCCXXXV Psilaster charcoti BOLD 127 91 346 BOLD-AAB8029'
		'MDCCCXXXVI Psilaster charcoti BOLD 127 91 346 BOLD-AAB8029'
		'MDCCCXXIX Psilaster charcoti BOLD 127 92 346 BOLD-ACF3008'
		'MDCCCXXX Psilaster charcoti BOLD 127 92 346 BOLD-ACF3008'
		'MDCCCXLV Odontaster penicillatus BOLD 127 92 346 BOLD-ACH7616'
		'MDCCCXLVI Proserpinaster neozelanicus BOLD 127 93 88 BOLD-AAE9899'
		'MDCCCXLVII Proserpinaster neozelanicus BOLD 127 93 88 BOLD-AAE9899'
		'MDCCCLIV Thrissacanthias penicillatus BOLD 128 94 56 BOLD-AAK1794'
		'MDCCCLV Thrissacanthias penicillatus BOLD 128 94 56 BOLD-AAK1794'
		'MMCLIX Astromesites primigenius BOLD 166 95 24 BOLD-AAJ3013'
		'MMCLX Astromesites primigenius BOLD 166 95 24 BOLD-AAJ3013'
		'MDCCCLVI Macroptychaster accrescens BOLD 129 109 363 BOLD-AAJ1382'
		'MDCCCLVII Macroptychaster accrescens BOLD 129 109 364 BOLD-AAJ1382'
		'MDCCCLVIII Leptychaster flexuosus BOLD 129 341 186 BOLD-AAO2537'
		'MCMLXXXVIII Luidia foliolata BOLD 155 108 369 BOLD-AAB9719'
		'MCMLXXXIX Luidia foliolata BOLD 155 108 370 BOLD-AAB9720'
		'MCMXC Luidia foliolata BOLD 155 108 370 BOLD-AAB9720'
		'MCMXCIX Luidia armata BOLD 156 342 26 BOLD-ADP4799'
		'MDCCCLIX Luidia sarsi BOLD 130 106 99 BOLD-AAW4719'
		'MDCCCLX Luidia sarsi BOLD 130 106 99 BOLD-AAW4719'
		'MDCCCLXVI Luidia asthenosoma BOLD 131 343 100 BOLD-ADP5307'
		'MDCCCLXVII Luidia ciliaris BOLD 132 107 29 BOLD-ACT4129'
		'MDCCCLXVIII Luidia ciliaris BOLD 132 107 29 BOLD-ACT4129'
		'MCMLXVIII Luidia avicularia-Luidia hardwicki-Luidia longispina-Luidia orientalis BOLD 152 105 124 BOLD-ACQ1193'
		'MCMLXIX Luidia changi-Luidia quinaria BOLD 152 105 124 BOLD-ACQ1193'
		'MCMLXXXVI Luidia quinaria BOLD 153 344 125 BOLD-ADC8073'
		'DLXXXVII Aquilonastra cf. rowleyi NA NEW 17 345 40 BOLD-AEE6819'
		'DCCXXV Aquilonastra cf. rowleyi NA NEW 36 62 319 BOLD-AAM3012'
		'DCCXXVI Aquilonastra cf. rowleyi NA NEW 36 62 319 BOLD-AAM3012'
		'DCCXXXIV Aquilonastra sp. 2 BOLD 36 346 320 BOLD-AAM3013'
		'DCCXXXV Aquilonastra yairi BOLD 36 347 121 BOLD-AAJ8864'
		'DCCXXXVI Aquilonastra minor BOLD 37 348 131 BOLD-AAJ8854'
		'DCCXXXVII Aquilonastra anomala BOLD 38 63 132 BOLD-AAJ1851'
		'DCCXXXVIII Aquilonastra anomala BOLD 38 63 132 BOLD-AAJ1851'
		'DCCXXXIX Aquilonastra coronata BOLD 39 349 102 BOLD-AAJ8846'
		'DCIII Patiriella regularis BOLD 21 61 20 '
		'DCIV Patiriella regularis BOLD 21 61 20 BOLD-AAC8958'
		'DCXI Aquilonastra scobinata BOLD 26 350 50 BOLD-AAJ8863'
		'DCXVI Aquilonastra sp. 1 BOLD 30 351 51 BOLD-ABA5127'
		'DCVII Paranepanthia sp. JMW-2003 BOLD 22 352 74 BOLD-AAX2481'
		'DCVIII Paranepanthia aucklandensis BOLD 23 353 75 BOLD-AAX2485'
		'DCIX Paranepanthia grandis BOLD 24 354 55 BOLD-AAX2482'
		'DCX Stegnaster inflatus BOLD 25 355 36 BOLD-AAH9983'
		'DCCXL Meridiastra mortenseni BOLD 40 64 42 BOLD-AAD4054'
		'DCCXLI Meridiastra mortenseni BOLD 40 64 42 BOLD-AAD4054'
		'DCCXCV Meridiastra medius BOLD 43 65 163 BOLD-AAB2619'
		'DCCXCVI Meridiastra medius BOLD 43 65 163 BOLD-AAB2619-'
		'DCCCV Meridiastra occidens BOLD 43 66 165 BOLD-AAB5263'
		'DCCCVI Meridiastra occidens BOLD 43 66 165 BOLD-AAB5263'
		'DCCCXIV Meridiastra oriens BOLD 43 67 166 BOLD-AAB4089'
		'DCCCXV Meridiastra oriens BOLD 43 67 166 BOLD-AAB4089'
		'DCCCXXV Meridiastra gunnii BOLD 43 68 130 BOLD-AAB5262'
		'DCCCXXVI Meridiastra gunnii BOLD 43 68 130 BOLD-AAB5262'
		'DCCCXXXIII Meridiastra calcar BOLD 45 69 67 BOLD-AAA6246'
		'DCCCXXXIV Meridiastra calcar BOLD 45 69 67 BOLD-AAA6246'
		'DCCCXXX Meridiastra fissura BOLD 44 356 158 BOLD-AAX4610'
		'DCCCXXXI Meridiastra nigranota BOLD 44 357 296 BOLD-AAX4609'
		'DCCCXXXII Meridiastra atyphoida BOLD 44 358 297 BOLD-AAX4608'
		'DCCXLIV Patiria chilensis BOLD 41 359 118 BOLD-AAX1766'
		'DCCXLV Patiria miniata BOLD 41 70 150 BOLD-AAD9834'
		'DCCXLVI Patiria miniata BOLD 41 70 150 BOLD-AAD9834'
		'DCCLXIV Patiria pectinifera BOLD 41 360 151 BOLD-AAJ9269'
		'CMIX Perknaster fuscus BOLD 55 71 219 BOLD-AAE0137'
		'CMX Perknaster densus BOLD 55 71 219 BOLD-AAE0137'
		'CMXIV Cuenotaster involutus BOLD 55 72 220 BOLD-AAE3266'
		'CMXV Cuenotaster involutus BOLD 55 72 220 BOLD-AAE3266'
		'CMXIX Perknaster antarcticus BOLD 55 361 264 BOLD-AAA8343'
		'CMXX Perknaster antarcticus BOLD 55 362 265 BOLD-AAI1829'
		'CMXXI Odontaster meridionalis BOLD 56 73 48 BOLD-ACI1273'
		'CMXXII Odontaster meridionalis BOLD 56 73 48 BOLD-ACI1273'
		'DCXII Asterinides sp. Island BOLD 27 363 25 '
		'DCCLXV Parvulastra exigua BOLD 42 58 285 BOLD-AAA5472'
		'DCCLXVI Parvulastra exigua BOLD 42 58 285 '
		'DCCLXX Parvulastra exigua BOLD 42 59 286 BOLD-AAA5473'
		'DCCLXXI Parvulastra exigua BOLD 42 59 286 BOLD-AAA5473'
		'DCCXCII Parvulastra vivipara BOLD 42 60 240 BOLD-AAI4310'
		'DCCXCIII Parvulastra vivipara BOLD 42 60 240 BOLD-AAI4310'
		'DCCXCIV Parvulastra parvivipara BOLD 42 364 241 BOLD-AAX1669'
		'DCCCLII Cryptasterina pentagona BOLD 46 365 361 BOLD-AAR4797'
		'DCCCLIII Cryptasterina pacifica BOLD 46 366 362 BOLD-AAR4798'
		'DCCCLIV Asterina sarasini BOLD 46 57 215 BOLD-AAD8544'
		'DCCCLV Asterina sarasini BOLD 46 57 215 BOLD-AAD8544'
		'MMCLVIII Macroptychaster accrescens BOLD 165 226 2 BOLD-AAO2860'
		'I Outgroup'
		;
end;
begin trees;
	translate
		1 'MCCCI Astrogonium miliarus-Asterodon miliaris BOLD 85 200 60 BOLD-AAJ9267',
		2 'MCCCII Eurygonias hylacanthus BOLD 86 201 86 BOLD-AAY4274',
		3 'MCCCIII Acodontaster conspicuus BOLD 87 202 287 BOLD-AAE3378',
		4 'MCCCXII Acodontaster hodgsoni BOLD 87 203 288 BOLD-AAD6929',
		5 'MCCCIV Acodontaster capitatus BOLD 87 74 266 BOLD-AAD6781',
		6 'MCCCV Acodontaster capitatus BOLD 87 74 266 BOLD-AAD6781',
		7 'MCCCIX Acodontaster conspicuus BOLD 87 75 269 BOLD-AAE3379',
		8 'MCCCX Acodontaster conspicuus BOLD 87 75 269 BOLD-AAE3379',
		9 'MCCCXIII Acodontaster hodgsoni BOLD 87 204 212 BOLD-AAD6930',
		10 'MCCCXIV Odontaster meridionalis-Odontaster NA BOLD 87 76 298 BOLD-AAE2388',
		11 'MCCCXV Odontaster meridionalis-Odontaster NA BOLD 87 76 298 BOLD-AAE2388',
		12 'MCCCXVII Odontaster meridionalis BOLD 87 77 299 BOLD-AAE2389',
		13 'MCCCXVIII Odontaster meridionalis BOLD 87 77 299 BOLD-AAE2389',
		14 'MCCCXIX Odontaster validus BOLD 87 78 322 BOLD-AAK3286',
		15 'MCCCXX Odontaster validus BOLD 87 78 322 BOLD-AAK3286',
		16 'MCCCLIV Odontaster NA BOLD 87 79 342 BOLD-AAO2072',
		17 'MCCCLV Odontaster NA BOLD 87 79 342 BOLD-AAO2072',
		18 'MCCCLVIII Odontaster penicillatus BOLD 87 80 367 BOLD-ABW1983',
		19 'MCCCLIX Odontaster penicillatus BOLD 87 80 367 BOLD-ABW1983',
		20 'MCCCLXIX Odontaster penicillatus BOLD 87 80 368 BOLD-ACH7407',
		21 'MDCCCLXIX Pseudarchaster parelii BOLD 133 135 353 ',
		22 'MDCCCLXXV Pseudarchaster parelii BOLD 133 135 353 BOLD-AAH8175',
		23 'MDCCCLXX Pseudarchaster parelii BOLD 133 136 354 BOLD-AAD5295',
		24 'MDCCCLXXI Pseudarchaster parelii BOLD 133 136 354 BOLD-AAD5295',
		25 'MDCCCLXXVII Pseudarchaster dissonus BOLD 133 137 123 BOLD-AAD7438',
		26 'MDCCCLXXVIII Pseudarchaster dissonus BOLD 133 137 123 BOLD-AAD7438',
		27 'MDCCCLXXXVII Zoroaster ophiurus-Sagenaster evermanni BOLD 136 120 343 BOLD-AAD3272-',
		28 'MDCCCLXXXVIII Zoroaster ophiurus BOLD 136 120 343 BOLD-AAD3272',
		29 'MDCCCXCVIII Zoroaster carinatus BOLD 136 205 344 BOLD-ABY9584',
		30 'MDCCCXCI Sagenaster evermanni BOLD 136 121 341 BOLD-AAD3271',
		31 'MDCCCXCII Sagenaster evermanni BOLD 136 121 341 BOLD-AAD3271',
		32 'MDCCCXCIX Zoroaster alternicanthus BOLD 137 122 91 BOLD-AAF6049',
		33 'MCM Zoroaster alternicanthus BOLD 137 122 91 BOLD-AAF6049',
		34 'MCCCLXX Dermasterias imbricata BOLD 88 206 230 ',
		35 'MCCCLXXI Dermasterias imbricata BOLD 88 42 231 BOLD-AAD0458',
		36 'MCCCLXXII Dermasterias imbricata BOLD 88 42 231 BOLD-AAD0458',
		37 'CMXXIV Solaster stimpsoni-Solaster Sound BOLD 57 48 169 -BOLD-AAD7800',
		38 'CMXXV Solaster stimpsoni BOLD 57 48 169 BOLD-AAD7800',
		39 'CMLV Solaster paxillatus BOLD 57 49 170 BOLD-AAD3101',
		40 'CMLVI Solaster paxillatus BOLD 57 49 170 BOLD-AAD3101',
		41 'CMXLVIII Solaster endeca BOLD 57 47 135 BOLD-AAC8811',
		42 'CMXLIX Solaster endeca BOLD 57 47 135 BOLD-AAC8811',
		43 'CMLIX Crossaster borealis BOLD 57 207 196 BOLD-AAR4792',
		44 'CMLX Heterozonias alternatus BOLD 57 208 255 BOLD-AAX0858',
		45 'CMLXI Solaster regularis BOLD 57 44 256 BOLD-AAE1366',
		46 'CMLXII Solaster regularis BOLD 57 44 256 BOLD-AAE1366',
		47 'CMLXIII Solaster regularis BOLD 57 209 195 BOLD-AAM2777',
		48 'CMLXIV Solaster regularis BOLD 57 210 197 BOLD-AAE1368',
		49 'CMLXV Solaster regularis BOLD 57 45 198 BOLD-AAE1367',
		50 'CMLXVI Solaster regularis BOLD 57 45 198 BOLD-AAE1367',
		51 'CMLXVII Solaster sp. AAF4823 BOLD 57 211 317 BOLD-AAF4823',
		52 'CMLXVIII Solaster sp. AAF4824 BOLD 57 212 318 BOLD-AAF4824',
		53 'CMLXIX Solaster dawsoni BOLD 57 46 173 BOLD-AAE1365',
		54 'CMLXX Solaster dawsoni BOLD 57 46 173 BOLD-AAE1365',
		55 'CMXXVIII Crossaster papposus BOLD 57 50 179 BOLD-AAB5053',
		56 'CMXXIX Crossaster papposus BOLD 57 50 179 BOLD-AAB5053',
		57 'CMXLV Crossaster squamatus BOLD 57 51 180 BOLD-ADD6870',
		58 'CMXLVI Crossaster squamatus BOLD 57 51 180 BOLD-ADD6870',
		59 'CMLXXIII Lophaster furcilliger BOLD 57 52 260 BOLD-AAC9615',
		60 'CMLXXIV Lophaster furcilliger BOLD 57 52 260 BOLD-AAC9615',
		61 'CMLXXXIII Lophaster sp. Zealand BOLD 57 213 261 BOLD-AAE4820',
		62 'CMLXXXIV Paralophaster lorioli BOLD 58 214 64 BOLD-AAX2496',
		63 'CMLXXXV Paralophaster godfroyi BOLD 59 53 333 BOLD-AAE3593',
		64 'CMLXXXVI Paralophaster antarcticus BOLD 59 53 333 BOLD-AAE3593',
		65 'CMLXXXIX Paralophaster godfroyi BOLD 59 54 334 BOLD-AAE3596',
		66 'CMXC Paralophaster godfroyi BOLD 59 54 334 BOLD-AAE3596',
		67 'CMXCII Paralophaster godfroyi BOLD 59 55 289 BOLD-AAD7149',
		68 'CMXCIII Lophaster gaini BOLD 59 55 289 BOLD-AAD7149',
		69 'CMXCIV Paralophaster antarcticus BOLD 59 215 335 BOLD-AAE3594',
		70 'CMXCV Paralophaster antarcticus BOLD 59 216 336 BOLD-AAE3595',
		71 'CMXCVI Lophaster gaini BOLD 60 56 89 BOLD-AAD7148',
		72 'CMXCVII Lophaster gaini BOLD 60 56 89 BOLD-AAD7148',
		73 'MMCCXXIX Luidia maculata BOLD 174 43 1 BOLD-ACQ0400',
		74 'MMCCXXX Luidia maculata BOLD 174 43 1 BOLD-ACQ0400',
		75 'MDCLXXXII Hymenaster pellucidus BOLD 109 217 21 BOLD-AAU5076',
		76 'MCMLXXXVII Pteraster coscinopeplus BOLD 154 218 22 BOLD-ABX5586',
		77 'MCMXLI Pteraster militaris BOLD 142 141 103 BOLD-AAC7423',
		78 'MCMXLII Pteraster militaris BOLD 142 141 103 BOLD-AAC7423',
		79 'MCMXLIX Pteraster jordani BOLD 143 142 104 BOLD-AAE8532',
		80 'MCML Pteraster jordani BOLD 143 142 104 BOLD-AAE8532',
		81 'MMCLXXIV Asterinides folium BOLD 170 219 49 ',
		82 'MCMLII Diplopteraster multipes BOLD 144 220 113 BOLD-AAX9511',
		83 'MCMLIII Pteraster tesselatus BOLD 144 143 171 BOLD-AAH7926',
		84 'MCMLIV Pteraster tesselatus BOLD 144 143 171 BOLD-AAH7926',
		85 'MCMLV Pteraster sp. AAH7925 BOLD 144 144 172 BOLD-AAH7925',
		86 'MCMLVI Pteraster tesselatus BOLD 144 144 172 BOLD-AAH7925',
		87 'MCMLIX Pteraster sp. AAL2213 BOLD 144 221 112 BOLD-AAL2213',
		88 'MCMLX Pteraster obscurus BOLD 144 222 111 BOLD-ADI0971',
		89 'MDCCVIII Ctenodiscus crispatus BOLD 116 123 23 BOLD-AAC2685',
		90 'MDCCIX Ctenodiscus crispatus BOLD 116 123 23 BOLD-AAC2685',
		91 'MDCCXVII Sidonaster vaneyi BOLD 117 223 199 BOLD-AAJ6684',
		92 'MDCCXVIII Eremicaster pacificus BOLD 117 124 200 BOLD-AAF0037',
		93 'MDCCXIX Eremicaster pacificus BOLD 117 124 200 BOLD-AAF0037',
		94 'MMCLXXV Porcellanaster ceruleus BOLD 117 224 185 BOLD-ABX4331',
		95 'MDCCXX Porcellanaster cf. ceruleus-Porcellanaster nudus BOLD 118 125 83 BOLD-ACT3477',
		96 'MDCCXXI Porcellanaster cf. pedunculatus BOLD 118 125 83 BOLD-ACT3477',
		97 'MDCCXXII Styracaster paucispinus BOLD 119 126 159 BOLD-ADI5938',
		98 'MDCCXXIII Styracaster armatus-Styracaster robustus-Styracaster Ocean BOLD 119 126 159 BOLD-ADI5938',
		99 'MDCCXXV Hyphalaster inermis BOLD 119 225 181 BOLD-ACT4266',
		100 'MDCCXXVI Thoracaster cylindratus BOLD 119 127 182 BOLD-ADH3638',
		101 'MDCCXXVII Vitjazaster djakonovi BOLD 119 127 182 BOLD-ADH3638',
		102 'MDCCXXVIII Styracaster yapensis BOLD 120 128 93 BOLD-ADH0321',
		103 'MDCCXXIX Styracaster yapensis BOLD 120 128 93 BOLD-ADH0321',
		104 'I Linckia laevigata NEW-BOLD 0 227 323 BOLD-AAA1544-',
		105 'II Linckia laevigata BOLD 0 228 324 BOLD-AAA1544',
		106 'CCCLVII Linckia laevigata BOLD 0 229 253 ',
		107 'CCCLIX Linckia laevigata BOLD 0 230 192 BOLD-ACS5449',
		108 'CCCLXI Linckia laevigata BOLD 0 231 193 ',
		109 'CCCLVIII Linckia laevigata BOLD 0 232 167 ',
		110 'CCCLX Linckia laevigata BOLD 0 233 213 ',
		111 'CCCLXII Linckia laevigata BOLD 0 234 214 ',
		112 'CCCLXVI Phataria unifascialis BOLD 2 235 98 BOLD-ADP1153',
		113 'CCCLXVII Linckia columbiae BOLD 3 114 209 BOLD-AAC3176',
		114 'CCCLXVIII Linckia columbiae BOLD 3 114 209 BOLD-AAC3176',
		115 'CCCLXX Linckia bouvieri BOLD 3 236 210 BOLD-AAX5098',
		116 'CCCLXIV Linckia guildingi BOLD 1 115 292 BOLD-AAB9695',
		117 'CCCLXV Linckia guildingi BOLD 1 115 292 BOLD-AAB9695',
		118 'CCCLXXV Linckia guildingi BOLD 1 116 293 BOLD-AAB9696',
		119 'CCCLXXVI Linckia guildingi BOLD 1 116 293 BOLD-AAB9696',
		120 'CCCLXXVIII Ophidiaster hemprichi NEW 4 237 245 BOLD-ABA2544',
		121 'CCCLXXIX Dactylosaster cylindricus BOLD 4 238 246 BOLD-AAN1398',
		122 'CCCLXXX Leiaster sp. NA NEW 5 239 68 BOLD-ABA1857',
		123 'CCCLXXXI Leiaster glaber BOLD 6 240 69 BOLD-AAX0076',
		124 'CCCLXXXII Ophidiaster armatus NEW 7 117 65 BOLD-AAR9244',
		125 'CCCLXXXIII Cistina columbiae BOLD 7 117 65 BOLD-AAR9244',
		126 'CCCLXXXIV Copidaster cf. lymani BOLD 8 241 66 BOLD-ABA5619',
		127 'CCCLXXXV Copidaster cf. lymani BOLD 9 242 10 BOLD-ABA3652',
		128 'DCCXXIV Ophidiaster perrieri NEW 35 243 3 BOLD-AEE3363',
		129 'ML Porania pulvillus BOLD 71 118 12 BOLD-ACJ9765',
		130 'MLI Porania pulvillus BOLD 71 118 12 BOLD-ACJ9765',
		131 'MDCCCLXXXIV Petricia vernicina BOLD 135 119 14 BOLD-AAE6202',
		132 'MDCCCLXXXV Petricia vernicina BOLD 135 119 14 BOLD-AAE6202',
		133 'MCMXL Nidorellia armata BOLD 141 244 13 BOLD-ADP1891',
		134 'MLIII Monachaster sanderi NEW 72 113 54 BOLD-AEE3657',
		135 'MLIV Monachaster sanderi NEW 72 113 54 BOLD-AEE3657',
		136 'MLVI Stellaster equestris BOLD 73 245 144 BOLD-AAH9974',
		137 'MLVII Stellaster equestris BOLD 73 246 145 BOLD-AAH9975',
		138 'MLVIII Asteropsis carinifera BOLD 74 247 17 BOLD-AAF8609',
		139 'MLIX Archaster typicus BOLD 75 248 16 BOLD-AAF8610',
		140 'MLX Choriaster granulatus NEW 76 249 96 BOLD-ABA2964',
		141 'MLXI Protoreaster lincki NEW 77 250 189 BOLD-ABA3622',
		142 'MLXIII Protoreaster nodosus BOLD 77 111 190 BOLD-AAA4270',
		143 'MLXIV Protoreaster nodosus BOLD 77 111 190 BOLD-AAA4270',
		144 'MLXII Oreaster occidentalis BOLD 77 251 156 BOLD-ABA3605',
		145 'MCLV Oreaster clavatus BOLD 78 252 37 BOLD-ADX1830',
		146 'MCLVI Oreaster reticulatus BOLD 79 110 39 BOLD-ABA6961',
		147 'MCLVII Oreaster reticulatus BOLD 79 110 39 BOLD-ABA6961',
		148 'MCLXI Oreasteridae States BOLD 80 112 38 BOLD-ABA3725',
		149 'MCLXII Oreasteridae States BOLD 80 112 38 BOLD-ABA3725',
		150 'MCCCLXXX Leptasterias aequalis-Leptasterias hexactis-Leptasterias Sound BOLD 89 5 303 BOLD-AAM1484',
		151 'MCCCLXXXI Leptasterias aequalis BOLD 89 5 303 ',
		152 'MCCCXCIII Leptasterias hexactis BOLD 89 6 304 BOLD-AAA8519-',
		153 'MCCCXCIV Leptasterias hexactis BOLD 89 6 304 BOLD-AAA8519',
		154 'MCCCXCVI Leptasterias alaskensis BOLD 89 7 276 BOLD-AAB5791',
		155 'MCCCXCVII Leptasterias alaskensis BOLD 89 7 276 BOLD-ABZ2005',
		156 'MCDI Leptasterias leptodoma BOLD 89 8 218 BOLD-AAF1578',
		157 'MCDII Leptasterias leptodoma BOLD 89 8 218 BOLD-AAF1578',
		158 'MCDIII Leptasterias aleutica BOLD 89 4 258 BOLD-AAD1740',
		159 'MCDIV Leptasterias camtschatica BOLD 89 4 258 BOLD-AAD1740',
		160 'MCDIX Leptasterias sp. LACM1997-195.001 BOLD 89 253 259 BOLD-AAX5399',
		161 'MCDX Leptasterias polaris BOLD 89 9 234 BOLD-AAA9231',
		162 'MCDXVI Leptasterias polaris BOLD 89 9 234 BOLD-ACE6383',
		163 'MCDXIX Asterias forbesi-Leptasterias littoralis BOLD 89 10 325 -BOLD-AAB2709',
		164 'MCDXX Leptasterias littoralis BOLD 89 10 325 BOLD-AAB2709',
		165 'MCDXXVI Leptasterias muelleri BOLD 89 11 326 BOLD-AAJ1180',
		166 'MCDXXVII Leptasterias muelleri BOLD 89 11 326 BOLD-AAJ1180',
		167 'MCDXXVIII Leptasterias fisheri BOLD 89 12 371 ',
		168 'MCDXXIX Leptasterias arctica BOLD 89 12 372 BOLD-ADP5199',
		169 'MCDXXXIV Sclerasterias mollis BOLD 89 254 137 BOLD-AAD6199',
		170 'MCDXXXV Evasterias echinosoma BOLD 89 255 138 BOLD-ADT0327',
		171 'MCDXXXVI Evasterias troschelii BOLD 89 13 92 BOLD-AAD1220',
		172 'MCDXXXVII Evasterias troscheli BOLD 89 13 92 BOLD-AAD1220',
		173 'MCDLIV Rathbunaster californicus BOLD 90 256 80 ',
		174 'MCDLV Pycnopodia helianthoides BOLD 91 17 81 BOLD-AAD3853',
		175 'MCDLVI Pycnopodia helianthoides BOLD 91 17 81 BOLD-AAD3853',
		176 'MDLXII Urasterias lincki-Icasterias panopla-Asteriidae NA BOLD 97 257 53 BOLD-AAF5523',
		177 'MDLXXIV Marthasterias glacialis BOLD 101 18 355 BOLD-AAN2351',
		178 'MDLXXV Marthasterias glacialis BOLD 101 18 355 BOLD-AAN2351',
		179 'MDCXLV Marthasterias glacialis BOLD 101 19 356 BOLD-ACB3440',
		180 'MDCXLVI Marthasterias glacialis BOLD 101 19 356 BOLD-ACB3440',
		181 'MCDLXI Pisaster ochraceus BOLD 92 20 109 -BOLD-AAA1290',
		182 'MCDLXII Pisaster ochraceus BOLD 92 20 109 BOLD-AAA1290',
		183 'MDVI Pisaster brevispinus BOLD 93 21 110 BOLD-AAF1583',
		184 'MDVII Pisaster brevispinus BOLD 93 21 110 BOLD-AAF1583',
		185 'MDXI Stephanasterias albula BOLD 94 22 119 BOLD-AAF3251',
		186 'MDXII Stephanasterias albula BOLD 94 22 119 BOLD-AAF3251',
		187 'MDXIII Aphelasterias japonica BOLD 95 23 120 BOLD-ADC5141',
		188 'MDXIV Aphelasterias japonica BOLD 95 23 120 BOLD-ADC5141',
		189 'MDXIX Asterias forbesi BOLD 96 1 157 ',
		190 'MDXX Asterias rubens-Asterias forbesi BOLD 96 1 157 -BOLD-AAB6163',
		191 'MDXXX Asterias amurensis BOLD 96 2 183 BOLD-AAD2155',
		192 'MDXXXI Asterias amurensis BOLD 96 2 183 BOLD-AAD2155',
		193 'MDXLIV Asterias rubens BOLD 96 3 184 BOLD-AAB8222',
		194 'MDXLV Asterias rubens BOLD 96 3 184 BOLD-AAB8222',
		195 'MDLXIII Orthasterias koehleri BOLD 98 16 9 BOLD-AAD4189',
		196 'MDLXIV Orthasterias koehleri BOLD 98 16 9 BOLD-AAD4189',
		197 'MDCXLVIII Stylasterias forreri BOLD 102 14 117 BOLD-AAC7463',
		198 'MDCXLIX Stylasterias forreri BOLD 102 14 117 BOLD-AAC7463',
		199 'MDCL Lethasterias nanimensis BOLD 102 15 141 BOLD-AAX5553',
		200 'MDCLI Lethasterias nanimensis BOLD 102 15 141 BOLD-AAX5553',
		201 'MDCLIII Distolasterias nipon BOLD 103 258 142 BOLD-AAX8851',
		202 'MDLXIX Rumbleaster eructans BOLD 99 259 249 BOLD-AAD6198',
		203 'MDLXX Rumbleaster eructans BOLD 99 260 250 BOLD-AAE7650',
		204 'MDLXXI Sclerasterias mollis BOLD 100 24 122 BOLD-AAD6200',
		205 'MDLXXII Sclerasterias mollis BOLD 100 24 122 BOLD-AAD6200',
		206 'MDCLXX Notasterias pedicellaris BOLD 107 261 301 BOLD-AAA8342',
		207 'MDCLXXI Notasterias stolophora BOLD 107 262 302 ',
		208 'MDCLXXV Diplasterias brucei BOLD 107 25 202 BOLD-AAA8346',
		209 'MDCLXXVI Diplasterias brucei BOLD 107 25 202 BOLD-AAA8346',
		210 'MDCLXXVIII Psalidaster mordax BOLD 107 263 139 BOLD-AAE8198',
		211 'MMCCXXV Anasterias suteri BOLD 172 26 90 BOLD-ADW5425',
		212 'MMCCXXVI Anasterias suteri BOLD 172 26 90 BOLD-ADW5425',
		213 'MDCLIV Coscinasterias muricata BOLD 104 27 221 -BOLD-AAA9809',
		214 'MDCLV Coscinasterias muricata BOLD 104 27 221 -BOLD-AAA9809',
		215 'MDCLXII Coscinasterias muricata BOLD 104 28 222 ',
		216 'MDCLXIII Coscinasterias muricata BOLD 104 28 222 ',
		217 'MDCLXVII Astrometis sertulifera BOLD 105 264 105 BOLD-ADO5161',
		218 'MDCLXVIII Astrostole scabra BOLD 106 29 52 BOLD-AAJ3011',
		219 'MDCLXIX Astrostole scabra BOLD 106 29 52 BOLD-AAJ3011',
		220 'MDCLXXIX Heliaster kubiniji BOLD 108 39 78 BOLD-ADN2783',
		221 'MDCLXXX Heliaster kubiniji BOLD 108 39 78 BOLD-ADN2783',
		222 'MMVII Heliaster helianthus BOLD 159 40 79 BOLD-ACQ0655',
		223 'MMVIII Heliaster helianthus BOLD 159 40 79 BOLD-ACQ0655',
		224 'MDCLXXXIII Uniophora granifera BOLD 110 265 4 BOLD-AAW8507',
		225 'MDCLXXXIV Pseudechinaster rubens BOLD 111 35 148 BOLD-AAD7393',
		226 'MDCLXXXV Pseudechinaster rubens BOLD 111 35 148 BOLD-AAD7393',
		227 'MDCLXXXVIII Smilasterias actinata BOLD 111 36 176 BOLD-AAF4779',
		228 'MDCLXXXIX Smilasterias actinata BOLD 111 36 176 BOLD-AAF4779',
		229 'MDCXC Smilasterias actinata BOLD 111 37 177 BOLD-AAF4780',
		230 'MDCXCI Smilasterias sp. Sea BOLD 111 37 177 BOLD-AAF4780',
		231 'MDCXCII Stichastrella rosea BOLD 112 38 283 BOLD-ACJ9611',
		232 'MDCXCIII Stichastrella rosea BOLD 112 38 283 BOLD-ACJ9611',
		233 'MDCXCV Stichastrella rosea BOLD 112 266 284 BOLD-ACT0410',
		234 'MDCXCVI Cosmasterias dyscrita BOLD 113 31 72 BOLD-AAC9933',
		235 'MDCXCVII Cosmasterias dyscrita BOLD 113 31 72 BOLD-AAC9933',
		236 'MDCCI Cosmasterias dyscrita BOLD 114 32 73 BOLD-AAC9934',
		237 'MDCCII Cosmasterias dyscrita BOLD 114 32 73 BOLD-AAC9934',
		238 'MDCCV Stichaster australis BOLD 115 33 76 BOLD-AAF3159',
		239 'MDCCVI Stichaster australis BOLD 115 33 76 BOLD-AAF3159',
		240 'MMLII Stichaster striatus BOLD 160 34 77 BOLD-ACQ5524',
		241 'MMLIII Stichaster striatus BOLD 160 34 77 BOLD-ACQ5524',
		242 'MCMLXI Brisingaster robillardi BOLD 145 267 32 BOLD-AAW7125',
		243 'MCMLXII Freyella sp. 1 BOLD 146 268 31 BOLD-AAY3976',
		244 'MCMLXVII Odinella nutrix BOLD 151 269 30 BOLD-AAM7825',
		245 'MCMLXIII Hymenodiscus pannychia BOLD 147 270 84 BOLD-AAX2049',
		246 'MCMLXIV Freyellaster fecundus BOLD 148 271 85 BOLD-AAL2790',
		247 'MCMLXV Freyastera cf. benthophila BOLD 149 272 126 BOLD-ADG8705',
		248 'MCMLXVI Freyastera benthophila BOLD 150 273 127 BOLD-ADH2744',
		249 'MMCLVII Urasterias lincki BOLD 164 274 7 BOLD-AAG0209',
		250 'MMCCXXXI Ampheraster marianus BOLD 175 30 8 BOLD-AAJ2284',
		251 'MMCCXXXII Ampheraster marianus BOLD 175 30 8 BOLD-AAJ2284',
		252 'MDCCXXX Labidiaster annulatus BOLD 121 275 274 BOLD-AAX0796',
		253 'MDCCXXXI Asteriidae NA BOLD 121 276 275 BOLD-ACB6572',
		254 'MMCLIII Myxoderma platyacanthum BOLD 162 41 18 ',
		255 'MMCLIV Myxoderma platyacanthum BOLD 162 41 18 BOLD-AAG5548',
		256 'MMCLVI Pedicellaster magister BOLD 163 277 19 BOLD-AAF8238',
		257 'DLXXXVIII Echinaster purpureus NEW 18 278 313 BOLD-ABZ6387',
		258 'DLXXXIX Echinaster purpureus BOLD 18 279 314 BOLD-ABA3888',
		259 'DXC Echinaster luzonicus BOLD 18 161 201 ',
		260 'DXCI Echinaster luzonicus BOLD 18 161 201 ',
		261 'DXCVII Echinaster sepositus BOLD 18 280 101 ',
		262 'DCI Echinaster callosus BOLD 20 281 228 BOLD-ABA4114',
		263 'DCII Echinaster callosus BOLD 20 282 229 ',
		264 'DXCVIII Echinaster stereosomus BOLD 19 162 349 BOLD-AAI8945',
		265 'DXCIX Echinaster stereosomus BOLD 19 162 350 BOLD-AAI8945',
		266 'DCCXXIII Henricia tahia BOLD 34 283 28 ',
		267 'MMCLII Echinaster NA BOLD 161 284 27 ',
		268 'DCXVII Acanthaster planci BOLD 31 163 207 BOLD-AAA1630',
		269 'DCXVIII Acanthaster planci BOLD 31 163 207 BOLD-AAA1630',
		270 'DCL Acanthaster planci BOLD 31 164 208 BOLD-AAA1632',
		271 'DCLI Acanthaster planci BOLD 31 164 208 BOLD-AAA1632',
		272 'DCLX Acanthaster planci BOLD 31 165 226 BOLD-AAA1631',
		273 'DCLXI Acanthaster planci BOLD 31 165 226 BOLD-AAA1631',
		274 'DCLXXVI Acanthaster planci BOLD 31 166 227 BOLD-AAA1633',
		275 'DCLXXVII Acanthaster planci BOLD 31 166 227 BOLD-AAA1633',
		276 'DCLXXXVI Acanthaster brevispinus BOLD 31 167 143 BOLD-AAE8886',
		277 'DCLXXXVII Acanthaster brevispinus BOLD 31 167 143 BOLD-AAE8886',
		278 'DCLXXXVIII Echinaster brasiliensis-Echinaster sp. 2-Brazil-Echinaster sp. 20-Brazil BOLD 32 168 254 BOLD-ACN5652',
		279 'DCLXXXIX Echinaster brasiliensis-Echinaster sp. 12-Brazil BOLD 32 168 254 -BOLD-ACN5652',
		280 'DCCXVII Echinaster sentus BOLD 32 169 294 BOLD-ABA3158',
		281 'DCCXVIII Echinaster paucispinus BOLD 32 169 294 ',
		282 'DCCXX Echinaster spinulosus BOLD 32 170 295 BOLD-ABA7092',
		283 'DCCXXI Echinaster spinulosus BOLD 32 170 295 BOLD-ABA7092',
		284 'DCCXXII Echinaster tenuispinus BOLD 33 285 71 BOLD-AAY0453',
		285 'MCLXXII Henricia aspera BOLD 81 286 160 BOLD-AAI1835',
		286 'MCLXXIII Henricia sp. NSMT-03 BOLD 81 287 162 BOLD-ADX8481',
		287 'MCCXCIX Echinaster farquhari BOLD 81 288 161 BOLD-AAI1833',
		288 'MCLXXIV Henricia oculata BOLD 81 173 216 BOLD-AAD3463',
		289 'MCLXXV Henricia oculata-Henricia NA-Henricia perforata BOLD 81 173 216 BOLD-AAD3463-',
		290 'MCXC Henricia ohshimai BOLD 81 289 217 BOLD-ADX5549',
		291 'MCLXXXVIII Henricia sp. AAI1817 BOLD 81 174 194 BOLD-AAI1817',
		292 'MCLXXXIX Henricia sp. AAI1817 BOLD 81 174 194 BOLD-AAI1817',
		293 'MCXCI Henricia ohshimai BOLD 81 290 178 BOLD-ADX5550',
		294 'MCCXXXIII Henricia sp. AAI6792 BOLD 81 175 187 BOLD-AAI6792',
		295 'MCCXXXIV Henricia sp. AAI6792 BOLD 81 175 187 BOLD-AAI6792',
		296 'MCCXXXV Henricia sp. AAF2496 BOLD 81 176 188 BOLD-AAF2496',
		297 'MCCXXXVI Henricia sp. AAF2496 BOLD 81 176 188 BOLD-AAF2496',
		298 'MCCX Henricia sp. AAB3569 BOLD 81 177 237 BOLD-AAB3569',
		299 'MCCXI Henricia sp. AAB3569 BOLD 81 177 237 BOLD-AAB3569',
		300 'MCCXX Henricia sp. AAD3482-Henricia Bay-Henricia NA-Henricia oculata BOLD 81 178 238 BOLD-AAD3482',
		301 'MCCXXI Henricia sp. AAD3482 BOLD 81 178 238 BOLD-AAD3482',
		302 'MCCXXXII Henricia reticulata BOLD 81 291 175 BOLD-ADX1486',
		303 'MCXCII Henricia sp. AAB9183 BOLD 81 172 365 BOLD-AAB9183',
		304 'MCXCIII Henricia sp. AAB9183 BOLD 81 172 365 BOLD-AAB9183',
		305 'MCCVIII Henricia States BOLD 81 172 366 BOLD-AAB9183',
		306 'MCCIX Henricia aucklandiae BOLD 81 292 223 BOLD-AAF2488',
		307 'MCCXCVIII Henricia sp. AAI1815 BOLD 83 293 94 BOLD-AAI1815',
		308 'MCCXXXVIII Henricia sp. AAI1826 BOLD 81 294 268 BOLD-AAI1826',
		309 'MCCLXXVI Henricia leviuscula BOLD 81 295 267 BOLD-ADW5712',
		310 'MCCLXIV Henricia compacta BOLD 81 180 311 BOLD-AAI6803',
		311 'MCCLXV Henricia sp. NSMT-12 BOLD 81 180 311 BOLD-AAI6803',
		312 'MCCLXXII Henricia sp. 2-Henricia NA BOLD 81 181 312 BOLD-ACJ9841',
		313 'MCCLXXIII Henricia NA BOLD 81 181 312 BOLD-ACJ9841',
		314 'MCCLXXI Henricia sp. NSMT-sy13028 BOLD 81 296 257 BOLD-ADX1487',
		315 'MCCLXII Henricia aucklandiae BOLD 81 182 337 BOLD-AAF2487',
		316 'MCCLXIII Henricia aucklandiae-Henricia compacta BOLD 81 182 337 BOLD-AAF2487',
		317 'MCCLXXXII Henricia obesa BOLD 81 297 338 ',
		318 'MCCXXXIX Henricia leviuscula BOLD 81 183 305 BOLD-AAE3892',
		319 'MCCXL Henricia reniossa BOLD 81 183 305 BOLD-ACE6675',
		320 'MCCXLI Henricia sanguinolenta BOLD 81 184 357 BOLD-AAF2495',
		321 'MCCXLII Henricia NA BOLD 81 184 358 BOLD-ADW2128',
		322 'MCCLXXVII Henricia sp. AAI1812 BOLD 81 185 262 BOLD-AAI1812',
		323 'MCCLXXVIII Henricia sp. AAI1812 BOLD 81 185 262 BOLD-AAI1812',
		324 'MCCLXXIV Henricia States BOLD 81 186 263 BOLD-AAI1819',
		325 'MCCLXXV Henricia States BOLD 81 186 263 BOLD-AAI1819',
		326 'MCCLXXXI Henricia sp. DW-15061801 BOLD 81 298 205 BOLD-AAI1822',
		327 'MCCLXXXV Henricia nipponica BOLD 81 188 206 BOLD-ADX2883',
		328 'MCCLXXXVI Henricia nipponica BOLD 81 188 206 BOLD-ADX2883',
		329 'MCCLXXXIV Henricia regularis BOLD 81 299 149 BOLD-ADW9003',
		330 'MCCLXXXVII Henricia sp. AAI1811 BOLD 81 179 153 BOLD-AAI1811',
		331 'MCCLXXXVIII Henricia sp. AAI1811-Henricia Sound-Henricia sp. Sound BOLD 81 179 153 BOLD-AAI1811',
		332 'MCCLXXXIX Henricia sp. AAF2468 BOLD 81 187 152 BOLD-AAF2468',
		333 'MCCXC Henricia sp. AAF2468 BOLD 81 187 152 BOLD-AAF2468',
		334 'MCCXCIII Henricia tumida BOLD 81 300 133 BOLD-AAX1693',
		335 'MCCXCIV Henricia Pacific BOLD 81 301 134 BOLD-AAH4248',
		336 'MCCXCV Henricia States BOLD 81 302 95 BOLD-AAI1823',
		337 'MCCXCVI Henricia sp. AAI1816-Henricia Sound BOLD 82 189 63 BOLD-AAI1816',
		338 'MCCXCVII Henricia sp. AAI1816 BOLD 82 189 63 BOLD-AAI1816',
		339 'MCCC Rhopiella hirsuta BOLD 84 303 45 BOLD-AAM3740',
		340 'MMCLXXVI Aquilonastra sp.1 NA NEW 171 171 15 BOLD-AEE0641',
		341 'MMCLXXVII Aquilonastra sp.2 NA NEW 171 171 15 BOLD-AEE8692',
		342 'CCCLXXXVI Thromidia seychellesensis NEW 10 138 59 BOLD-AEE7318',
		343 'CCCLXXXVII Thromidia seychellesensis NEW 10 138 59 BOLD-AEE7318',
		344 'CCCLXXXVIII Mithrodia clavigera BOLD 11 139 232 BOLD-ABA2469',
		345 'CCCLXXXIX Mithrodia clavigera BOLD 11 139 232 BOLD-ABA2469',
		346 'CCCXCII Mithrodia bradleyi BOLD 11 304 233 ',
		347 'CCCXCIII Glabraster antarctica BOLD 12 140 46 BOLD-AAB6633',
		348 'CCCXCIV Glabraster antarctica BOLD 12 140 46 BOLD-AAB6633',
		349 'DXXXVI Marginaster paucispinus BOLD 13 305 47 BOLD-ADW3504',
		350 'DCCCLVIII Mediaster aequalis BOLD 47 190 57 ',
		351 'DCCCLIX Mediaster aequalis BOLD 47 190 57 BOLD-AAB7721',
		352 'DCCCLXIV Nectria ocellata BOLD 48 191 58 BOLD-AAE3171',
		353 'DCCCLXV Nectria ocellata BOLD 48 191 58 BOLD-AAE3171',
		354 'DCCCLXIX Gomophia egyptiaca NEW 49 192 281 BOLD-AEE3553',
		355 'DCCCLXX Gomophia egyptiaca NEW 49 192 281 BOLD-AEE3553',
		356 'DCCCLXXI Gomophia Island BOLD 49 306 282 BOLD-AAH3284',
		357 'DCCCLXXII Nardoa variolata NEW 49 193 270 BOLD-ABA1915',
		358 'DCCCLXXIII Nardoa variolata NEW 49 193 270 BOLD-ABA1915',
		359 'DCCCLXXV Nardoa novaecaledoniae BOLD 49 307 271 ',
		360 'DCCCLXXVI Heteronardoa carinata BOLD 49 308 114 BOLD-AAX0922',
		361 'DCCCXCII Ceramaster patagonicus BOLD 51 194 34 BOLD-AAE9849',
		362 'DCCCXCIII Ceramaster patagonicus BOLD 51 194 34 BOLD-AAE9849',
		363 'CMVI Ceramaster sp. AAI7443 BOLD 53 195 107 BOLD-AAI7443',
		364 'CMVII Ceramaster sp. AAI7443 BOLD 53 195 107 BOLD-AAI7443',
		365 'CMVIII Goniasteridae States BOLD 54 309 108 BOLD-ADX4677',
		366 'MCMXXXIX Pentagonaster duebeni BOLD 140 310 33 BOLD-ACH2257',
		367 'MMCCXXXIII Ceramaster sp. Mediterranean BOLD 176 311 35 BOLD-ACY9227',
		368 'MCMI Tosia magnifica BOLD 138 196 203 BOLD-AAD5355',
		369 'MCMII Tosia magnifica BOLD 138 196 203 BOLD-AAD5355',
		370 'MCMVII Tosia sp. KMN-2008 BOLD 138 197 204 BOLD-AAM1986',
		371 'MCMVIII Tosia sp. KMN-2008 BOLD 138 197 204 BOLD-AAM1986',
		372 'MCMXX Tosia australis BOLD 139 198 339 BOLD-AAK1897',
		373 'MCMXXI Tosia australis BOLD 139 198 339 BOLD-AAK1897',
		374 'MCMXXXVII Tosia australis BOLD 139 199 340 BOLD-AAM1496',
		375 'MCMXXXVIII Tosia australis BOLD 139 199 340 BOLD-AAM1496',
		376 'DCCCLXXVII Asterina gibbosa BOLD 50 130 239 BOLD-AAJ9271',
		377 'DCCCLXXVIII Asterina gibbosa BOLD 50 130 239 BOLD-AAJ9271',
		378 'DCCCLXXXI Asterina NA BOLD 50 131 251 ',
		379 'DCCCLXXXII Asterina NA BOLD 50 131 251 BOLD-ADW1210',
		380 'DCCCLXXXIV Asterina vicentae BOLD 50 312 252 BOLD-ADW0019',
		381 'DCCCLXXXV Asterina phylactica BOLD 50 132 290 BOLD-ADW3636',
		382 'DCCCLXXXVI Asterina phylactica BOLD 50 132 290 BOLD-ADW3636',
		383 'DCCCLXXXVIII Asterina martinbarriosi BOLD 50 133 291 BOLD-ADW7010',
		384 'DCCCLXXXIX Asterina martinbarriosi BOLD 50 133 291 BOLD-ADW7010',
		385 'DCCCXC Asterina stellifera BOLD 50 134 168 BOLD-ADW3687',
		386 'DCCCXCI Asterina stellifera BOLD 50 134 168 BOLD-ADW3687',
		387 'MDCCCLXXXII Anseropoda placenta BOLD 134 129 5 BOLD-ACK0149',
		388 'MDCCCLXXXIII Anseropoda placenta BOLD 134 129 5 BOLD-ACK0149',
		389 'MMCCXXVIII Henricia compacta BOLD 173 313 6 ',
		390 'DXXXVII Ferdina sadhaensis NEW 14 145 11 BOLD-ABA2062',
		391 'DXXXVIII Ferdina sadhaensis NEW 14 145 11 BOLD-ABA2062',
		392 'DXXXIX Hippasteria phrygiana BOLD 15 146 242 BOLD-AAE4144',
		393 'DXL Hippasteria phrygiana BOLD 15 146 242 BOLD-AAE4144',
		394 'DLXXV Hippasteria sp. CLM-2012a BOLD 15 147 243 BOLD-ADW5690',
		395 'DLXXVI Hippasteria sp. CLM-2012a BOLD 15 147 243 BOLD-ADW5690',
		396 'DLXXVII Cryptopeltaster sp. CLM-2012 BOLD 15 314 211 BOLD-ADX6025',
		397 'DLXXVIII Hippasteria heathi BOLD 15 148 331 BOLD-ADX7450',
		398 'DLXXIX Hippasteria heathi BOLD 15 148 331 BOLD-ADX7450',
		399 'DLXXXII Hippasteria sp. CLM-2012c BOLD 15 315 332 BOLD-ADW6127',
		400 'DLXXXIII Hippasteria sp. CLM-2012b BOLD 15 316 321 BOLD-ADW6122',
		401 'DLXXXIV Hippasteria sp. CLM-2012d BOLD 15 317 140 BOLD-ADW6128',
		402 'DLXXXV Evoplosoma claguei BOLD 16 149 116 BOLD-ADX2044',
		403 'DLXXXVI Evoplosoma claguei BOLD 16 149 116 BOLD-ADX2044',
		404 'CMII Pergamaster triseriatus BOLD 16 150 300 BOLD-AAE6304',
		405 'CMIII Pergamaster triseriatus BOLD 16 150 300 BOLD-AAE6304',
		406 'CMIV Pergamaster triseriatus BOLD 16 151 347 BOLD-AAE6305',
		407 'CMV Pergamaster triseriatus BOLD 16 151 348 BOLD-AAE6306',
		408 'DCCCXCV Milteliphaster regenerator BOLD 52 318 61 BOLD-AAX3822',
		409 'MMCLXI Fromia milleporella NEW 167 319 327 BOLD-ABA1940',
		410 'MMCLXII Fromia milleporella NEW 167 320 328 BOLD-AAM3426',
		411 'MMCLXVIII Fromia schultzei NEW 168 321 70 BOLD-AEE2446',
		412 'MMCLXIX Fromia elegans NEW 169 152 235 BOLD-AAM4602',
		413 'MMCLXX Fromia elegans NEW 169 152 235 BOLD-AAM4602',
		414 'MMCLXXII Fromia indica BOLD 169 153 236 BOLD-ABA1911',
		415 'MMCLXXIII Fromia indica BOLD 169 153 236 BOLD-ABA1911',
		416 'MDCCXXXII Benthopecten acanthonotus BOLD 122 154 272 BOLD-AAD5744',
		417 'MDCCXXXIII Benthopecten acanthonotus BOLD 122 154 272 BOLD-AAD5744',
		418 'MDCCXXXVII Benthopecten claviger BOLD 122 155 273 BOLD-AAF7746',
		419 'MDCCXXXVIII Benthopecten claviger BOLD 122 155 273 BOLD-AAF7746',
		420 'MDCCXXXIX Benthopecten pikei BOLD 122 156 244 BOLD-AAE3598',
		421 'MDCCXL Benthopecten pikei BOLD 122 156 244 BOLD-AAE3598',
		422 'MDCCXLII Nearchaster aciculosus BOLD 122 322 279 BOLD-AAK8941',
		423 'MDCCXLIII Benthopecten munidae BOLD 122 157 280 BOLD-AAF0369',
		424 'MDCCXLIV Benthopecten munidae BOLD 122 157 280 BOLD-AAF0369',
		425 'MDCCXLVII Nearchaster pedicellaris BOLD 122 323 164 BOLD-ADW1696',
		426 'MDCCXLVIII Pectinaster agassizi BOLD 123 158 82 BOLD-AAF8170',
		427 'MDCCXLIX Pectinaster agassizi BOLD 123 158 82 BOLD-AAF8170',
		428 'MDCCLI Cheiraster otagoensis-Cheiraster monopedicellaris BOLD 124 159 106 BOLD-AAE2598',
		429 'MDCCLII Cheiraster otagoensis BOLD 124 159 106 BOLD-AAE2598',
		430 'MDCCLV Cheiraster monopedicellaris BOLD 125 324 154 BOLD-AAE2597',
		431 'MDCCLVI Cheiraster monopedicellaris BOLD 125 325 155 BOLD-AAE2599',
		432 'MDCCLVII Pontaster tenuispinus BOLD 126 160 309 BOLD-AAF0422',
		433 'MDCCLVIII Pontaster tenuispinus BOLD 126 160 309 BOLD-AAF0422',
		434 'MDCCLXXIII Pontaster tenuispinus BOLD 126 326 310 BOLD-AAN2685',
		435 'DCXIII Astropecten cf. duplicatus BOLD 28 327 247 BOLD-ADQ9567',
		436 'DCXIV Astropecten duplicatus BOLD 28 328 248 ',
		437 'DCXV Astropecten armatus BOLD 29 329 174 ',
		438 'M Astropecten verrilli BOLD 29 99 359 BOLD-AAO0917',
		439 'MI Astropecten armatus BOLD 29 99 359 BOLD-AAO0917',
		440 'MVI Astropecten armatus BOLD 29 100 360 BOLD-AAJ9445',
		441 'MVII Astropecten armatus BOLD 29 100 360 BOLD-AAJ9445',
		442 'CMXCIX Astropecten articulatus BOLD 61 330 62 BOLD-ABA3040',
		443 'MIX Astropecten irregularis BOLD 62 101 136 BOLD-AAW4729',
		444 'MX Astropecten irregularis BOLD 62 101 136 BOLD-AAW4729',
		445 'MXXI Astropecten irregularis BOLD 63 102 277 BOLD-AAW5196',
		446 'MXXII Astropecten irregularis BOLD 63 102 277 BOLD-AAW5196',
		447 'MXXX Astropecten irregularis BOLD 63 331 278 BOLD-ACY7948',
		448 'MXXXI Astropecten phragmorus BOLD 64 332 41 BOLD-AAJ9476',
		449 'MXXXII Asteroidea Sea BOLD 65 333 146 BOLD-ACY0760',
		450 'MXXXIII Astropecten polyacanthus BOLD 65 334 147 BOLD-AAJ3064',
		451 'MM Luidia clathrata BOLD 157 103 43 BOLD-ABU6422',
		452 'MMI Luidia clathrata BOLD 157 103 43 BOLD-ABU6422',
		453 'MMV Craspidaster hesperus BOLD 158 104 44 BOLD-ACQ5835',
		454 'MMVI Craspidaster hesperus BOLD 158 104 44 BOLD-ACQ5835',
		455 'MXXXIV Leptychaster anomalus BOLD 66 335 115 BOLD-AAX5748',
		456 'MXXXV Leptychaster pacificus BOLD 66 96 224 BOLD-AAJ1384',
		457 'MXXXVI Leptychaster pacificus BOLD 66 96 224 BOLD-AAJ1384',
		458 'MXXXVII Astropectinidae NA BOLD 66 97 225 BOLD-AAO2536',
		459 'MXXXVIII Astropectinidae NA-Psilaster charcoti BOLD 66 97 225 BOLD-AAO2536',
		460 'MXLIII Dipsacaster borealis BOLD 67 336 97 BOLD-AAL1960',
		461 'MXLIV Plutonaster knoxi BOLD 68 98 128 BOLD-AAH9266',
		462 'MXLV Plutonaster complexus BOLD 68 98 128 BOLD-AAH9266',
		463 'MXLVI Psilaster charcoti BOLD 69 337 129 BOLD-AAP0886',
		464 'MXLVII Dytaster Zealand BOLD 70 338 87 BOLD-AAM2017',
		465 'MDCCLXXIV Psilaster pectinatus BOLD 127 81 329 BOLD-AAE8082',
		466 'MDCCLXXV Psilaster pectinatus BOLD 127 81 329 BOLD-AAE8082',
		467 'MDCCLXXVIII Psilaster acuminatus BOLD 127 83 308 BOLD-ABZ5690-',
		468 'MDCCLXXIX Psilaster charcoti BOLD 127 83 308 BOLD-ABZ5690',
		469 'MDCCXCVII Psilaster andromeda BOLD 127 82 330 BOLD-ACT4541',
		470 'MDCCXCVIII Psilaster andromeda BOLD 127 82 330 BOLD-ACT4541',
		471 'MDCCLXXX Psilaster acuminatus BOLD 127 84 351 BOLD-AAE8081',
		472 'MDCCLXXXI Psilaster acuminatus BOLD 127 84 351 BOLD-AAE8081',
		473 'MDCCXCI Psilaster acuminatus BOLD 127 85 352 BOLD-ABZ5466',
		474 'MDCCXCV Psilaster acuminatus BOLD 127 85 352 ',
		475 'MDCCXCIV Psilaster acuminatus BOLD 127 86 352 BOLD-ABZ5467',
		476 'MDCCXCVI Psilaster acuminatus BOLD 127 86 352 BOLD-ABZ5465',
		477 'MDCCC Bathybiaster loripes BOLD 127 87 306 BOLD-AAC7433',
		478 'MDCCCI Bathybiaster loripes BOLD 127 87 306 BOLD-AAC7433',
		479 'MDCCCX Psilaster andromeda BOLD 127 88 307 BOLD-ABZ6380',
		480 'MDCCCXI Psilaster andromeda BOLD 127 88 307 BOLD-ABZ6380',
		481 'MDCCXCIX Psilaster acuminatus BOLD 127 339 191 ',
		482 'MDCCCXII Psilaster charcoti BOLD 127 89 315 BOLD-ABY5337',
		483 'MDCCCXIII Psilaster charcoti BOLD 127 89 315 BOLD-ABY5337',
		484 'MDCCCXX Psilaster charcoti BOLD 127 90 316 BOLD-ABY5338',
		485 'MDCCCXXI Psilaster charcoti-Proserpinaster neozelanicus-Psilaster acuminatus BOLD 127 90 316 BOLD-ABY5338',
		486 'MDCCCXXV Bathybiaster loripes BOLD 127 340 345 BOLD-ABZ1888',
		487 'MDCCCXXVII Psilaster charcoti BOLD 127 91 346 BOLD-ACF5618',
		488 'MDCCCXXXV Psilaster charcoti BOLD 127 91 346 BOLD-AAB8029',
		489 'MDCCCXXXVI Psilaster charcoti BOLD 127 91 346 BOLD-AAB8029',
		490 'MDCCCXXIX Psilaster charcoti BOLD 127 92 346 BOLD-ACF3008',
		491 'MDCCCXXX Psilaster charcoti BOLD 127 92 346 BOLD-ACF3008',
		492 'MDCCCXLV Odontaster penicillatus BOLD 127 92 346 BOLD-ACH7616',
		493 'MDCCCXLVI Proserpinaster neozelanicus BOLD 127 93 88 BOLD-AAE9899',
		494 'MDCCCXLVII Proserpinaster neozelanicus BOLD 127 93 88 BOLD-AAE9899',
		495 'MDCCCLIV Thrissacanthias penicillatus BOLD 128 94 56 BOLD-AAK1794',
		496 'MDCCCLV Thrissacanthias penicillatus BOLD 128 94 56 BOLD-AAK1794',
		497 'MMCLIX Astromesites primigenius BOLD 166 95 24 BOLD-AAJ3013',
		498 'MMCLX Astromesites primigenius BOLD 166 95 24 BOLD-AAJ3013',
		499 'MDCCCLVI Macroptychaster accrescens BOLD 129 109 363 BOLD-AAJ1382',
		500 'MDCCCLVII Macroptychaster accrescens BOLD 129 109 364 BOLD-AAJ1382',
		501 'MDCCCLVIII Leptychaster flexuosus BOLD 129 341 186 BOLD-AAO2537',
		502 'MCMLXXXVIII Luidia foliolata BOLD 155 108 369 BOLD-AAB9719',
		503 'MCMLXXXIX Luidia foliolata BOLD 155 108 370 BOLD-AAB9720',
		504 'MCMXC Luidia foliolata BOLD 155 108 370 BOLD-AAB9720',
		505 'MCMXCIX Luidia armata BOLD 156 342 26 BOLD-ADP4799',
		506 'MDCCCLIX Luidia sarsi BOLD 130 106 99 BOLD-AAW4719',
		507 'MDCCCLX Luidia sarsi BOLD 130 106 99 BOLD-AAW4719',
		508 'MDCCCLXVI Luidia asthenosoma BOLD 131 343 100 BOLD-ADP5307',
		509 'MDCCCLXVII Luidia ciliaris BOLD 132 107 29 BOLD-ACT4129',
		510 'MDCCCLXVIII Luidia ciliaris BOLD 132 107 29 BOLD-ACT4129',
		511 'MCMLXVIII Luidia avicularia-Luidia hardwicki-Luidia longispina-Luidia orientalis BOLD 152 105 124 BOLD-ACQ1193',
		512 'MCMLXIX Luidia changi-Luidia quinaria BOLD 152 105 124 BOLD-ACQ1193',
		513 'MCMLXXXVI Luidia quinaria BOLD 153 344 125 BOLD-ADC8073',
		514 'DLXXXVII Aquilonastra cf. rowleyi NA NEW 17 345 40 BOLD-AEE6819',
		515 'DCCXXV Aquilonastra cf. rowleyi NA NEW 36 62 319 BOLD-AAM3012',
		516 'DCCXXVI Aquilonastra cf. rowleyi NA NEW 36 62 319 BOLD-AAM3012',
		517 'DCCXXXIV Aquilonastra sp. 2 BOLD 36 346 320 BOLD-AAM3013',
		518 'DCCXXXV Aquilonastra yairi BOLD 36 347 121 BOLD-AAJ8864',
		519 'DCCXXXVI Aquilonastra minor BOLD 37 348 131 BOLD-AAJ8854',
		520 'DCCXXXVII Aquilonastra anomala BOLD 38 63 132 BOLD-AAJ1851',
		521 'DCCXXXVIII Aquilonastra anomala BOLD 38 63 132 BOLD-AAJ1851',
		522 'DCCXXXIX Aquilonastra coronata BOLD 39 349 102 BOLD-AAJ8846',
		523 'DCIII Patiriella regularis BOLD 21 61 20 ',
		524 'DCIV Patiriella regularis BOLD 21 61 20 BOLD-AAC8958',
		525 'DCXI Aquilonastra scobinata BOLD 26 350 50 BOLD-AAJ8863',
		526 'DCXVI Aquilonastra sp. 1 BOLD 30 351 51 BOLD-ABA5127',
		527 'DCVII Paranepanthia sp. JMW-2003 BOLD 22 352 74 BOLD-AAX2481',
		528 'DCVIII Paranepanthia aucklandensis BOLD 23 353 75 BOLD-AAX2485',
		529 'DCIX Paranepanthia grandis BOLD 24 354 55 BOLD-AAX2482',
		530 'DCX Stegnaster inflatus BOLD 25 355 36 BOLD-AAH9983',
		531 'DCCXL Meridiastra mortenseni BOLD 40 64 42 BOLD-AAD4054',
		532 'DCCXLI Meridiastra mortenseni BOLD 40 64 42 BOLD-AAD4054',
		533 'DCCXCV Meridiastra medius BOLD 43 65 163 BOLD-AAB2619',
		534 'DCCXCVI Meridiastra medius BOLD 43 65 163 BOLD-AAB2619-',
		535 'DCCCV Meridiastra occidens BOLD 43 66 165 BOLD-AAB5263',
		536 'DCCCVI Meridiastra occidens BOLD 43 66 165 BOLD-AAB5263',
		537 'DCCCXIV Meridiastra oriens BOLD 43 67 166 BOLD-AAB4089',
		538 'DCCCXV Meridiastra oriens BOLD 43 67 166 BOLD-AAB4089',
		539 'DCCCXXV Meridiastra gunnii BOLD 43 68 130 BOLD-AAB5262',
		540 'DCCCXXVI Meridiastra gunnii BOLD 43 68 130 BOLD-AAB5262',
		541 'DCCCXXXIII Meridiastra calcar BOLD 45 69 67 BOLD-AAA6246',
		542 'DCCCXXXIV Meridiastra calcar BOLD 45 69 67 BOLD-AAA6246',
		543 'DCCCXXX Meridiastra fissura BOLD 44 356 158 BOLD-AAX4610',
		544 'DCCCXXXI Meridiastra nigranota BOLD 44 357 296 BOLD-AAX4609',
		545 'DCCCXXXII Meridiastra atyphoida BOLD 44 358 297 BOLD-AAX4608',
		546 'DCCXLIV Patiria chilensis BOLD 41 359 118 BOLD-AAX1766',
		547 'DCCXLV Patiria miniata BOLD 41 70 150 BOLD-AAD9834',
		548 'DCCXLVI Patiria miniata BOLD 41 70 150 BOLD-AAD9834',
		549 'DCCLXIV Patiria pectinifera BOLD 41 360 151 BOLD-AAJ9269',
		550 'CMIX Perknaster fuscus BOLD 55 71 219 BOLD-AAE0137',
		551 'CMX Perknaster densus BOLD 55 71 219 BOLD-AAE0137',
		552 'CMXIV Cuenotaster involutus BOLD 55 72 220 BOLD-AAE3266',
		553 'CMXV Cuenotaster involutus BOLD 55 72 220 BOLD-AAE3266',
		554 'CMXIX Perknaster antarcticus BOLD 55 361 264 BOLD-AAA8343',
		555 'CMXX Perknaster antarcticus BOLD 55 362 265 BOLD-AAI1829',
		556 'CMXXI Odontaster meridionalis BOLD 56 73 48 BOLD-ACI1273',
		557 'CMXXII Odontaster meridionalis BOLD 56 73 48 BOLD-ACI1273',
		558 'DCXII Asterinides sp. Island BOLD 27 363 25 ',
		559 'DCCLXV Parvulastra exigua BOLD 42 58 285 BOLD-AAA5472',
		560 'DCCLXVI Parvulastra exigua BOLD 42 58 285 ',
		561 'DCCLXX Parvulastra exigua BOLD 42 59 286 BOLD-AAA5473',
		562 'DCCLXXI Parvulastra exigua BOLD 42 59 286 BOLD-AAA5473',
		563 'DCCXCII Parvulastra vivipara BOLD 42 60 240 BOLD-AAI4310',
		564 'DCCXCIII Parvulastra vivipara BOLD 42 60 240 BOLD-AAI4310',
		565 'DCCXCIV Parvulastra parvivipara BOLD 42 364 241 BOLD-AAX1669',
		566 'DCCCLII Cryptasterina pentagona BOLD 46 365 361 BOLD-AAR4797',
		567 'DCCCLIII Cryptasterina pacifica BOLD 46 366 362 BOLD-AAR4798',
		568 'DCCCLIV Asterina sarasini BOLD 46 57 215 BOLD-AAD8544',
		569 'DCCCLV Asterina sarasini BOLD 46 57 215 BOLD-AAD8544',
		570 'MMCLVIII Macroptychaster accrescens BOLD 165 226 2 BOLD-AAO2860',
		571 'I Outgroup'
		;
	tree tree1 = [&r]((((1:0.1162143,(2:0.09365004,((((3:0.01689045,4:0.01689045)0.774:0.005122419,(5:0.001782974,6:0.001782974)1.0:0.0202299,(7:0.002055496,8:0.002055496)1.0:0.01995737)1.0:0.01105214,9:0.03306501)0.945:0.009646516,(((10:0.001017596,11:0.001017596)1.0:0.01506931,(12:9.9672E-4,13:9.9672E-4)1.0:0.01509018)0.988:0.01050016,((14:0.00201468,15:0.00201468)1.0:0.01714907,((16:0.001849392,17…
end;
