# Supplementary material for: DNA barcoding echinoderms from the East Coast of South Africa. The challenge to maintain DNA data connected with taxonomy
Source: PLoS One. 2022 Oct 10;17(10):e0270321. doi: 10.1371/journal.pone.0270321 (PMC9550079; doi:10.1371/journal.pone.0270321)
Supplement: S2 File — The tree is in NEXUS format. Nodes and tip labels are annotated as in S1 File. (TRE) [file pone.0270321.s003.tre]

#NEXUS
begin taxa;
	dimensions ntax=407;
	taxlabels
		'CCXCVIII Holopus alidis BOLD 124 194 107 BOLD-ACC6858'
		'CCXCIX Holopus rangii BOLD 125 195 108 BOLD-ACH6574'
		'CCC Neogymnocrinus richeri BOLD 126 196 180 BOLD-ACC6865'
		'CCCI Neogymnocrinus richeri BOLD 126 197 181 BOLD-ADC6496'
		'CCCIII Caledonicrinus vaubani BOLD 128 199 1 BOLD-ACC7013'
		'CCCIV Metacrinus rotundus BOLD 129 78 164 '
		'CCCLXXIX Metacrinus rotundus BOLD 129 78 164 BOLD-ACC7017'
		'CCCVI Metacrinus serratus BOLD 129 78 164 BOLD-ACC7017'
		'CCCV Saracrinus nobilis BOLD 129 78 164 BOLD-ACC7017'
		'CCCVII Saracrinus angulatus BOLD 129 78 164 BOLD-ACC7017'
		'CCCVIII Metacrinus levii BOLD 130 79 165 BOLD-ACC7005'
		'CCCIX Metacrinus levii BOLD 130 79 165 BOLD-ACC7005'
		'CCCX Endoxocrinus alternicirrus BOLD 131 80 162 BOLD-ACC6890'
		'CCCXI Endoxocrinus alternicirrus BOLD 131 80 162 BOLD-ACC6890'
		'CCCXIII Endoxocrinus BOLD 133 200 163 BOLD-ACI1489'
		'CCCXII Endoxocrinus parrae BOLD 132 81 157 BOLD-ACH3024'
		'CCCLXXX Endoxocrinus cf. parrae BOLD 132 81 157 BOLD-ACH3024'
		'CCCXIV Proisocrinus ruberrimus BOLD 134 201 66 BOLD-ACI0337'
		'CCCXV Hypalocrinus naresianus-Hypalocrinus sp. BOLD 135 202 39 BOLD-ACC6851'
		'CCCXVI Thalassocrinus cf. pontifer BOLD 136 203 132 BOLD-ACC6855'
		'CCCXIX Hyocrinus bethellianus BOLD 138 204 133 BOLD-ACC6856'
		'CCCXVII Anachalypsicrinus nefertiti BOLD 137 82 116 BOLD-ACC6885'
		'CCCXVIII Anachalypsicrinus nefertiti BOLD 137 82 116 BOLD-ACC6885'
		'CCCXXIII Gephyrocrinus messingi BOLD 142 208 99 BOLD-ACQ2168'
		'CCCXXV Crinoidea BOLD 144 210 100 BOLD-ADM1073'
		'CCCXX Dumetocrinus aff. antarticus BOLD 139 205 64 BOLD-AAH8057'
		'CCCXXII Hyocrinus BOLD 141 207 65 BOLD-ACH7329'
		'CCCXXI Ptilocrinus clarki BOLD 140 206 88 BOLD-ACC7044'
		'CCCXXIV Hyocrinus cf. biscoitoi BOLD 143 209 89 BOLD-ACH7330'
		'CCCXXVI Ptilocrinus australis BOLD 145 211 40 BOLD-AAB2584'
		'CCCXXVII Thalassocrinus BOLD 146 212 41 BOLD-ACH6648'
		'I Comanthus wahlbergii NEW 0 84 98 BOLD-AED1176'
		'LIX Comanthus parvicirrus BOLD 0 36 117 BOLD-ACQ3602'
		'CCCXLVIII Comanthus parvicirrus BOLD 0 36 117 BOLD-ACQ3602'
		'LX Comanthus parvicirrus BOLD 0 36 117 BOLD-ADL9794'
		'CCCXLIX Comanthus parvicirrus BOLD 0 36 117 BOLD-ADL9794'
		'LXII Comanthus parvicirrus BOLD 0 36 117 '
		'LXI Comanthus parvicirrus BOLD 0 36 117 '
		'LXIII Comanthus suavia BOLD 0 35 175 '
		'LXIV Comanthus suavia BOLD 0 35 176 BOLD-ABA5395'
		'II Comanthus wahlbergii NEW 1 34 48 BOLD-AED1175'
		'III Comanthus wahlbergii NEW 1 34 48 BOLD-AED1175'
		'CCCXXXI Comanthus wahlbergii NEW 1 34 48 BOLD-AED1175'
		'LXV Comanthus sp. 1 MS2014 BOLD 13 90 49 BOLD-ABA5393'
		'IV Comaster-Clarkcomanthus mirus BOLD 2 25 79 BOLD-AAI5971'
		'V Clarkcomanthus mirus BOLD 2 25 79 BOLD-AAI5971'
		'VI Clarkcomanthus littoralis BOLD 2 26 128 '
		'VII Clarkcomanthus albinotus BOLD 2 26 128 -BOLD-ABA4310'
		'CCCLXXXI Clarkcomanthus albinotus BOLD 2 26 128 BOLD-ABA4310'
		'VIII Clarkcomanthus albinotus BOLD 2 26 128 BOLD-ABA4310'
		'IX Clarkcomanthus albinotus BOLD 2 26 128 -BOLD-ABA4310'
		'X Clarkcomanthus luteofuscum BOLD 2 27 128 BOLD-ABA5321'
		'XI Clarkcomanthus luteofuscum BOLD 2 27 128 BOLD-ABA5321'
		'XII Clarkcomanthus luteofuscum BOLD 2 27 128 BOLD-ABA5321'
		'XIII Oxycomanthus comanthipinna BOLD 2 28 125 BOLD-ACH3774'
		'CCCXXXII Clarkcomanthus BOLD 2 28 125 BOLD-ACH3774'
		'CCCLXXXII Clarkcomanthus BOLD 2 28 125 BOLD-ACH3774'
		'XVIII Clarkcomanthus sp. MS-2016 BOLD 2 85 126 '
		'XIV Clarkcomanthus littoralis BOLD 2 29 127 BOLD-ABA1899'
		'XV Clarkcomanthus littoralis BOLD 2 29 127 BOLD-ABA1899'
		'CCCLXXXIII Clarkcomanthus littoralis BOLD 2 29 127 BOLD-ABA1899'
		'CCCXXXIII Clarkcomanthus littoralis BOLD 2 29 127 BOLD-ABA1899'
		'XVI Clarkcomanthus littoralis BOLD 2 29 127 BOLD-ABA1899'
		'XVII Clarkcomanthus littoralis BOLD 2 29 127 BOLD-ABA1899'
		'XIX Comanthus mirabilis BOLD 2 30 142 BOLD-ACH3989'
		'XX Clarkcomanthus mirabilis BOLD 2 30 142 BOLD-ADM2677'
		'XXI Clarkcomanthus mirabilis BOLD 2 30 142 BOLD-ADM2676'
		'CCCXXXIV Clarkcomanthus mirabilis BOLD 2 30 142 BOLD-ADM2676'
		'XXII Clarkcomanthus alternans BOLD 2 31 158 BOLD-ADM2678'
		'XXIII Clarkcomanthus alternans BOLD 2 31 158 '
		'CCCLXXXIV Clarkcomanthus alternans BOLD 2 31 158 BOLD-ABA5405'
		'XXIV Clarkcomanthus alternans BOLD 2 31 158 BOLD-ABA5405'
		'XXV Clarkcomanthus alternans BOLD 2 86 159 BOLD-ACS5097'
		'XXVI Comanthus wahlbergii BOLD 3 32 154 BOLD-ACH7393'
		'CCCXXXV Comanthus wahlbergii BOLD 3 32 154 BOLD-ACH7393'
		'CCCLXXXV Comanthus wahlbergii BOLD 3 32 154 BOLD-ACH7393'
		'XXVII Comanthus wahlbergii BOLD 3 33 155 BOLD-ADL9302'
		'CCCXXXVI Comanthus wahlbergii BOLD 3 33 155 BOLD-ADL9302'
		'XXVIII Comanthus gisleni BOLD 4 20 111 BOLD-ABA5384'
		'XXIX Comanthus gisleni BOLD 4 20 111 BOLD-ABA5384'
		'XXX Comanthus sp. 5 MS-2016 BOLD 4 21 112 '
		'CCCXXXVII Comanthus sp. 5 MS-2016 BOLD 4 21 112 '
		'XXXI Comanthus sp. BOLD 4 22 92 BOLD-ACQ3504'
		'CCCXXXVIII Comanthus BOLD 4 22 92 BOLD-ACQ3504'
		'CCCLXXXVI Comanthus BOLD 4 22 92 BOLD-ACQ3504'
		'XXXII Comanthus sp. BOLD 5 87 93 BOLD-ABA5390'
		'XXXIII Comanthus briareus BOLD 6 23 96 BOLD-ABA1906'
		'XXXV Clarkcomanthus littoralis BOLD 6 23 96 BOLD-ABA1906'
		'XXXIV Comanthus briareus BOLD 6 23 96 BOLD-ABA1906'
		'XXXVI Comanthus sp. BOLD 7 24 97 BOLD-ACQ3505'
		'CCCXXXIX Comanthus BOLD 7 24 97 BOLD-ACQ3505'
		'CCCLXXXVII Comanthus BOLD 7 24 97 BOLD-ACQ3505'
		'XXXVII Comaster schlegelii BOLD 8 37 119 BOLD-ABA5382'
		'CCCXL Comaster schlegelii BOLD 8 37 119 BOLD-ABA5382'
		'XXXVIII Comaster audax-Comaster schlegelii BOLD 8 37 119 -BOLD-ADW5676'
		'XL Comaster schlegelii BOLD 8 37 119 BOLD-ADW5119'
		'XXXIX Comaster schlegelii BOLD 8 37 119 '
		'CCCXLI Comaster schlegelii BOLD 8 37 119 '
		'CCCLXXXVIII Comaster schlegelii BOLD 8 37 119 '
		'XLI Comaster schlegelii BOLD 8 37 119 BOLD-ADW5120'
		'CCCXLII Comaster schlegelii BOLD 8 37 119 BOLD-ADW5120'
		'XLII Comaster audax BOLD 8 38 120 BOLD-ACQ0713'
		'CCCLXXXIX Comaster audax BOLD 8 38 120 BOLD-ACQ0713'
		'XLIII Comaster audax BOLD 8 38 120 BOLD-ADL9270'
		'CCCXLIII Comaster audax BOLD 8 38 120 '
		'XLIV Comaster audax BOLD 8 38 120 BOLD-ADL9270'
		'XLV Comaster multifidus BOLD 9 88 47 BOLD-ACQ6094'
		'XLVI Cenolia trichoptera BOLD 10 40 212 BOLD-ACH7923'
		'CCCXLIV Cenolia benhami BOLD 10 40 212 BOLD-ACH7923'
		'XLVII Cenolia trichoptera BOLD 10 40 212 BOLD-ADW3794'
		'XLIX Cenolia trichoptera BOLD 10 40 212 BOLD-ADW3794'
		'XLVIII Cenolia trichoptera BOLD 10 40 212 BOLD-ADW3794'
		'LII Cenolia sp. B KMN-2013 BOLD 10 41 216 BOLD-ADX0375'
		'LIII Cenolia sp. B KMN-2013 BOLD 10 41 215 BOLD-ADX0375'
		'LIV Cenolia sp. B KMN-2013 BOLD 10 41 215 BOLD-ADX0375'
		'CCCXLV Cenolia sp. B KMN-2013 BOLD 10 41 215 BOLD-ADX0375'
		'L Cenolia spanoschistum BOLD 10 39 115 BOLD-ADW4112'
		'LI Cenolia spanoschistum BOLD 10 39 115 BOLD-ADW4113'
		'LV Cenolia tasmaniae BOLD 10 42 121 BOLD-ACQ8077'
		'LVI Cenolia tasmaniae BOLD 10 42 121 BOLD-ACQ8077'
		'CCCXLVI Cenolia tasmaniae BOLD 10 42 121 BOLD-ACQ8077'
		'CCCXC Cenolia tasmaniae BOLD 10 42 121 BOLD-ACQ8077'
		'CXXV Clarkcomanthus luteofuscum BOLD 10 102 122 BOLD-ACC6915'
		'LVIII Cenolia sp. A KMN-2013 BOLD 12 43 70 BOLD-ADX6672'
		'CCCXLVII Cenolia sp. A KMN-2013 BOLD 12 43 70 BOLD-ADX6672'
		'LVII Cenolia glebosus BOLD 11 89 42 BOLD-ACQ7637'
		'LXVI Phanogenia multibrachiata BOLD 14 1 74 '
		'CCCL Phanogenia multibrachiata BOLD 14 1 74 '
		'CCCXCI Phanogenia multibrachiata BOLD 14 1 74 BOLD-ACQ5121'
		'LXVII Phanogenia gracilis BOLD 2 2 75 '
		'LXVIII Phanogenia gracilis BOLD 2 2 75 '
		'LXIX Phanogenia gracilis BOLD 2 2 75 '
		'LXX Phanogenia gracilis BOLD 2 2 75 '
		'LXXI Phanogenia gracilis BOLD 2 2 75 '
		'LXXII Phanogenia gracilis BOLD 2 2 75 '
		'LXXIII Phanogenia gracilis BOLD 2 3 75 '
		'CCCXCII Phanogenia gracilis BOLD 2 3 75 BOLD-AAA6540'
		'LXXIV Phanogenia gracilis BOLD 2 3 75 '
		'LXXV Phanogenia gracilis BOLD 2 4 172 '
		'XCIX Phanogenia typica BOLD 2 4 172 '
		'CCCLI Phanogenia gracilis BOLD 2 4 172 '
		'LXXVI Phanogenia gracilis-Phanogenia typica BOLD 2 4 172 -BOLD-ADM0415'
		'LXXVII Phanogenia gracilis BOLD 2 4 172 '
		'CCCLII Phanogenia gracilis BOLD 2 4 172 '
		'LXXVIII Phanogenia gracilis BOLD 2 5 179 '
		'LXXXIII Phanogenia gracilis BOLD 2 5 179 '
		'LXXIX Phanogenia gracilis BOLD 2 5 179 '
		'CCCLIII Phanogenia gracilis BOLD 2 5 179 '
		'LXXX Phanogenia gracilis-Phanogenia typica BOLD 2 5 179 -BOLD-ACQ5051'
		'LXXXI Phanogenia gracilis BOLD 2 5 179 '
		'CCCXCIII Phanogenia typica BOLD 2 5 179 BOLD-ACQ5051'
		'LXXXII Phanogenia gracilis BOLD 2 5 179 '
		'LXXXIV Phanogenia gracilis BOLD 2 5 179 '
		'LXXXV Phanogenia typica BOLD 2 91 182 BOLD-ADM2080'
		'LXXXVI Phanogenia gracilis BOLD 2 6 219 '
		'CCCLIV Phanogenia gracilis-Phanogenia typica BOLD 2 6 219 BOLD-ACH3400'
		'LXXXVII Phanogenia typica BOLD 2 6 220 BOLD-ADX7448'
		'LXXXVIII Phanogenia gracilis BOLD 2 8 186 '
		'CCCLV Phanogenia gracilis BOLD 2 8 186 '
		'XCI Phanogenia gracilis BOLD 2 8 186 '
		'LXXXIX Phanogenia gracilis BOLD 2 8 186 '
		'C Phanogenia gracilis BOLD 2 8 186 '
		'XCII Phanogenia gracilis BOLD 2 8 186 '
		'XCIII Phanogenia gracilis BOLD 2 8 186 '
		'XC Phanogenia gracilis BOLD 2 92 195 '
		'XCIV Phanogenia gracilis BOLD 2 93 198 '
		'XCV Phanogenia gracilis BOLD 2 7 199 '
		'XCVI Phanogenia gracilis BOLD 2 7 199 '
		'XCVII Phanogenia gracilis BOLD 2 94 185 '
		'XCVIII Phanogenia gracilis BOLD 2 95 106 '
		'CCLVII Aphanocomaster pulcher BOLD 92 165 22 BOLD-ACC6964'
		'CI Oxycomanthus japonicus BOLD 15 96 43 BOLD-ACI1572'
		'CII Anneissia bennetti BOLD 16 14 134 BOLD-ABU6906'
		'CIII Anneissia bennetti BOLD 16 14 134 '
		'CIV Anneissia bennetti BOLD 16 15 196 BOLD-ADL9518'
		'CV Anneissia bennetti BOLD 16 15 197 '
		'CVI Capillaster squarrosus BOLD 17 9 166 '
		'CX Capillaster multiradiatus BOLD 17 9 166 BOLD-ACC6876'
		'CCCLVI Capillaster multiradiatus BOLD 17 9 166 BOLD-ACC6876'
		'CCCXCIV Capillaster multiradiatus BOLD 17 9 166 '
		'CXI Capillaster multiradiatus BOLD 17 10 167 BOLD-ADM1368'
		'CXII Capillaster multiradiatus BOLD 17 10 167 BOLD-ADM1368'
		'CCCLVII Capillaster multiradiatus BOLD 17 10 167 '
		'CXIII Capillaster multiradiatus BOLD 17 10 167 BOLD-AEE8918'
		'CVII Capillaster multiradiatus BOLD 17 97 173 BOLD-ACQ8036'
		'CVIII Capillaster multiradiatus BOLD 17 98 174 BOLD-ADM1369'
		'CIX Capillaster multiradiatus BOLD 17 99 129 BOLD-ADM1370'
		'CXIV Capillaster multiradiatus BOLD 18 11 118 BOLD-ACS6914'
		'CXVI Capillaster multiradiatus BOLD 18 11 118 BOLD-ACS6914'
		'CXVII Capillaster multiradiatus BOLD 18 11 118 BOLD-ACS6914'
		'CXV Capillaster multiradiatus BOLD 18 11 118 BOLD-ABA5373'
		'CXVIII Capillaster cf. multiradiatus MMS2014-Capillaster multiradiatus BOLD 18 12 118 BOLD-ACS6322'
		'CCCXCV Capillaster multiradiatus BOLD 18 12 118 BOLD-ACS6322'
		'CXIX Capillaster sentosa-Capillaster BOLD 19 13 57 BOLD-ACQ5551-'
		'CCCXCVI Capillaster BOLD 19 13 57 '
		'CXXII Capillaster BOLD 19 13 57 '
		'CXX Capillaster BOLD 19 13 57 BOLD-ACQ5551'
		'CXXI Capillaster BOLD 19 13 57 BOLD-ACQ5551'
		'CCCLVIII Capillaster BOLD 19 13 57 '
		'CXXIII Comatulella brachiolata BOLD 20 100 76 BOLD-ACQ2229'
		'CXXIV Neocomatella pulchella BOLD 21 101 77 '
		'CXXVI Comatula pectinata BOLD 22 16 177 BOLD-ACC6930'
		'CXXVIII Comatula rotalaria BOLD 22 16 177 BOLD-ACC6930'
		'CXXVII Comatula rotalaria BOLD 22 103 178 BOLD-ACC6930'
		'CXXIX Comatula solaris BOLD 23 17 204 BOLD-ACQ1985'
		'CXXX Comatula solaris BOLD 23 17 205 BOLD-ACQ1985'
		'CXXXI Comatula solaris BOLD 23 104 201 BOLD-ACQ1985'
		'CXXXII Comatula sp. n. MS2014 BOLD 24 105 87 BOLD-ACQ1989'
		'CXXXIII Comatula pectinata BOLD 25 18 206 BOLD-ADM2231'
		'CXXXIV Comatula pectinata BOLD 25 18 207 BOLD-ADM2232'
		'CCCLIX Comatula pectinata BOLD 25 18 207 BOLD-ADM2232'
		'CXXXV Comatula pectinata BOLD 25 106 156 BOLD-ABA5371'
		'CXXXVI Comactinia echinoptera BOLD 26 107 85 BOLD-ACP9827'
		'CXXXVII Comactinia meridionalis BOLD 27 108 86 BOLD-ACQ2716'
		'CXXXVIII Comactinia titan BOLD 28 19 170 '
		'CXXXIX Comactinia titan BOLD 28 19 171 '
		'CCLVIII Comissia norfolkensis BOLD 93 166 7 BOLD-ACC6850'
		'CCLIX Koehlermetra porrecta BOLD 94 167 15 BOLD-ACC6927'
		'CCLX Thalassometra cf. margaritifera BOLD 95 168 16 BOLD-ACC6968'
		'CCLXXI Stenometra cristata BOLD 106 179 6 BOLD-ACC6859'
		'CCXIX Comatella nigra BOLD 68 144 123 BOLD-ACH7392'
		'CCXXXI Comatella BOLD 71 147 124 BOLD-ACH5670'
		'CCXXI Comatella nigra BOLD 68 47 152 BOLD-ADM0071'
		'CCXXII Comatella nigra BOLD 68 47 152 BOLD-ADM0771'
		'CDII Comatella nigra BOLD 68 47 152 BOLD-ADM0771'
		'CCXXIII Comatella nigra BOLD 68 47 152 BOLD-ADM0771'
		'CCXXIV Comatella nigra BOLD 68 47 152 BOLD-ABA5400'
		'CCXXV Comatella nigra BOLD 68 48 152 BOLD-ADL9427'
		'CCXXVI Comatella nigra BOLD 68 48 152 '
		'CCXXVIII Comatella nigra BOLD 68 146 153 BOLD-ADM1323'
		'CCXXVII Comatella nigra BOLD 68 145 105 BOLD-ADX6941'
		'CCXX Comatella nigra BOLD 69 49 80 BOLD-ACQ3119'
		'CCCLXXI Comatella nigra BOLD 69 49 80 BOLD-ACQ3119'
		'CCXXIX Comatella stelligera BOLD 70 50 73 BOLD-ACQ6095'
		'CCXXX Comatella stelligera BOLD 70 50 73 BOLD-ACQ6095'
		'CCCLXXII Comatella stelligera BOLD 70 50 73 BOLD-ACQ6095'
		'CDIII Comatella stelligera BOLD 70 50 73 BOLD-ACQ6095'
		'CCXCIII Nemaster grandis BOLD 122 192 17 '
		'CCXXXII Davidaster discoideus BOLD 72 148 62 BOLD-ACQ7174'
		'CCXXXIII Davidaster rubiginosus BOLD 73 149 63 BOLD-ACQ6784'
		'CCLXXXV Alloeocomatella pectinifera BOLD 119 44 202 BOLD-ACH7750'
		'CCLXXXVII Alloeocomatella pectinifera BOLD 119 44 202 '
		'CCLXXXVI Alloeocomatella pectinifera BOLD 119 44 202 BOLD-ADM0591'
		'CCLXXXVIII Alloeocomatella pectinifera BOLD 119 44 203 '
		'CCLXXXIX Alloeocomatella pectinifera BOLD 119 45 191 BOLD-ADM0592'
		'CCXC Alloeocomatella pectinifera BOLD 119 45 192 BOLD-ADM0590'
		'CCXCI Alloeocomatella polycladia BOLD 120 46 94 BOLD-ACQ7170'
		'CCCLXXVI Alloeocomatella polycladia BOLD 120 46 94 BOLD-ACQ7170'
		'CDIV Alloeocomatella polycladia BOLD 120 46 94 BOLD-ACQ7170'
		'CCXCII Alloeocomatella sp. n. MS2014 BOLD 121 191 95 BOLD-ACQ7171'
		'CXL Lamprometra sp. NEW 29 57 130 BOLD-ABA5387'
		'CCCLX Lamprometra palmata NEW 29 57 130 BOLD-ABA5387'
		'CCCXCVII Lamprometra palmata NEW 29 57 130 BOLD-ABA5387'
		'CXLIII Lamprometra palmata BOLD 29 111 131 BOLD-ACC7063'
		'CXLI Liparometra articulata BOLD 30 109 68 BOLD-ABA5406'
		'CXLII Mariametridae BOLD 31 110 109 BOLD-ABA5408'
		'CXLVI Mariametridae BOLD 34 114 110 BOLD-ACS4273'
		'CXLV Mariametridae BOLD 33 113 67 BOLD-ABA5386'
		'CXLIV Mariametra subcarinata BOLD 32 112 58 BOLD-ACC7009'
		'CLXXIII Amphimetra tessellata BOLD 49 129 59 BOLD-ACQ4911'
		'CXLVII Himerometra cf. robustipinna BOLD 35 58 84 BOLD-ABA5401'
		'CCCLXI Himerometra magnipinna-Himerometra robustipinna BOLD 35 58 84 BOLD-ABA5401'
		'CXLVIII Heterometra crenulata BOLD 36 59 213 BOLD-ACC6854'
		'CXLIX Homalometra denticulata BOLD 36 59 214 BOLD-ACC6854'
		'CL Zygometra andromeda BOLD 37 115 168 BOLD-ABA5399'
		'CLI Zygometra microdiscus BOLD 37 116 169 BOLD-ACH9132'
		'CLXXIV Stephanometra tenuipinna BOLD 50 130 33 BOLD-ACQ7053'
		'CLII Stephanometra indica NEW 38 60 147 BOLD-ABA5375'
		'CLIII Stephanometra indica BOLD 38 60 147 BOLD-ABA5375'
		'CCCLXII Stephanometra indica BOLD 38 60 147 BOLD-ABA5375'
		'CLIV Stephanometra indica BOLD 38 117 148 BOLD-AAN0061'
		'CLV Lamprometra palmata BOLD 39 118 104 BOLD-ABA5377'
		'CLVI Cenometra emendatrix NEW 40 61 183 BOLD-ABA5381'
		'CCCXCVIII Cenometra emendatrix NEW 40 61 183 BOLD-ABA5381'
		'CLVIII Cenometra bella BOLD 40 61 183 BOLD-ABA5381'
		'CCCLXIII Cenometra bella BOLD 40 61 183 BOLD-ABA5381'
		'CLVII Cenometra bella BOLD 40 119 184 BOLD-ABA5381'
		'CCCXXVIII Cenometra BOLD 147 213 51 BOLD-ACH6606'
		'CLIX Colobometra perspinosa BOLD 41 62 60 BOLD-ACH3698'
		'CLX Colobometra perspinosa BOLD 41 62 60 BOLD-ACH3698-'
		'CLXI Colobometra perspinosa BOLD 41 62 60 BOLD-ACH3698'
		'CLXII Colobometridae BOLD 42 120 61 BOLD-ACQ8263'
		'CLXIII Oligometra serripinna NEW 43 63 187 BOLD-ABA5376'
		'CLXVI Oligometra serripinna BOLD 43 63 187 BOLD-ABA5376'
		'CLXIV Oligometra serripinna NEW 43 121 188 BOLD-AED8665'
		'CLXV Oligometra carpenteri BOLD 43 122 136 BOLD-ACC6902'
		'CLXVII Decametra cf. alaudae BOLD 44 123 140 BOLD-ACC6870'
		'CLXVIII Cyllometra manca BOLD 44 124 141 BOLD-ACC7034'
		'CLXIX Decametra cf. laevipinna MMS2014 BOLD 45 125 145 BOLD-ACQ8335'
		'CLXX Petasometra clarae BOLD 46 126 146 '
		'CLXXI Pontiometra andersoni BOLD 47 127 21 '
		'CLXXII Basilometra boschmai BOLD 48 128 11 BOLD-ACQ5198'
		'CLXXV Antedon cf. iris BOLD 51 131 35 BOLD-ACC6992'
		'CLXXVI Argyrometra mortenseni BOLD 52 132 36 BOLD-ACC6860'
		'CLXXVII Antedon cf. longicirra BOLD 53 133 55 BOLD-ACC6970'
		'CLXXVIII Antedon cf. parviflora BOLD 54 134 56 BOLD-ACC6971'
		'CLXXIX Asterometra cf. cristata BOLD 55 135 81 BOLD-ACC7050'
		'CLXXX Ptilometra macronema BOLD 56 136 82 BOLD-ACC6864'
		'CLXXXI Pterometra trichopoda BOLD 57 137 54 BOLD-ACC6901'
		'CLXXXII Calometra discoidea BOLD 58 71 210 BOLD-ACC7045'
		'CLXXXIII Neometra sappho BOLD 58 71 211 BOLD-ACC7045'
		'CCXV Notocrinus virilis-Crinoidea BOLD 66 72 23 BOLD-ACE8430-'
		'CCXVI Notocrinus virilis BOLD 66 72 23 BOLD-AAA3332'
		'CCXVII Notocrinus virilis BOLD 66 72 23 BOLD-AAA3332'
		'CCXVIII Notocrinus virilis BOLD 67 143 24 BOLD-AAO2531'
		'CLXXXV Promachocrinus kerguelensis BOLD 60 51 208 BOLD-AAA0602'
		'CCCLXIV Promachocrinus kerguelensis BOLD 60 51 208 BOLD-AAA0602'
		'CLXXXVI Promachocrinus kerguelensis BOLD 60 52 209 BOLD-ABZ8776'
		'CLXXXVII Promachocrinus kerguelensis BOLD 60 52 209 BOLD-ABZ8776'
		'CLXXXVIII Promachocrinus kerguelensis BOLD 60 52 209 BOLD-ABZ8776'
		'CCCXCIX Promachocrinus kerguelensis BOLD 60 52 209 BOLD-ABZ8776'
		'CLXXXIX Promachocrinus kerguelensis BOLD 60 52 209 BOLD-ABZ8776'
		'CCCLXV Promachocrinus kerguelensis BOLD 60 52 209 BOLD-ABZ8776'
		'CXC Promachocrinus kerguelensis BOLD 60 53 200 BOLD-ACF3333'
		'CD Promachocrinus kerguelensis BOLD 60 53 200 BOLD-ACF3333'
		'CXCIII Promachocrinus kerguelensis BOLD 60 53 200 BOLD-ACF3333'
		'CXCIV Promachocrinus kerguelensis BOLD 60 53 200 BOLD-ACF3333'
		'CCCLXVII Promachocrinus kerguelensis BOLD 60 53 200 BOLD-ACF3333'
		'CXCI Promachocrinus kerguelensis BOLD 60 53 200 BOLD-ACE5093'
		'CDI Promachocrinus kerguelensis BOLD 60 53 200 BOLD-ACE5093'
		'CXCII Promachocrinus kerguelensis BOLD 60 53 200 BOLD-ACF3333'
		'CCCLXVI Promachocrinus kerguelensis BOLD 60 53 200 BOLD-ACF3333'
		'CXCV Promachocrinus kerguelensis BOLD 60 139 221 BOLD-AAA0604'
		'CXCVI Promachocrinus kerguelensis BOLD 60 54 222 BOLD-AAA0606'
		'CXCVII Promachocrinus kerguelensis BOLD 60 54 222 BOLD-AAA0606'
		'CXCVIII Florometra mawsoni BOLD 60 140 135 BOLD-AAA1561'
		'CXCIX Florometra serratissima BOLD 61 55 113 BOLD-AAC3353'
		'CCCLXVIII Florometra serratissima BOLD 61 55 113 BOLD-AAC3353'
		'CC Florometra asperrima BOLD 61 56 114 BOLD-ACC7062'
		'CCI Florometra novaezealandiae BOLD 61 56 114 BOLD-ACC7062'
		'CCIII Anthometrina adriani BOLD 63 142 78 BOLD-AAA1563'
		'CCII Comatonia cristata BOLD 62 141 44 BOLD-ACC6849'
		'CCXL Psathyrometra n.sp. BOLD 79 155 45 BOLD-ACC6926'
		'CCXLI Sarametra triserialis BOLD 80 156 46 BOLD-ACC6881'
		'CCIV Tropiometra carinata NEW 64 64 193 BOLD-ABA2354'
		'CCCLXIX Tropiometra carinata NEW 64 64 193 BOLD-ABA2354'
		'CCV Tropiometra carinata BOLD 64 64 193 BOLD-ABA2354'
		'CCXI Tropiometra cf. carinata BOLD 64 64 193 BOLD-ABA2354'
		'CCVI Tropiometra carinata BOLD 64 65 194 BOLD-AAW7979'
		'CCVII Tropiometra carinata BOLD 64 65 194 BOLD-AAW7979'
		'CCVIII Tropiometra carinata BOLD 64 65 194 BOLD-AAW7979'
		'CCXII Tropiometra carinata NEW 64 66 149 BOLD-ADG7464'
		'CCXIII Tropiometra carinata NEW 64 66 149 BOLD-ADG7464'
		'CCIX Tropiometra afra BOLD 64 67 137 BOLD-ABU5937'
		'CCX Tropiometra macrodiscus BOLD 64 67 137 BOLD-ABU5937'
		'CCXIV Annametra occidentalis BOLD 65 68 18 BOLD-ACC7029'
		'CCCLXX Annametra occidentalis NEW 65 68 18 BOLD-ACC7029'
		'CCLI Antedon bifida BOLD 89 163 189 BOLD-ACC6871'
		'CCLII Antedon adriatica BOLD 89 69 190 '
		'CCLIV Antedon mediterranea BOLD 89 69 190 BOLD-AAJ2476'
		'CCLIII Antedon mediterranea BOLD 89 69 190 BOLD-AAJ2476'
		'CCLV Antedon hupferi BOLD 90 164 83 BOLD-ACC6852'
		'CCLVI Antedon petasus BOLD 91 70 25 BOLD-ACC6966'
		'CCCLXXV Antedon petasus BOLD 91 70 25 BOLD-ACC6966'
		'CLXXXIV Coccometra hageni BOLD 59 138 5 BOLD-ACC6938'
		'CCXLII Perometra robusta BOLD 81 157 13 BOLD-ACC6993'
		'CCXLIII Hathrometra tenella BOLD 82 73 143 BOLD-ACC6937'
		'CCCLXXIV Hathrometra tenella BOLD 82 73 143 BOLD-ACC6937'
		'CCXLIV Poliometra prolixa BOLD 83 158 144 BOLD-ACC6906'
		'CCXLV Trichometra cubensis BOLD 84 159 69 BOLD-ACC6963'
		'CCXLVII Leptometra celtica BOLD 86 161 32 BOLD-ACC7060'
		'CCXLVI Nanometra cf. johnstoni BOLD 85 160 26 BOLD-ACC7043'
		'CCLXXX Antedon sp. MMS2014 BOLD 115 188 27 BOLD-ACQ3979'
		'CCL Eumorphometra sp. BOLD 88 162 10 BOLD-AAA1562'
		'CCXLVIII Eometra cf. weddelli BOLD 87 74 52 BOLD-ACC7004'
		'CCXLIX Crinoidea BOLD 87 74 52 BOLD-ACC7004'
		'CCLXXXI Psathyrometra fragilis BOLD 116 189 53 '
		'CCXXXIV Charitometra basicurva BOLD 74 150 150 BOLD-ABA5402'
		'CCXXXV Chondrometra rugosa BOLD 74 75 151 BOLD-ACC6891'
		'CCCLXXIII Chondrometra BOLD 74 75 151 BOLD-ACC6891'
		'CCXXXVI Crinometra brevipinna BOLD 75 151 103 BOLD-ABA5392'
		'CCXXXVII Strotometra ornatissimus BOLD 76 152 50 BOLD-ACC6967'
		'CCXXXVIII Thaumatocrinus renovatus BOLD 77 153 71 BOLD-ACC6874'
		'CCXXXIX Vityazicrinus BOLD 78 154 72 BOLD-ACH7001'
		'CCCXXIX Pentametrocrinus cf. semperi BOLD 148 214 30 BOLD-ACC7046'
		'CCCXXX Pentametrocrinus BOLD 149 215 31 BOLD-ACH6033'
		'CCLXI Monachocrinus sp. BOLD 96 169 9 BOLD-ACC6892'
		'CCLXXIII Adelatelecrinus vallatus BOLD 108 181 90 BOLD-ACC6952'
		'CCLXXIV Paratelecrinus wyvilli BOLD 109 182 91 BOLD-ACC6861'
		'CCLXXII Monachocrinus caribbeus BOLD 107 180 2 BOLD-ACH4592'
		'CCLXXV Phrynocrinus nudus BOLD 110 183 28 BOLD-ACC7035'
		'CCLXXIX Crinoidea BOLD 114 187 29 BOLD-ADX4594'
		'CCLXXVI Porphyrocrinus cf. verrucosus BOLD 111 184 138 BOLD-ACC7028'
		'CCLXXVII Porphyrocrinus verrucosus BOLD 112 185 139 BOLD-ACI2297'
		'CCLXXVIII Porphyrocrinus thalassae BOLD 113 186 34 BOLD-ACC7033'
		'CCLXXXII Bathycrinus BOLD 117 190 4 BOLD-ACI1474'
		'CCLXXXIII Democrinus cf. rawsonii BOLD 118 76 217 BOLD-ACC6965'
		'CCLXXXIV Democrinus cf. brevis BOLD 118 76 218 BOLD-ACH9495'
		'CCCII Democrinus weberi BOLD 127 198 14 BOLD-ACC7030'
		'CCLXII Antedon loveni-Antedon incommoda BOLD 97 170 3 BOLD-AAW5989'
		'CCLXIII Antedon loveni BOLD 98 171 8 BOLD-ACC6862'
		'CCXCIV Aporometra wilsoni BOLD 123 77 160 BOLD-AAB5103'
		'CCXCV Aporometra wilsoni BOLD 123 77 160 BOLD-AAB5103'
		'CCCLXXVII Aporometra wilsoni BOLD 123 77 160 BOLD-AAB5103'
		'CDV Aporometra wilsoni BOLD 123 77 160 BOLD-AAB5103'
		'CCXCVI Aporometra wilsoni BOLD 123 77 160 BOLD-AAB5103'
		'CCCLXXVIII Aporometra wilsoni BOLD 123 77 160 BOLD-AAB5103'
		'CDVI Aporometra wilsoni BOLD 123 77 160 BOLD-AAB5103'
		'CCXCVII Aporometra occidentalis BOLD 123 193 161 BOLD-AAF5625'
		'CCLXIV Euantedon sp. BOLD 99 172 37 BOLD-ABA5410'
		'CCLXV Antedon serrata BOLD 100 173 38 BOLD-ACC7061'
		'CCLXVI Dorometra briseis BOLD 101 174 19 BOLD-ACC6899'
		'CCLXVII Toxometra bicolor BOLD 102 175 20 BOLD-ACC6969'
		'CCLXVIII Andrometra psyche BOLD 103 176 12 BOLD-ACC6935'
		'CCLXIX Eudiocrinus serripinna BOLD 104 177 101 BOLD-ACC6900'
		'CCLXX Eudiocrinus cf. pinnatus BOLD 105 178 102 BOLD-ACC6898'
		'OUT NA'
		;
end;
begin trees;
	translate
		1 'CCXCVIII Holopus alidis BOLD 124 194 107 BOLD-ACC6858',
		2 'CCXCIX Holopus rangii BOLD 125 195 108 BOLD-ACH6574',
		3 'CCC Neogymnocrinus richeri BOLD 126 196 180 BOLD-ACC6865',
		4 'CCCI Neogymnocrinus richeri BOLD 126 197 181 BOLD-ADC6496',
		5 'CCCIII Caledonicrinus vaubani BOLD 128 199 1 BOLD-ACC7013',
		6 'CCCIV Metacrinus rotundus BOLD 129 78 164 ',
		7 'CCCLXXIX Metacrinus rotundus BOLD 129 78 164 BOLD-ACC7017',
		8 'CCCVI Metacrinus serratus BOLD 129 78 164 BOLD-ACC7017',
		9 'CCCV Saracrinus nobilis BOLD 129 78 164 BOLD-ACC7017',
		10 'CCCVII Saracrinus angulatus BOLD 129 78 164 BOLD-ACC7017',
		11 'CCCVIII Metacrinus levii BOLD 130 79 165 BOLD-ACC7005',
		12 'CCCIX Metacrinus levii BOLD 130 79 165 BOLD-ACC7005',
		13 'CCCX Endoxocrinus alternicirrus BOLD 131 80 162 BOLD-ACC6890',
		14 'CCCXI Endoxocrinus alternicirrus BOLD 131 80 162 BOLD-ACC6890',
		15 'CCCXIII Endoxocrinus BOLD 133 200 163 BOLD-ACI1489',
		16 'CCCXII Endoxocrinus parrae BOLD 132 81 157 BOLD-ACH3024',
		17 'CCCLXXX Endoxocrinus cf. parrae BOLD 132 81 157 BOLD-ACH3024',
		18 'CCCXIV Proisocrinus ruberrimus BOLD 134 201 66 BOLD-ACI0337',
		19 'CCCXV Hypalocrinus naresianus-Hypalocrinus sp. BOLD 135 202 39 BOLD-ACC6851',
		20 'CCCXVI Thalassocrinus cf. pontifer BOLD 136 203 132 BOLD-ACC6855',
		21 'CCCXIX Hyocrinus bethellianus BOLD 138 204 133 BOLD-ACC6856',
		22 'CCCXVII Anachalypsicrinus nefertiti BOLD 137 82 116 BOLD-ACC6885',
		23 'CCCXVIII Anachalypsicrinus nefertiti BOLD 137 82 116 BOLD-ACC6885',
		24 'CCCXXIII Gephyrocrinus messingi BOLD 142 208 99 BOLD-ACQ2168',
		25 'CCCXXV Crinoidea BOLD 144 210 100 BOLD-ADM1073',
		26 'CCCXX Dumetocrinus aff. antarticus BOLD 139 205 64 BOLD-AAH8057',
		27 'CCCXXII Hyocrinus BOLD 141 207 65 BOLD-ACH7329',
		28 'CCCXXI Ptilocrinus clarki BOLD 140 206 88 BOLD-ACC7044',
		29 'CCCXXIV Hyocrinus cf. biscoitoi BOLD 143 209 89 BOLD-ACH7330',
		30 'CCCXXVI Ptilocrinus australis BOLD 145 211 40 BOLD-AAB2584',
		31 'CCCXXVII Thalassocrinus BOLD 146 212 41 BOLD-ACH6648',
		32 'I Comanthus wahlbergii NEW 0 84 98 BOLD-AED1176',
		33 'LIX Comanthus parvicirrus BOLD 0 36 117 BOLD-ACQ3602',
		34 'CCCXLVIII Comanthus parvicirrus BOLD 0 36 117 BOLD-ACQ3602',
		35 'LX Comanthus parvicirrus BOLD 0 36 117 BOLD-ADL9794',
		36 'CCCXLIX Comanthus parvicirrus BOLD 0 36 117 BOLD-ADL9794',
		37 'LXII Comanthus parvicirrus BOLD 0 36 117 ',
		38 'LXI Comanthus parvicirrus BOLD 0 36 117 ',
		39 'LXIII Comanthus suavia BOLD 0 35 175 ',
		40 'LXIV Comanthus suavia BOLD 0 35 176 BOLD-ABA5395',
		41 'II Comanthus wahlbergii NEW 1 34 48 BOLD-AED1175',
		42 'III Comanthus wahlbergii NEW 1 34 48 BOLD-AED1175',
		43 'CCCXXXI Comanthus wahlbergii NEW 1 34 48 BOLD-AED1175',
		44 'LXV Comanthus sp. 1 MS2014 BOLD 13 90 49 BOLD-ABA5393',
		45 'IV Comaster-Clarkcomanthus mirus BOLD 2 25 79 BOLD-AAI5971',
		46 'V Clarkcomanthus mirus BOLD 2 25 79 BOLD-AAI5971',
		47 'VI Clarkcomanthus littoralis BOLD 2 26 128 ',
		48 'VII Clarkcomanthus albinotus BOLD 2 26 128 -BOLD-ABA4310',
		49 'CCCLXXXI Clarkcomanthus albinotus BOLD 2 26 128 BOLD-ABA4310',
		50 'VIII Clarkcomanthus albinotus BOLD 2 26 128 BOLD-ABA4310',
		51 'IX Clarkcomanthus albinotus BOLD 2 26 128 -BOLD-ABA4310',
		52 'X Clarkcomanthus luteofuscum BOLD 2 27 128 BOLD-ABA5321',
		53 'XI Clarkcomanthus luteofuscum BOLD 2 27 128 BOLD-ABA5321',
		54 'XII Clarkcomanthus luteofuscum BOLD 2 27 128 BOLD-ABA5321',
		55 'XIII Oxycomanthus comanthipinna BOLD 2 28 125 BOLD-ACH3774',
		56 'CCCXXXII Clarkcomanthus BOLD 2 28 125 BOLD-ACH3774',
		57 'CCCLXXXII Clarkcomanthus BOLD 2 28 125 BOLD-ACH3774',
		58 'XVIII Clarkcomanthus sp. MS-2016 BOLD 2 85 126 ',
		59 'XIV Clarkcomanthus littoralis BOLD 2 29 127 BOLD-ABA1899',
		60 'XV Clarkcomanthus littoralis BOLD 2 29 127 BOLD-ABA1899',
		61 'CCCLXXXIII Clarkcomanthus littoralis BOLD 2 29 127 BOLD-ABA1899',
		62 'CCCXXXIII Clarkcomanthus littoralis BOLD 2 29 127 BOLD-ABA1899',
		63 'XVI Clarkcomanthus littoralis BOLD 2 29 127 BOLD-ABA1899',
		64 'XVII Clarkcomanthus littoralis BOLD 2 29 127 BOLD-ABA1899',
		65 'XIX Comanthus mirabilis BOLD 2 30 142 BOLD-ACH3989',
		66 'XX Clarkcomanthus mirabilis BOLD 2 30 142 BOLD-ADM2677',
		67 'XXI Clarkcomanthus mirabilis BOLD 2 30 142 BOLD-ADM2676',
		68 'CCCXXXIV Clarkcomanthus mirabilis BOLD 2 30 142 BOLD-ADM2676',
		69 'XXII Clarkcomanthus alternans BOLD 2 31 158 BOLD-ADM2678',
		70 'XXIII Clarkcomanthus alternans BOLD 2 31 158 ',
		71 'CCCLXXXIV Clarkcomanthus alternans BOLD 2 31 158 BOLD-ABA5405',
		72 'XXIV Clarkcomanthus alternans BOLD 2 31 158 BOLD-ABA5405',
		73 'XXV Clarkcomanthus alternans BOLD 2 86 159 BOLD-ACS5097',
		74 'XXVI Comanthus wahlbergii BOLD 3 32 154 BOLD-ACH7393',
		75 'CCCXXXV Comanthus wahlbergii BOLD 3 32 154 BOLD-ACH7393',
		76 'CCCLXXXV Comanthus wahlbergii BOLD 3 32 154 BOLD-ACH7393',
		77 'XXVII Comanthus wahlbergii BOLD 3 33 155 BOLD-ADL9302',
		78 'CCCXXXVI Comanthus wahlbergii BOLD 3 33 155 BOLD-ADL9302',
		79 'XXVIII Comanthus gisleni BOLD 4 20 111 BOLD-ABA5384',
		80 'XXIX Comanthus gisleni BOLD 4 20 111 BOLD-ABA5384',
		81 'XXX Comanthus sp. 5 MS-2016 BOLD 4 21 112 ',
		82 'CCCXXXVII Comanthus sp. 5 MS-2016 BOLD 4 21 112 ',
		83 'XXXI Comanthus sp. BOLD 4 22 92 BOLD-ACQ3504',
		84 'CCCXXXVIII Comanthus BOLD 4 22 92 BOLD-ACQ3504',
		85 'CCCLXXXVI Comanthus BOLD 4 22 92 BOLD-ACQ3504',
		86 'XXXII Comanthus sp. BOLD 5 87 93 BOLD-ABA5390',
		87 'XXXIII Comanthus briareus BOLD 6 23 96 BOLD-ABA1906',
		88 'XXXV Clarkcomanthus littoralis BOLD 6 23 96 BOLD-ABA1906',
		89 'XXXIV Comanthus briareus BOLD 6 23 96 BOLD-ABA1906',
		90 'XXXVI Comanthus sp. BOLD 7 24 97 BOLD-ACQ3505',
		91 'CCCXXXIX Comanthus BOLD 7 24 97 BOLD-ACQ3505',
		92 'CCCLXXXVII Comanthus BOLD 7 24 97 BOLD-ACQ3505',
		93 'XXXVII Comaster schlegelii BOLD 8 37 119 BOLD-ABA5382',
		94 'CCCXL Comaster schlegelii BOLD 8 37 119 BOLD-ABA5382',
		95 'XXXVIII Comaster audax-Comaster schlegelii BOLD 8 37 119 -BOLD-ADW5676',
		96 'XL Comaster schlegelii BOLD 8 37 119 BOLD-ADW5119',
		97 'XXXIX Comaster schlegelii BOLD 8 37 119 ',
		98 'CCCXLI Comaster schlegelii BOLD 8 37 119 ',
		99 'CCCLXXXVIII Comaster schlegelii BOLD 8 37 119 ',
		100 'XLI Comaster schlegelii BOLD 8 37 119 BOLD-ADW5120',
		101 'CCCXLII Comaster schlegelii BOLD 8 37 119 BOLD-ADW5120',
		102 'XLII Comaster audax BOLD 8 38 120 BOLD-ACQ0713',
		103 'CCCLXXXIX Comaster audax BOLD 8 38 120 BOLD-ACQ0713',
		104 'XLIII Comaster audax BOLD 8 38 120 BOLD-ADL9270',
		105 'CCCXLIII Comaster audax BOLD 8 38 120 ',
		106 'XLIV Comaster audax BOLD 8 38 120 BOLD-ADL9270',
		107 'XLV Comaster multifidus BOLD 9 88 47 BOLD-ACQ6094',
		108 'XLVI Cenolia trichoptera BOLD 10 40 212 BOLD-ACH7923',
		109 'CCCXLIV Cenolia benhami BOLD 10 40 212 BOLD-ACH7923',
		110 'XLVII Cenolia trichoptera BOLD 10 40 212 BOLD-ADW3794',
		111 'XLIX Cenolia trichoptera BOLD 10 40 212 BOLD-ADW3794',
		112 'XLVIII Cenolia trichoptera BOLD 10 40 212 BOLD-ADW3794',
		113 'LII Cenolia sp. B KMN-2013 BOLD 10 41 216 BOLD-ADX0375',
		114 'LIII Cenolia sp. B KMN-2013 BOLD 10 41 215 BOLD-ADX0375',
		115 'LIV Cenolia sp. B KMN-2013 BOLD 10 41 215 BOLD-ADX0375',
		116 'CCCXLV Cenolia sp. B KMN-2013 BOLD 10 41 215 BOLD-ADX0375',
		117 'L Cenolia spanoschistum BOLD 10 39 115 BOLD-ADW4112',
		118 'LI Cenolia spanoschistum BOLD 10 39 115 BOLD-ADW4113',
		119 'LV Cenolia tasmaniae BOLD 10 42 121 BOLD-ACQ8077',
		120 'LVI Cenolia tasmaniae BOLD 10 42 121 BOLD-ACQ8077',
		121 'CCCXLVI Cenolia tasmaniae BOLD 10 42 121 BOLD-ACQ8077',
		122 'CCCXC Cenolia tasmaniae BOLD 10 42 121 BOLD-ACQ8077',
		123 'CXXV Clarkcomanthus luteofuscum BOLD 10 102 122 BOLD-ACC6915',
		124 'LVIII Cenolia sp. A KMN-2013 BOLD 12 43 70 BOLD-ADX6672',
		125 'CCCXLVII Cenolia sp. A KMN-2013 BOLD 12 43 70 BOLD-ADX6672',
		126 'LVII Cenolia glebosus BOLD 11 89 42 BOLD-ACQ7637',
		127 'LXVI Phanogenia multibrachiata BOLD 14 1 74 ',
		128 'CCCL Phanogenia multibrachiata BOLD 14 1 74 ',
		129 'CCCXCI Phanogenia multibrachiata BOLD 14 1 74 BOLD-ACQ5121',
		130 'LXVII Phanogenia gracilis BOLD 2 2 75 ',
		131 'LXVIII Phanogenia gracilis BOLD 2 2 75 ',
		132 'LXIX Phanogenia gracilis BOLD 2 2 75 ',
		133 'LXX Phanogenia gracilis BOLD 2 2 75 ',
		134 'LXXI Phanogenia gracilis BOLD 2 2 75 ',
		135 'LXXII Phanogenia gracilis BOLD 2 2 75 ',
		136 'LXXIII Phanogenia gracilis BOLD 2 3 75 ',
		137 'CCCXCII Phanogenia gracilis BOLD 2 3 75 BOLD-AAA6540',
		138 'LXXIV Phanogenia gracilis BOLD 2 3 75 ',
		139 'LXXV Phanogenia gracilis BOLD 2 4 172 ',
		140 'XCIX Phanogenia typica BOLD 2 4 172 ',
		141 'CCCLI Phanogenia gracilis BOLD 2 4 172 ',
		142 'LXXVI Phanogenia gracilis-Phanogenia typica BOLD 2 4 172 -BOLD-ADM0415',
		143 'LXXVII Phanogenia gracilis BOLD 2 4 172 ',
		144 'CCCLII Phanogenia gracilis BOLD 2 4 172 ',
		145 'LXXVIII Phanogenia gracilis BOLD 2 5 179 ',
		146 'LXXXIII Phanogenia gracilis BOLD 2 5 179 ',
		147 'LXXIX Phanogenia gracilis BOLD 2 5 179 ',
		148 'CCCLIII Phanogenia gracilis BOLD 2 5 179 ',
		149 'LXXX Phanogenia gracilis-Phanogenia typica BOLD 2 5 179 -BOLD-ACQ5051',
		150 'LXXXI Phanogenia gracilis BOLD 2 5 179 ',
		151 'CCCXCIII Phanogenia typica BOLD 2 5 179 BOLD-ACQ5051',
		152 'LXXXII Phanogenia gracilis BOLD 2 5 179 ',
		153 'LXXXIV Phanogenia gracilis BOLD 2 5 179 ',
		154 'LXXXV Phanogenia typica BOLD 2 91 182 BOLD-ADM2080',
		155 'LXXXVI Phanogenia gracilis BOLD 2 6 219 ',
		156 'CCCLIV Phanogenia gracilis-Phanogenia typica BOLD 2 6 219 BOLD-ACH3400',
		157 'LXXXVII Phanogenia typica BOLD 2 6 220 BOLD-ADX7448',
		158 'LXXXVIII Phanogenia gracilis BOLD 2 8 186 ',
		159 'CCCLV Phanogenia gracilis BOLD 2 8 186 ',
		160 'XCI Phanogenia gracilis BOLD 2 8 186 ',
		161 'LXXXIX Phanogenia gracilis BOLD 2 8 186 ',
		162 'C Phanogenia gracilis BOLD 2 8 186 ',
		163 'XCII Phanogenia gracilis BOLD 2 8 186 ',
		164 'XCIII Phanogenia gracilis BOLD 2 8 186 ',
		165 'XC Phanogenia gracilis BOLD 2 92 195 ',
		166 'XCIV Phanogenia gracilis BOLD 2 93 198 ',
		167 'XCV Phanogenia gracilis BOLD 2 7 199 ',
		168 'XCVI Phanogenia gracilis BOLD 2 7 199 ',
		169 'XCVII Phanogenia gracilis BOLD 2 94 185 ',
		170 'XCVIII Phanogenia gracilis BOLD 2 95 106 ',
		171 'CCLVII Aphanocomaster pulcher BOLD 92 165 22 BOLD-ACC6964',
		172 'CI Oxycomanthus japonicus BOLD 15 96 43 BOLD-ACI1572',
		173 'CII Anneissia bennetti BOLD 16 14 134 BOLD-ABU6906',
		174 'CIII Anneissia bennetti BOLD 16 14 134 ',
		175 'CIV Anneissia bennetti BOLD 16 15 196 BOLD-ADL9518',
		176 'CV Anneissia bennetti BOLD 16 15 197 ',
		177 'CVI Capillaster squarrosus BOLD 17 9 166 ',
		178 'CX Capillaster multiradiatus BOLD 17 9 166 BOLD-ACC6876',
		179 'CCCLVI Capillaster multiradiatus BOLD 17 9 166 BOLD-ACC6876',
		180 'CCCXCIV Capillaster multiradiatus BOLD 17 9 166 ',
		181 'CXI Capillaster multiradiatus BOLD 17 10 167 BOLD-ADM1368',
		182 'CXII Capillaster multiradiatus BOLD 17 10 167 BOLD-ADM1368',
		183 'CCCLVII Capillaster multiradiatus BOLD 17 10 167 ',
		184 'CXIII Capillaster multiradiatus BOLD 17 10 167 BOLD-AEE8918',
		185 'CVII Capillaster multiradiatus BOLD 17 97 173 BOLD-ACQ8036',
		186 'CVIII Capillaster multiradiatus BOLD 17 98 174 BOLD-ADM1369',
		187 'CIX Capillaster multiradiatus BOLD 17 99 129 BOLD-ADM1370',
		188 'CXIV Capillaster multiradiatus BOLD 18 11 118 BOLD-ACS6914',
		189 'CXVI Capillaster multiradiatus BOLD 18 11 118 BOLD-ACS6914',
		190 'CXVII Capillaster multiradiatus BOLD 18 11 118 BOLD-ACS6914',
		191 'CXV Capillaster multiradiatus BOLD 18 11 118 BOLD-ABA5373',
		192 'CXVIII Capillaster cf. multiradiatus MMS2014-Capillaster multiradiatus BOLD 18 12 118 BOLD-ACS6322',
		193 'CCCXCV Capillaster multiradiatus BOLD 18 12 118 BOLD-ACS6322',
		194 'CXIX Capillaster sentosa-Capillaster BOLD 19 13 57 BOLD-ACQ5551-',
		195 'CCCXCVI Capillaster BOLD 19 13 57 ',
		196 'CXXII Capillaster BOLD 19 13 57 ',
		197 'CXX Capillaster BOLD 19 13 57 BOLD-ACQ5551',
		198 'CXXI Capillaster BOLD 19 13 57 BOLD-ACQ5551',
		199 'CCCLVIII Capillaster BOLD 19 13 57 ',
		200 'CXXIII Comatulella brachiolata BOLD 20 100 76 BOLD-ACQ2229',
		201 'CXXIV Neocomatella pulchella BOLD 21 101 77 ',
		202 'CXXVI Comatula pectinata BOLD 22 16 177 BOLD-ACC6930',
		203 'CXXVIII Comatula rotalaria BOLD 22 16 177 BOLD-ACC6930',
		204 'CXXVII Comatula rotalaria BOLD 22 103 178 BOLD-ACC6930',
		205 'CXXIX Comatula solaris BOLD 23 17 204 BOLD-ACQ1985',
		206 'CXXX Comatula solaris BOLD 23 17 205 BOLD-ACQ1985',
		207 'CXXXI Comatula solaris BOLD 23 104 201 BOLD-ACQ1985',
		208 'CXXXII Comatula sp. n. MS2014 BOLD 24 105 87 BOLD-ACQ1989',
		209 'CXXXIII Comatula pectinata BOLD 25 18 206 BOLD-ADM2231',
		210 'CXXXIV Comatula pectinata BOLD 25 18 207 BOLD-ADM2232',
		211 'CCCLIX Comatula pectinata BOLD 25 18 207 BOLD-ADM2232',
		212 'CXXXV Comatula pectinata BOLD 25 106 156 BOLD-ABA5371',
		213 'CXXXVI Comactinia echinoptera BOLD 26 107 85 BOLD-ACP9827',
		214 'CXXXVII Comactinia meridionalis BOLD 27 108 86 BOLD-ACQ2716',
		215 'CXXXVIII Comactinia titan BOLD 28 19 170 ',
		216 'CXXXIX Comactinia titan BOLD 28 19 171 ',
		217 'CCLVIII Comissia norfolkensis BOLD 93 166 7 BOLD-ACC6850',
		218 'CCLIX Koehlermetra porrecta BOLD 94 167 15 BOLD-ACC6927',
		219 'CCLX Thalassometra cf. margaritifera BOLD 95 168 16 BOLD-ACC6968',
		220 'CCLXXI Stenometra cristata BOLD 106 179 6 BOLD-ACC6859',
		221 'CCXIX Comatella nigra BOLD 68 144 123 BOLD-ACH7392',
		222 'CCXXXI Comatella BOLD 71 147 124 BOLD-ACH5670',
		223 'CCXXI Comatella nigra BOLD 68 47 152 BOLD-ADM0071',
		224 'CCXXII Comatella nigra BOLD 68 47 152 BOLD-ADM0771',
		225 'CDII Comatella nigra BOLD 68 47 152 BOLD-ADM0771',
		226 'CCXXIII Comatella nigra BOLD 68 47 152 BOLD-ADM0771',
		227 'CCXXIV Comatella nigra BOLD 68 47 152 BOLD-ABA5400',
		228 'CCXXV Comatella nigra BOLD 68 48 152 BOLD-ADL9427',
		229 'CCXXVI Comatella nigra BOLD 68 48 152 ',
		230 'CCXXVIII Comatella nigra BOLD 68 146 153 BOLD-ADM1323',
		231 'CCXXVII Comatella nigra BOLD 68 145 105 BOLD-ADX6941',
		232 'CCXX Comatella nigra BOLD 69 49 80 BOLD-ACQ3119',
		233 'CCCLXXI Comatella nigra BOLD 69 49 80 BOLD-ACQ3119',
		234 'CCXXIX Comatella stelligera BOLD 70 50 73 BOLD-ACQ6095',
		235 'CCXXX Comatella stelligera BOLD 70 50 73 BOLD-ACQ6095',
		236 'CCCLXXII Comatella stelligera BOLD 70 50 73 BOLD-ACQ6095',
		237 'CDIII Comatella stelligera BOLD 70 50 73 BOLD-ACQ6095',
		238 'CCXCIII Nemaster grandis BOLD 122 192 17 ',
		239 'CCXXXII Davidaster discoideus BOLD 72 148 62 BOLD-ACQ7174',
		240 'CCXXXIII Davidaster rubiginosus BOLD 73 149 63 BOLD-ACQ6784',
		241 'CCLXXXV Alloeocomatella pectinifera BOLD 119 44 202 BOLD-ACH7750',
		242 'CCLXXXVII Alloeocomatella pectinifera BOLD 119 44 202 ',
		243 'CCLXXXVI Alloeocomatella pectinifera BOLD 119 44 202 BOLD-ADM0591',
		244 'CCLXXXVIII Alloeocomatella pectinifera BOLD 119 44 203 ',
		245 'CCLXXXIX Alloeocomatella pectinifera BOLD 119 45 191 BOLD-ADM0592',
		246 'CCXC Alloeocomatella pectinifera BOLD 119 45 192 BOLD-ADM0590',
		247 'CCXCI Alloeocomatella polycladia BOLD 120 46 94 BOLD-ACQ7170',
		248 'CCCLXXVI Alloeocomatella polycladia BOLD 120 46 94 BOLD-ACQ7170',
		249 'CDIV Alloeocomatella polycladia BOLD 120 46 94 BOLD-ACQ7170',
		250 'CCXCII Alloeocomatella sp. n. MS2014 BOLD 121 191 95 BOLD-ACQ7171',
		251 'CXL Lamprometra sp. NEW 29 57 130 BOLD-ABA5387',
		252 'CCCLX Lamprometra palmata NEW 29 57 130 BOLD-ABA5387',
		253 'CCCXCVII Lamprometra palmata NEW 29 57 130 BOLD-ABA5387',
		254 'CXLIII Lamprometra palmata BOLD 29 111 131 BOLD-ACC7063',
		255 'CXLI Liparometra articulata BOLD 30 109 68 BOLD-ABA5406',
		256 'CXLII Mariametridae BOLD 31 110 109 BOLD-ABA5408',
		257 'CXLVI Mariametridae BOLD 34 114 110 BOLD-ACS4273',
		258 'CXLV Mariametridae BOLD 33 113 67 BOLD-ABA5386',
		259 'CXLIV Mariametra subcarinata BOLD 32 112 58 BOLD-ACC7009',
		260 'CLXXIII Amphimetra tessellata BOLD 49 129 59 BOLD-ACQ4911',
		261 'CXLVII Himerometra cf. robustipinna BOLD 35 58 84 BOLD-ABA5401',
		262 'CCCLXI Himerometra magnipinna-Himerometra robustipinna BOLD 35 58 84 BOLD-ABA5401',
		263 'CXLVIII Heterometra crenulata BOLD 36 59 213 BOLD-ACC6854',
		264 'CXLIX Homalometra denticulata BOLD 36 59 214 BOLD-ACC6854',
		265 'CL Zygometra andromeda BOLD 37 115 168 BOLD-ABA5399',
		266 'CLI Zygometra microdiscus BOLD 37 116 169 BOLD-ACH9132',
		267 'CLXXIV Stephanometra tenuipinna BOLD 50 130 33 BOLD-ACQ7053',
		268 'CLII Stephanometra indica NEW 38 60 147 BOLD-ABA5375',
		269 'CLIII Stephanometra indica BOLD 38 60 147 BOLD-ABA5375',
		270 'CCCLXII Stephanometra indica BOLD 38 60 147 BOLD-ABA5375',
		271 'CLIV Stephanometra indica BOLD 38 117 148 BOLD-AAN0061',
		272 'CLV Lamprometra palmata BOLD 39 118 104 BOLD-ABA5377',
		273 'CLVI Cenometra emendatrix NEW 40 61 183 BOLD-ABA5381',
		274 'CCCXCVIII Cenometra emendatrix NEW 40 61 183 BOLD-ABA5381',
		275 'CLVIII Cenometra bella BOLD 40 61 183 BOLD-ABA5381',
		276 'CCCLXIII Cenometra bella BOLD 40 61 183 BOLD-ABA5381',
		277 'CLVII Cenometra bella BOLD 40 119 184 BOLD-ABA5381',
		278 'CCCXXVIII Cenometra BOLD 147 213 51 BOLD-ACH6606',
		279 'CLIX Colobometra perspinosa BOLD 41 62 60 BOLD-ACH3698',
		280 'CLX Colobometra perspinosa BOLD 41 62 60 BOLD-ACH3698-',
		281 'CLXI Colobometra perspinosa BOLD 41 62 60 BOLD-ACH3698',
		282 'CLXII Colobometridae BOLD 42 120 61 BOLD-ACQ8263',
		283 'CLXIII Oligometra serripinna NEW 43 63 187 BOLD-ABA5376',
		284 'CLXVI Oligometra serripinna BOLD 43 63 187 BOLD-ABA5376',
		285 'CLXIV Oligometra serripinna NEW 43 121 188 BOLD-AED8665',
		286 'CLXV Oligometra carpenteri BOLD 43 122 136 BOLD-ACC6902',
		287 'CLXVII Decametra cf. alaudae BOLD 44 123 140 BOLD-ACC6870',
		288 'CLXVIII Cyllometra manca BOLD 44 124 141 BOLD-ACC7034',
		289 'CLXIX Decametra cf. laevipinna MMS2014 BOLD 45 125 145 BOLD-ACQ8335',
		290 'CLXX Petasometra clarae BOLD 46 126 146 ',
		291 'CLXXI Pontiometra andersoni BOLD 47 127 21 ',
		292 'CLXXII Basilometra boschmai BOLD 48 128 11 BOLD-ACQ5198',
		293 'CLXXV Antedon cf. iris BOLD 51 131 35 BOLD-ACC6992',
		294 'CLXXVI Argyrometra mortenseni BOLD 52 132 36 BOLD-ACC6860',
		295 'CLXXVII Antedon cf. longicirra BOLD 53 133 55 BOLD-ACC6970',
		296 'CLXXVIII Antedon cf. parviflora BOLD 54 134 56 BOLD-ACC6971',
		297 'CLXXIX Asterometra cf. cristata BOLD 55 135 81 BOLD-ACC7050',
		298 'CLXXX Ptilometra macronema BOLD 56 136 82 BOLD-ACC6864',
		299 'CLXXXI Pterometra trichopoda BOLD 57 137 54 BOLD-ACC6901',
		300 'CLXXXII Calometra discoidea BOLD 58 71 210 BOLD-ACC7045',
		301 'CLXXXIII Neometra sappho BOLD 58 71 211 BOLD-ACC7045',
		302 'CCXV Notocrinus virilis-Crinoidea BOLD 66 72 23 BOLD-ACE8430-',
		303 'CCXVI Notocrinus virilis BOLD 66 72 23 BOLD-AAA3332',
		304 'CCXVII Notocrinus virilis BOLD 66 72 23 BOLD-AAA3332',
		305 'CCXVIII Notocrinus virilis BOLD 67 143 24 BOLD-AAO2531',
		306 'CLXXXV Promachocrinus kerguelensis BOLD 60 51 208 BOLD-AAA0602',
		307 'CCCLXIV Promachocrinus kerguelensis BOLD 60 51 208 BOLD-AAA0602',
		308 'CLXXXVI Promachocrinus kerguelensis BOLD 60 52 209 BOLD-ABZ8776',
		309 'CLXXXVII Promachocrinus kerguelensis BOLD 60 52 209 BOLD-ABZ8776',
		310 'CLXXXVIII Promachocrinus kerguelensis BOLD 60 52 209 BOLD-ABZ8776',
		311 'CCCXCIX Promachocrinus kerguelensis BOLD 60 52 209 BOLD-ABZ8776',
		312 'CLXXXIX Promachocrinus kerguelensis BOLD 60 52 209 BOLD-ABZ8776',
		313 'CCCLXV Promachocrinus kerguelensis BOLD 60 52 209 BOLD-ABZ8776',
		314 'CXC Promachocrinus kerguelensis BOLD 60 53 200 BOLD-ACF3333',
		315 'CD Promachocrinus kerguelensis BOLD 60 53 200 BOLD-ACF3333',
		316 'CXCIII Promachocrinus kerguelensis BOLD 60 53 200 BOLD-ACF3333',
		317 'CXCIV Promachocrinus kerguelensis BOLD 60 53 200 BOLD-ACF3333',
		318 'CCCLXVII Promachocrinus kerguelensis BOLD 60 53 200 BOLD-ACF3333',
		319 'CXCI Promachocrinus kerguelensis BOLD 60 53 200 BOLD-ACE5093',
		320 'CDI Promachocrinus kerguelensis BOLD 60 53 200 BOLD-ACE5093',
		321 'CXCII Promachocrinus kerguelensis BOLD 60 53 200 BOLD-ACF3333',
		322 'CCCLXVI Promachocrinus kerguelensis BOLD 60 53 200 BOLD-ACF3333',
		323 'CXCV Promachocrinus kerguelensis BOLD 60 139 221 BOLD-AAA0604',
		324 'CXCVI Promachocrinus kerguelensis BOLD 60 54 222 BOLD-AAA0606',
		325 'CXCVII Promachocrinus kerguelensis BOLD 60 54 222 BOLD-AAA0606',
		326 'CXCVIII Florometra mawsoni BOLD 60 140 135 BOLD-AAA1561',
		327 'CXCIX Florometra serratissima BOLD 61 55 113 BOLD-AAC3353',
		328 'CCCLXVIII Florometra serratissima BOLD 61 55 113 BOLD-AAC3353',
		329 'CC Florometra asperrima BOLD 61 56 114 BOLD-ACC7062',
		330 'CCI Florometra novaezealandiae BOLD 61 56 114 BOLD-ACC7062',
		331 'CCIII Anthometrina adriani BOLD 63 142 78 BOLD-AAA1563',
		332 'CCII Comatonia cristata BOLD 62 141 44 BOLD-ACC6849',
		333 'CCXL Psathyrometra n.sp. BOLD 79 155 45 BOLD-ACC6926',
		334 'CCXLI Sarametra triserialis BOLD 80 156 46 BOLD-ACC6881',
		335 'CCIV Tropiometra carinata NEW 64 64 193 BOLD-ABA2354',
		336 'CCCLXIX Tropiometra carinata NEW 64 64 193 BOLD-ABA2354',
		337 'CCV Tropiometra carinata BOLD 64 64 193 BOLD-ABA2354',
		338 'CCXI Tropiometra cf. carinata BOLD 64 64 193 BOLD-ABA2354',
		339 'CCVI Tropiometra carinata BOLD 64 65 194 BOLD-AAW7979',
		340 'CCVII Tropiometra carinata BOLD 64 65 194 BOLD-AAW7979',
		341 'CCVIII Tropiometra carinata BOLD 64 65 194 BOLD-AAW7979',
		342 'CCXII Tropiometra carinata NEW 64 66 149 BOLD-ADG7464',
		343 'CCXIII Tropiometra carinata NEW 64 66 149 BOLD-ADG7464',
		344 'CCIX Tropiometra afra BOLD 64 67 137 BOLD-ABU5937',
		345 'CCX Tropiometra macrodiscus BOLD 64 67 137 BOLD-ABU5937',
		346 'CCXIV Annametra occidentalis BOLD 65 68 18 BOLD-ACC7029',
		347 'CCCLXX Annametra occidentalis NEW 65 68 18 BOLD-ACC7029',
		348 'CCLI Antedon bifida BOLD 89 163 189 BOLD-ACC6871',
		349 'CCLII Antedon adriatica BOLD 89 69 190 ',
		350 'CCLIV Antedon mediterranea BOLD 89 69 190 BOLD-AAJ2476',
		351 'CCLIII Antedon mediterranea BOLD 89 69 190 BOLD-AAJ2476',
		352 'CCLV Antedon hupferi BOLD 90 164 83 BOLD-ACC6852',
		353 'CCLVI Antedon petasus BOLD 91 70 25 BOLD-ACC6966',
		354 'CCCLXXV Antedon petasus BOLD 91 70 25 BOLD-ACC6966',
		355 'CLXXXIV Coccometra hageni BOLD 59 138 5 BOLD-ACC6938',
		356 'CCXLII Perometra robusta BOLD 81 157 13 BOLD-ACC6993',
		357 'CCXLIII Hathrometra tenella BOLD 82 73 143 BOLD-ACC6937',
		358 'CCCLXXIV Hathrometra tenella BOLD 82 73 143 BOLD-ACC6937',
		359 'CCXLIV Poliometra prolixa BOLD 83 158 144 BOLD-ACC6906',
		360 'CCXLV Trichometra cubensis BOLD 84 159 69 BOLD-ACC6963',
		361 'CCXLVII Leptometra celtica BOLD 86 161 32 BOLD-ACC7060',
		362 'CCXLVI Nanometra cf. johnstoni BOLD 85 160 26 BOLD-ACC7043',
		363 'CCLXXX Antedon sp. MMS2014 BOLD 115 188 27 BOLD-ACQ3979',
		364 'CCL Eumorphometra sp. BOLD 88 162 10 BOLD-AAA1562',
		365 'CCXLVIII Eometra cf. weddelli BOLD 87 74 52 BOLD-ACC7004',
		366 'CCXLIX Crinoidea BOLD 87 74 52 BOLD-ACC7004',
		367 'CCLXXXI Psathyrometra fragilis BOLD 116 189 53 ',
		368 'CCXXXIV Charitometra basicurva BOLD 74 150 150 BOLD-ABA5402',
		369 'CCXXXV Chondrometra rugosa BOLD 74 75 151 BOLD-ACC6891',
		370 'CCCLXXIII Chondrometra BOLD 74 75 151 BOLD-ACC6891',
		371 'CCXXXVI Crinometra brevipinna BOLD 75 151 103 BOLD-ABA5392',
		372 'CCXXXVII Strotometra ornatissimus BOLD 76 152 50 BOLD-ACC6967',
		373 'CCXXXVIII Thaumatocrinus renovatus BOLD 77 153 71 BOLD-ACC6874',
		374 'CCXXXIX Vityazicrinus BOLD 78 154 72 BOLD-ACH7001',
		375 'CCCXXIX Pentametrocrinus cf. semperi BOLD 148 214 30 BOLD-ACC7046',
		376 'CCCXXX Pentametrocrinus BOLD 149 215 31 BOLD-ACH6033',
		377 'CCLXI Monachocrinus sp. BOLD 96 169 9 BOLD-ACC6892',
		378 'CCLXXIII Adelatelecrinus vallatus BOLD 108 181 90 BOLD-ACC6952',
		379 'CCLXXIV Paratelecrinus wyvilli BOLD 109 182 91 BOLD-ACC6861',
		380 'CCLXXII Monachocrinus caribbeus BOLD 107 180 2 BOLD-ACH4592',
		381 'CCLXXV Phrynocrinus nudus BOLD 110 183 28 BOLD-ACC7035',
		382 'CCLXXIX Crinoidea BOLD 114 187 29 BOLD-ADX4594',
		383 'CCLXXVI Porphyrocrinus cf. verrucosus BOLD 111 184 138 BOLD-ACC7028',
		384 'CCLXXVII Porphyrocrinus verrucosus BOLD 112 185 139 BOLD-ACI2297',
		385 'CCLXXVIII Porphyrocrinus thalassae BOLD 113 186 34 BOLD-ACC7033',
		386 'CCLXXXII Bathycrinus BOLD 117 190 4 BOLD-ACI1474',
		387 'CCLXXXIII Democrinus cf. rawsonii BOLD 118 76 217 BOLD-ACC6965',
		388 'CCLXXXIV Democrinus cf. brevis BOLD 118 76 218 BOLD-ACH9495',
		389 'CCCII Democrinus weberi BOLD 127 198 14 BOLD-ACC7030',
		390 'CCLXII Antedon loveni-Antedon incommoda BOLD 97 170 3 BOLD-AAW5989',
		391 'CCLXIII Antedon loveni BOLD 98 171 8 BOLD-ACC6862',
		392 'CCXCIV Aporometra wilsoni BOLD 123 77 160 BOLD-AAB5103',
		393 'CCXCV Aporometra wilsoni BOLD 123 77 160 BOLD-AAB5103',
		394 'CCCLXXVII Aporometra wilsoni BOLD 123 77 160 BOLD-AAB5103',
		395 'CDV Aporometra wilsoni BOLD 123 77 160 BOLD-AAB5103',
		396 'CCXCVI Aporometra wilsoni BOLD 123 77 160 BOLD-AAB5103',
		397 'CCCLXXVIII Aporometra wilsoni BOLD 123 77 160 BOLD-AAB5103',
		398 'CDVI Aporometra wilsoni BOLD 123 77 160 BOLD-AAB5103',
		399 'CCXCVII Aporometra occidentalis BOLD 123 193 161 BOLD-AAF5625',
		400 'CCLXIV Euantedon sp. BOLD 99 172 37 BOLD-ABA5410',
		401 'CCLXV Antedon serrata BOLD 100 173 38 BOLD-ACC7061',
		402 'CCLXVI Dorometra briseis BOLD 101 174 19 BOLD-ACC6899',
		403 'CCLXVII Toxometra bicolor BOLD 102 175 20 BOLD-ACC6969',
		404 'CCLXVIII Andrometra psyche BOLD 103 176 12 BOLD-ACC6935',
		405 'CCLXIX Eudiocrinus serripinna BOLD 104 177 101 BOLD-ACC6900',
		406 'CCLXX Eudiocrinus cf. pinnatus BOLD 105 178 102 BOLD-ACC6898',
		407 'OUT NA'
		;
	tree tree1 = [&r]((((1:0.05490968,2:0.05490968)1.0:0.1223428,(3:0.02892877,4:0.02892877)1.0:0.1483237)1.0:0.1129222,5:0.2901747,(((((((6:0.001687714,7:0.001687714)0.539:0.001812575,8:0.003500289)0.964:0.003185759,9:0.006686048)0.598:0.003198671,10:0.009884719)1.0:0.02543695,(11:0.005909913,12:0.005909913)1.0:0.02941176)1.0:0.1524419,(((((13:0.003176839,14:0.003176839)1.0:0.02616956,15:0.0293464)0…
end;
