# Supplementary material for: DNA barcoding echinoderms from the East Coast of South Africa. The challenge to maintain DNA data connected with taxonomy
Source: PLoS One. 2022 Oct 10;17(10):e0270321. doi: 10.1371/journal.pone.0270321 (PMC9550079; doi:10.1371/journal.pone.0270321)
Supplement: S3 File — The tree is in NEXUS format. Nodes and tip labels are annotated as in S1 File. (TRE) [file pone.0270321.s004.tre]

#NEXUS
begin taxa;
	dimensions ntax=526;
	taxlabels
		'I Echinoneus cyclostomus NEW 0 99 17 BOLD-AED4796'
		'II Peronella japonica BOLD 1 14 51 BOLD-ADM2409'
		'CCCLXXII Peronella japonica BOLD 1 14 51 BOLD-ADM2409'
		'CDLXVIII Peronella japonica BOLD 1 14 51 BOLD-ADM2409'
		'III Peronella japonica BOLD 1 14 51 BOLD-ADM2409'
		'IV Peronella japonica BOLD 1 14 51 BOLD-ADM2409'
		'V Peronella japonica BOLD 1 14 51 BOLD-ADM2409'
		'VI Peronella japonica BOLD 1 14 51 BOLD-ADM2409'
		'VII Peronella rubra BOLD 2 15 52 BOLD-ADW1570'
		'CCCLXXIII Peronella rubra BOLD 2 15 52 BOLD-ADW1570'
		'CCCLXX Echinocyamus pusillus BOLD 160 13 18 BOLD-AAY0469'
		'CDLXVII Echinocyamus pusillus BOLD 160 13 18 BOLD-AAY0469'
		'DXXV Echinocyamus pusillus BOLD 160 13 18 BOLD-AAY0469'
		'CCIX Conolampas sigsbei BOLD 82 129 1 BOLD-AAS0112'
		'CCX Echinarachnius parma BOLD 83 2 89 BOLD-AAE0410'
		'CDXXX Echinarachnius parma BOLD 83 2 89 BOLD-AAE0410'
		'CCXI Echinarachnius parma BOLD 83 2 89 BOLD-AAE0410'
		'CCXIII Scaphechinus mirabilis BOLD 85 3 90 BOLD-ACB6736'
		'CDXXXI Scaphechinus mirabilis BOLD 85 3 90 BOLD-ACB6736'
		'DIII Scaphechinus mirabilis BOLD 85 3 90 BOLD-ACB6736'
		'CCXII Dendraster excentricus BOLD 84 4 71 BOLD-AAE3525'
		'DII Dendraster excentricus BOLD 84 4 71 BOLD-AAE3525'
		'CCXIV Mellita isometra-Mellita tenuis BOLD 86 130 88 BOLD-AAH3894'
		'CCXV Mellita quinquiesperforata BOLD 87 10 135 BOLD-ACH4624'
		'CCXVI Mellita BOLD 87 10 136 BOLD-ACH5374'
		'CCXVII Mellita BOLD 88 131 116 BOLD-ACH5377'
		'CCXVIII Mellita kanakoffi BOLD 89 11 139 BOLD-ACH5375'
		'CDXXXII Mellita kanakoffi BOLD 89 11 139 BOLD-ACH5375'
		'CCXIX Mellita kanakoffi-Mellita notabilis BOLD 89 11 139 BOLD-ACH5375'
		'CCXX Mellita BOLD 90 11 140 BOLD-ACH8574'
		'CCXXI Mellita BOLD 90 11 140 BOLD-ACH8574'
		'CCXXII Mellita BOLD 91 132 132 BOLD-ACH5373'
		'CCXXIII Encope michelini BOLD 92 7 195 BOLD-AAJ0748'
		'DIV Encope michelini BOLD 92 7 195 BOLD-AAJ0748'
		'CDXXXIII Encope michelini BOLD 92 7 195 BOLD-AAJ0748'
		'CCXXIV Encope aberrans BOLD 92 7 196 BOLD-ADX5388'
		'CDXXXIV Encope aberrans BOLD 92 7 196 BOLD-ADX5388'
		'DV Encope aberrans BOLD 92 7 196 BOLD-ADX5388'
		'CCXXV Encope grandis BOLD 93 8 206 BOLD-ACH7911'
		'CDXXXV Encope grandis BOLD 93 8 206 BOLD-ACH7911'
		'DVI Encope grandis BOLD 93 8 206 BOLD-ACH7911'
		'CCXXVIII Encope micropora borealis BOLD 93 8 206 BOLD-ADW0703'
		'CCXXIX Encope emarginata BOLD 93 8 206 BOLD-ADW0704'
		'CCXXX Encope galapagensis BOLD 93 8 206 BOLD-ADW9061'
		'CCXXVI Encope micropora californica BOLD 93 8 207 BOLD-ADV9773'
		'CDXXXVI Encope micropora californica BOLD 93 8 207 BOLD-ADV9773'
		'DVII Encope micropora californica BOLD 93 8 207 BOLD-ADV9773'
		'CCXXVII Encope micropora BOLD 93 8 207 BOLD-ADV9773'
		'CCXXXI Leodia sexiesperforata BOLD 94 9 76 BOLD-ABA1904'
		'CDXXXVII Leodia sexiesperforata BOLD 94 9 76 BOLD-ABA1904'
		'CCXXXII Leodia sexiesperforata BOLD 94 9 76 BOLD-ABA1904'
		'CCXXXIII Leodia sexiesperforata BOLD 94 9 76 BOLD-ABA1904'
		'CDXXXVIII Leodia sexiesperforata BOLD 94 9 76 BOLD-ABA1904'
		'CCXXXIV Mellita BOLD 95 5 190 BOLD-ACI0535'
		'DVIII Mellita BOLD 95 5 190 BOLD-ACI0535'
		'CCXXXVII Mellita longifissa-Lanthonia longifissa BOLD 95 5 191 BOLD-ACI0104'
		'DX Mellita longifissa BOLD 95 5 191 BOLD-ACI0104'
		'CCXXXV Mellita BOLD 95 5 158 BOLD-ACI0537'
		'CCXXXVI Mellita BOLD 95 5 158 BOLD-ACI0537'
		'DIX Mellita BOLD 95 5 158 BOLD-ACI0537'
		'CCXXXVIII Mellita grantii BOLD 96 6 134 BOLD-ACH5378'
		'CCXXXIX Mellita grantii BOLD 96 6 134 BOLD-ACH5378'
		'CDXXXIX Mellita grantii BOLD 96 6 134 BOLD-ACH5378'
		'CCXL Mellita grantii BOLD 96 6 134 BOLD-ACH5378'
		'CCXLI Mellita grantii BOLD 96 6 134 BOLD-ACH5378'
		'CCXLII Mellitella stokesii BOLD 97 133 45 BOLD-ADX2372'
		'CCXLIII Arachnoides BOLD 98 12 210 BOLD-AAH0063'
		'CDXL Arachnoides BOLD 98 12 210 BOLD-AAH0063'
		'DXI Arachnoides BOLD 98 12 210 BOLD-AAH0063'
		'CCXLIV Arachnoides placenta BOLD 98 12 211 BOLD-ADX6237'
		'CCL Stomopneustes variolis NEW 102 135 13 '
		'CCXLV Clypeaster tumidus BOLD 99 134 38 '
		'CCXLVI Clypeaster japonicus BOLD 100 1 39 BOLD-ADX0495'
		'CDXLI Clypeaster japonicus BOLD 100 1 39 BOLD-ADX0495'
		'CCXLVII Astriclypeus manni BOLD 101 29 3 BOLD-ACB6503'
		'CCXLIX Astriclypeus manni BOLD 101 29 3 BOLD-ACB6503'
		'CCXLVIII Astriclypeus manni BOLD 101 29 3 BOLD-ACB6503'
		'CCLXXXIII Brisaster fragilis BOLD 121 24 107 '
		'CCLXXXIV Brisaster latifrons-Brisaster BOLD 121 24 107 BOLD-AAD7666'
		'CCLXXXV Abatus ingens BOLD 122 25 148 BOLD-AAC8452'
		'CCLXXXVI Amphipneustes BOLD 122 25 155 BOLD-ABA8822'
		'CCLXXXVII Amphipneustes BOLD 122 25 155 BOLD-ABA8822'
		'CCLXXXVIII Amphipneustes BOLD 122 25 155 BOLD-ABA8822'
		'CDXLIX Amphipneustes BOLD 122 25 155 BOLD-ABA8822'
		'DXVII Amphipneustes BOLD 122 25 155 BOLD-ABA8822'
		'CCLXXXIX Abatus ingens BOLD 122 25 155 '
		'CCXC Abatus shackletoni BOLD 122 25 155 BOLD-AAH9047'
		'CDL Abatus shackletoni-Abatus BOLD 122 25 155 BOLD-AAH9047'
		'CCXCI Abatus cavernosus BOLD 122 25 156 BOLD-ABZ5633'
		'CCXCII Abatus BOLD 122 25 157 BOLD-AAH9046'
		'CCXCIII Abatus BOLD 122 25 157 BOLD-AAH9046'
		'CDLI Abatus BOLD 122 25 157 BOLD-AAH9046'
		'CCXCIV Abatus BOLD 122 25 197 BOLD-ABY5800'
		'CCXCVII Abatus agassizii BOLD 122 25 197 BOLD-AAH9048'
		'CCXCVI Abatus cordatus BOLD 122 25 198 BOLD-ACI0018'
		'CCXCV Abatus cavernosus BOLD 122 25 189 BOLD-ACH9832'
		'CCXCVIII Abatus nimrodi BOLD 122 26 159 BOLD-AAC7471'
		'CCXCIX Brachysternaster chesheri BOLD 122 26 160 BOLD-AAL7860'
		'CCC Paleopneustes cristatus BOLD 123 146 44 BOLD-AAX1810'
		'CCCXIX Paraster doederleini BOLD 133 153 32 BOLD-ABA3688'
		'CCCLXVII Agassizia scrobiculata BOLD 158 168 33 BOLD-ADE4266'
		'CCCI Heterobrissus hystrix BOLD 124 147 30 BOLD-AAJ7924'
		'CCCVIII Brissopsis oldhami-Brissopsis BOLD 128 150 114 BOLD-AAD0042'
		'CCCIX Brissopsis pacifica BOLD 129 27 115 BOLD-ADQ3860'
		'CDLIII Brissopsis pacifica BOLD 129 27 115 BOLD-ADQ3860'
		'CCCX Brissopsis BOLD 130 151 91 BOLD-AAI3840'
		'CCCXI Brissopsis lyrifera BOLD 131 28 73 BOLD-AAW4749'
		'CCCXVI Brissopsis lyrifera BOLD 131 28 73 BOLD-AAW4749'
		'CCCXVII Brissopsis lyrifera BOLD 131 28 73 BOLD-AAW4749'
		'CDLVI Brissopsis lyrifera BOLD 131 28 73 BOLD-AAW4749'
		'CCCXII Brissopsis lyrifera BOLD 131 28 73 BOLD-AAW4749'
		'CDLIV Brissopsis lyrifera BOLD 131 28 73 BOLD-AAW4749'
		'CCCXIII Brissopsis lyrifera BOLD 131 28 73 BOLD-AAW4749'
		'CCCXV Brissopsis lyrifera BOLD 131 28 73 BOLD-AAW4749'
		'CCCXIV Brissopsis lyrifera BOLD 131 28 73 BOLD-AAW4749'
		'CDLV Brissopsis lyrifera BOLD 131 28 73 BOLD-AAW4749'
		'DXVIII Brissopsis lyrifera BOLD 131 28 73 BOLD-AAW4749'
		'CCCXLV Brissopsis atlantica BOLD 148 161 48 BOLD-ABA3566'
		'CCCXVIII Brissopsis luzonicus BOLD 132 152 40 BOLD-AAU8146'
		'CCCXX Allobrissus agassizii BOLD 134 154 20 BOLD-AAW1901'
		'CCCXLI Brissopsis luzonicus BOLD 145 159 19 BOLD-AAZ2637'
		'CCCXXII Linopneustes longispinus BOLD 136 156 15 BOLD-AAX5057'
		'CCCII Spatangus multispinus BOLD 125 21 175 BOLD-AAI0119'
		'CDLII Spatangus multispinus BOLD 125 21 175 BOLD-AAI0119'
		'CCCIII Spatangus raschi BOLD 125 21 175 '
		'CCCV Spatangus californicus BOLD 125 21 176 BOLD-ADQ2027'
		'CCCVI Spatangus purpureus BOLD 125 21 149 BOLD-ABW1489'
		'CCCIV Spatangus mathesoni BOLD 126 148 117 BOLD-AAJ3896'
		'CCCVII Paramaretia multituberculata-Paramaretia peloria BOLD 127 149 46 BOLD-AAK5053'
		'CCCXXIII Echinocardium laevigaster BOLD 137 157 53 BOLD-AAY0483'
		'CCCXXXII Echinocardium pennatifidum BOLD 140 17 58 BOLD-ACT2902'
		'CDLXI Echinocardium pennatifidum BOLD 140 17 58 BOLD-ACT2902'
		'DXX Echinocardium pennatifidum BOLD 140 17 58 BOLD-ACT2902'
		'CCCXXXIII Echinocardium flavescens BOLD 141 18 61 BOLD-AAW4723'
		'CCCXXXV Echinocardium capense BOLD 141 18 61 BOLD-AAW4723'
		'CCCXXXIV Echinocardium flavescens BOLD 141 18 61 BOLD-AAW4723'
		'CCCXXXVI Echinocardium mediterraneum BOLD 142 16 62 BOLD-ADV9727'
		'CCCXXXVII Echinocardium mediterraneum BOLD 142 16 62 BOLD-ADV9727'
		'CCCXXIV Echinocardium cordatum BOLD 138 19 133 BOLD-AAM5529'
		'DXIX Echinocardium cordatum BOLD 138 19 133 BOLD-AAM5529'
		'CCCXXV Echinocardium cordatum BOLD 138 19 133 BOLD-AAM5529'
		'CDLVII Echinocardium cordatum BOLD 138 19 133 BOLD-AAM5529'
		'CCCXXVI Echinocardium cordatum BOLD 139 20 204 BOLD-ACB6723'
		'CDLVIII Echinocardium cordatum BOLD 139 20 204 BOLD-ACB6723'
		'CCCXXXI Echinocardium cordatum BOLD 139 20 205 BOLD-ADM0709'
		'CDLX Echinocardium cordatum BOLD 139 20 205 BOLD-ADM0709'
		'CCCXXVII Echinocardium cordatum BOLD 139 20 174 BOLD-ADM0500'
		'CCCXXVIII Echinocardium cordatum BOLD 139 20 174 BOLD-ADM0500'
		'CDLIX Echinocardium cordatum BOLD 139 20 174 BOLD-ADM0500'
		'CCCXXIX Echinocardium cordatum BOLD 139 20 174 BOLD-ADM0501'
		'CCCXXX Echinocardium cordatum BOLD 139 20 174 BOLD-ADM0501'
		'CCCXL Nacospatangus alta BOLD 144 158 36 BOLD-ADC6833'
		'CCCXLII Lovenia cordiformis BOLD 146 22 34 BOLD-AAX6510'
		'CCCXLIII Lovenia cordiformis BOLD 146 22 34 BOLD-AAX6510'
		'CCCXLVI Lovenia sp. TH-2010 BOLD 149 162 35 BOLD-AAM4909'
		'CCCXXI Plagiobrissus grandis BOLD 135 155 21 BOLD-AAY3697'
		'CCCXLIV Metalia spatagus BOLD 147 160 42 BOLD-AAX3869'
		'CCCLXVI Eurypatagus parvituberculatus NEW 157 167 43 BOLD-AED4907'
		'CCCXXXVIII Meoma ventricosa BOLD 143 23 8 BOLD-AAX4591'
		'CCCXXXIX Meoma ventricosa BOLD 143 23 8 BOLD-AAX4591'
		'CCCLXVIII Heliophora orbiculus BOLD 159 30 2 BOLD-ACJ9440'
		'CCCLXIX Heliophora orbiculus BOLD 159 30 2 BOLD-ACJ9440'
		'VIII Eucidaris metularia NEW 3 32 66 BOLD-AAM3704'
		'XIV Echinoidea BOLD 3 32 66 BOLD-AAM3704'
		'XV Echinoidea BOLD 3 32 66 BOLD-AAM3704'
		'CCCLXXV Echinoidea BOLD 3 32 66 BOLD-AAM3704'
		'CDLXIX Echinoidea BOLD 3 32 66 BOLD-AAM3704'
		'XIII Eucidaris metularia-Echinoidea BOLD 3 32 66 BOLD-AAM3704'
		'IX Eucidaris metularia BOLD 3 32 66 BOLD-AAM3704'
		'XVI Echinoidea BOLD 3 32 66 BOLD-AAM3704'
		'XX Eucidaris metularia BOLD 3 32 66 BOLD-ADL3921'
		'X Eucidaris metularia BOLD 3 32 66 BOLD-AAM3705'
		'XVII Echinoidea BOLD 3 32 66 BOLD-ACF4598'
		'XIX Echinoidea BOLD 3 32 66 BOLD-ACF4598'
		'XVIII Echinoidea BOLD 3 32 66 BOLD-ACF4598'
		'XII Stylocidaris brevicollis BOLD 5 100 67 BOLD-AAV8344'
		'XI Acanthocidaris maculicollis BOLD 4 33 54 BOLD-AAU6383'
		'CCCLXXIV Acanthocidaris maculicollis BOLD 4 33 54 BOLD-AAU6383'
		'XXI Prionocidaris sp. BMOO06490 BOLD 6 101 47 BOLD-ABA6577'
		'XLVI Eucidaris cf. tribuloides BOLD 14 34 192 BOLD-ABA4414'
		'XLVIII Eucidaris cf. tribuloides BOLD 14 34 192 BOLD-ABA4414'
		'XLVII Eucidaris tribuloides tribuloides BOLD 14 34 193 BOLD-ABA4414'
		'CDLXXIII Eucidaris tribuloides tribuloides BOLD 14 34 193 BOLD-ABA4414'
		'CCCLXXXV Eucidaris tribuloides tribuloides BOLD 14 34 193 BOLD-ABA4414'
		'XLIX Eucidaris thouarsii BOLD 15 103 97 BOLD-ABU6580'
		'XXII Goniocidaris tubaria BOLD 7 35 70 BOLD-AAE3519'
		'CCCLXXVI Goniocidaris tubaria BOLD 7 35 70 BOLD-AAE3519'
		'CDLXX Goniocidaris tubaria BOLD 7 35 70 BOLD-AAE3519'
		'XXIII Ctenocidaris gigantea BOLD 8 36 170 BOLD-ACE6033'
		'CCCLXXVII Ctenocidaris gigantea BOLD 8 36 170 BOLD-ACE6033'
		'XXIV Rhynchocidaris triplopora BOLD 8 36 170 BOLD-ACE6032'
		'CCCLXXVIII Rhynchocidaris triplopora BOLD 8 36 170 BOLD-ACE6032'
		'XXV Ctenocidaris sp. BOLD 8 36 170 BOLD-ACF5545'
		'CCCLXXIX Ctenocidaris sp. BOLD 8 36 170 BOLD-ACF5545'
		'XXVIII Ctenocidaris perrieri BOLD 8 36 170 BOLD-ACF5078'
		'XXVI Cidaridae-Aporocidaris milleri BOLD 8 36 170 BOLD-AAC5708'
		'CDLXXI Notocidaris mortenseni BOLD 8 36 170 BOLD-AAC5708'
		'XXVII Ctenocidaris aotearoa BOLD 8 36 170 BOLD-AAC5708'
		'XXIX Notocidaris BOLD 8 36 170 BOLD-AAV4084'
		'XXXII Notocidaris platyacantha BOLD 8 36 170 BOLD-AAX5572'
		'XXX Stereocidaris BOLD 8 36 170 BOLD-AAV3348'
		'XXXI Cidaridae BOLD 8 36 171 BOLD-AAG9518'
		'CCCLXXX Cidaridae BOLD 8 36 171 BOLD-AAG9518'
		'CDLXXII Cidaridae BOLD 8 36 171 BOLD-AAG9518'
		'XXXIX Phalacrocidaris japonica BOLD 8 37 128 BOLD-ACB6498'
		'CCCLXXXIII Phalacrocidaris japonica BOLD 8 37 128 BOLD-ACB6498'
		'XXXIII Goniocidaris corona BOLD 9 38 151 BOLD-AAI6578'
		'CCCLXXXI Goniocidaris corona BOLD 9 38 151 BOLD-AAI6578'
		'XXXIV Goniocidaris umbraculum-Goniocidaris florigera BOLD 9 38 152 BOLD-AAC5707'
		'XXXVII Goniocidaris BOLD 9 38 152 BOLD-AAC5707'
		'XXXVIII Goniocidaris-Goniocidaris florigera BOLD 9 38 152 BOLD-AAC5707'
		'XXXV Goniocidaris umbraculum-Cidaridae-Goniocidaris parasol BOLD 9 38 152 BOLD-ACE6035'
		'XXXVI Goniocidaris parasol BOLD 9 38 152 BOLD-AAC5707'
		'CCCLXXXII Goniocidaris parasol BOLD 9 38 152 BOLD-AAC5707'
		'XL Goniocidaris florigera BOLD 10 39 100 BOLD-AAE7271'
		'CCCLXXXIV Goniocidaris florigera BOLD 10 39 100 BOLD-AAE7271'
		'XLI Stereocidaris BOLD 11 102 56 '
		'XLII Cidaris sp. MAC209-Cidaris sp. MAC213 BOLD 12 40 187 BOLD-ABA4015'
		'XLIII Cidaris sp. MAC210-Cidaris sp. MAC211-Cidaris sp. MAC212-Cidaris abyssicola BOLD 12 40 188 BOLD-ABA4014'
		'XLIV Histocidaris australiae-Histocidaris BOLD 13 31 143 BOLD-AAF0761'
		'XLV Histocidaris BOLD 13 31 144 BOLD-AAU5730'
		'CCCLXI Phyllacanthus imperialis NEW 153 164 9 BOLD-ABA3274'
		'CCVIII Echinoneus cyclostomus BOLD 81 128 10 BOLD-AAX9844'
		'CCLXXVIII Coelopleurus undulatus BOLD 116 142 12 BOLD-ABA5120'
		'CCCXLVII Arbaciella elegans BOLD 150 41 163 '
		'DXXI Arbaciella elegans BOLD 150 41 163 '
		'CCCLI Arbacia lixula BOLD 150 41 163 BOLD-AAJ1970'
		'CCCLII Arbacia lixula BOLD 150 41 163 BOLD-AAJ1970'
		'CCCLVI Arbacia lixula BOLD 150 41 163 BOLD-AAJ1970'
		'CDLXII Arbaciella elegans BOLD 150 41 163 '
		'CCCLIII Arbacia lixula BOLD 150 41 163 BOLD-AAJ1970'
		'CCCLIV Arbacia lixula BOLD 150 41 163 BOLD-AAJ1970'
		'CCCXLVIII Arbacia lixula BOLD 150 41 168 BOLD-AAJ1970'
		'CDLXIII Arbacia lixula BOLD 150 41 168 BOLD-AAJ1970'
		'DXXII Arbacia lixula BOLD 150 41 168 BOLD-AAJ1970'
		'CCCXLIX Arbacia lixula BOLD 150 41 172 BOLD-AAJ1970'
		'CDLXIV Arbacia lixula BOLD 150 41 172 BOLD-AAJ1970'
		'CCCL Arbacia lixula BOLD 150 41 221 BOLD-AAJ1970'
		'CDLXV Arbacia lixula BOLD 150 41 221 BOLD-AAJ1970'
		'DXXIII Arbacia lixula BOLD 150 41 221 BOLD-AAJ1970'
		'CCCLV Arbacia lixula BOLD 150 41 221 BOLD-AAJ1970'
		'CCCLVII Arbacia lixula BOLD 150 41 220 BOLD-AAJ1970'
		'CCCLVIII Arbacia lixula BOLD 150 41 220 BOLD-AAJ1970'
		'CCCLIX Arbacia punctulata BOLD 151 163 96 BOLD-ABA3024'
		'CCCLX Tetrapygus niger BOLD 152 42 86 BOLD-ACQ3802'
		'CDLXVI Tetrapygus niger BOLD 152 42 86 BOLD-ACQ3802'
		'DXXIV Tetrapygus niger BOLD 152 42 86 BOLD-ACQ3802'
		'CXLII Caenopedina sp.-Caenopedina otagoensis BOLD 44 44 137 BOLD-AAC7330'
		'CXLIII Caenopedina porphyrogigas BOLD 44 44 138 BOLD-AAC9923'
		'CXLIV Caenopedina novaezealandiae BOLD 45 45 141 BOLD-AAC9902'
		'CXLV Caenopedina novaezealandiae BOLD 45 45 141 BOLD-AAC9902'
		'CDXII Caenopedina novaezealandiae BOLD 45 45 141 BOLD-AAC9902'
		'CXLVI Caenopedina novaezealandiae BOLD 45 46 142 BOLD-AAC9903'
		'CDXIII Caenopedina novaezealandiae BOLD 45 46 142 BOLD-AAC9903'
		'CXLVII Caenopedina indica BOLD 45 46 142 BOLD-AAV0636'
		'CDXIV Caenopedina indica BOLD 45 46 142 BOLD-AAV0636'
		'CXLVIII Caenopedina sp.-Caenopedina BOLD 46 111 109 BOLD-AAC7331'
		'CLXXIX Sperosoma biseriatum BOLD 70 47 59 BOLD-AAG3583'
		'CDXXIII Tromikosoma BOLD 70 47 59 BOLD-AAG3583'
		'CLXXX Tromikosoma BOLD 70 47 59 BOLD-AAG3583'
		'CLXXXI Tromikosoma cf. tenue BOLD 70 47 59 BOLD-AAG3583'
		'CLXXXII Sperosoma-Sperosoma sp. A BOLD 70 47 59 BOLD-AAG3583'
		'CLXXXIII Sperosoma BOLD 70 47 59 BOLD-AAG3583-'
		'CLXXXIV Sperosoma BOLD 70 47 59 BOLD-AAG3583'
		'CLXXXVII Phormosoma bursarium-Phormosoma rigidum BOLD 72 123 60 BOLD-AAE0357'
		'CLXXXV Hygrosoma luculentum BOLD 71 48 50 BOLD-AAI2272'
		'CLXXXVI Hygrosoma luculentum BOLD 71 48 50 BOLD-AAI2272'
		'CDXXIV Hygrosoma BOLD 71 48 50 BOLD-AAI2272'
		'CCV Kamptosoma asterias BOLD 79 49 37 BOLD-AAF3297'
		'CDXXIX Kamptosoma asterias BOLD 79 49 37 BOLD-AAF3297'
		'D Kamptosoma asterias BOLD 79 49 37 BOLD-AAF3297'
		'CCVI Kamptosoma asterias BOLD 79 49 37 BOLD-AAF3297'
		'CLXXXVIII Araeosoma BOLD 73 50 185 BOLD-ABY6304'
		'CDXCIX Araeosoma BOLD 73 50 185 BOLD-ABY6304'
		'CLXXXIX Araeosoma BOLD 73 50 185 BOLD-ACE8565'
		'CDXXV Araeosoma BOLD 73 50 185 BOLD-ACE8565'
		'CXC Araeosoma owstoni BOLD 73 50 185 BOLD-AAI4464'
		'CXCI Araeosoma BOLD 73 50 185 BOLD-AAI4464'
		'CXCII Araeosoma BOLD 73 50 185 BOLD-AAV7617'
		'CXCIII Araeosoma BOLD 73 50 185 BOLD-AAI4466'
		'CXCIV Araeosoma owstoni BOLD 73 50 185 BOLD-AAI4466'
		'CXCV Araeosoma coriaceum-Araeosoma BOLD 73 50 186 BOLD-AAE0852-'
		'CXCVI Araeosoma BOLD 73 124 130 BOLD-AAI4467'
		'CXCVII Araeosoma BOLD 73 125 131 BOLD-AAV7616'
		'CXCVIII Araeosoma thetidis BOLD 74 51 166 BOLD-AAE0859'
		'CDXXVI Araeosoma-Araeosoma thetidis BOLD 74 51 166 BOLD-AAE0859'
		'CXCIX Araeosoma owstoni BOLD 74 51 167 BOLD-AAU2499'
		'CDXXVII Araeosoma owstoni BOLD 74 51 167 BOLD-AAU2499'
		'CC Araeosoma BOLD 75 52 95 BOLD-AAI4468'
		'CCI Araeosoma BOLD 75 52 95 BOLD-ACE3096'
		'CCII Araeosoma BOLD 76 53 84 BOLD-AAI4465'
		'CDXXVIII Araeosoma BOLD 76 53 84 BOLD-AAI4465'
		'CCIII Asthenosoma BOLD 77 126 85 BOLD-AAV0409'
		'CCIV Asthenosoma BOLD 78 127 68 BOLD-AAV0410'
		'CCLXXIX Centrostephanus rodgersii BOLD 117 143 26 BOLD-AAW6046'
		'CCLXXX Micropyga tuberculata BOLD 118 144 27 '
		'CCLXXXI Aspidodiadema tonsum BOLD 119 43 103 BOLD-AAJ2949'
		'CDXLVIII Aspidodiadema tonsum BOLD 119 43 103 BOLD-AAJ2949'
		'CCLXXXII Aspidodiadema tonsum BOLD 120 145 104 BOLD-AAU4199'
		'CCLXXVI Pilematechinus vesica BOLD 114 141 22 BOLD-AAY3983'
		'CCLXXVII Echinocrepis rostrata BOLD 115 54 23 BOLD-ADX7790'
		'DXVI Echinocrepis rostrata BOLD 115 54 23 BOLD-ADX7790'
		'L Echinometra mathaei NEW 16 77 173 BOLD-ABZ5895'
		'CCCLXXXVI Echinometra mathaei NEW 16 77 173 BOLD-ABZ5895'
		'CDLXXIV Echinometra mathaei NEW 16 77 173 BOLD-ABZ5895'
		'LIV Echinometra mathaei BOLD 16 77 209 '
		'LV Echinometra mathaei BOLD 16 77 215 '
		'LVI Echinometra mathaei BOLD 16 77 214 '
		'LVII Echinometra mathaei BOLD 16 77 214 BOLD-ABZ5895'
		'LI Echinometra sp. A BOLD 16 77 169 BOLD-AAD5511'
		'CCCLXXXVII Echinometra sp. A BOLD 16 77 169 BOLD-AAD5511'
		'CDLXXV Echinometra sp. A BOLD 16 77 169 BOLD-AAD5511'
		'LII Echinometra mathaei BOLD 16 77 200 BOLD-AAD5512'
		'LIII Echinometra mathaei BOLD 16 77 200 BOLD-AAD5512'
		'CDLXXVI Echinometra mathaei BOLD 16 77 200 BOLD-AAD5512'
		'CCCLXXXVIII Echinometra mathaei BOLD 16 77 200 BOLD-AAD5512'
		'LVIII Echinometra oblonga BOLD 16 77 201 BOLD-ABZ5022'
		'LIX Heterocentrotus trigonarius BOLD 17 78 74 BOLD-AAM9460'
		'CCCLXXXIX Heterocentrotus trigonarius BOLD 17 78 74 BOLD-AAM9460'
		'LX Colobocentrotus atratus BOLD 18 104 93 BOLD-AAS0016'
		'LXI Heterocentrotus mammillatus BOLD 19 105 94 BOLD-ABA1905'
		'LXII Echinostrephus molaris NEW 20 79 216 BOLD-ABA2019'
		'LXIII Echinostrephus molaris NEW 20 79 216 BOLD-ABA2019'
		'LXIV Echinostrephus molaris NEW 20 79 216 BOLD-ABA2019'
		'CCCXC Echinostrephus molaris NEW 20 79 216 BOLD-ABA2019'
		'LXV Heterocentrotus trigonarius BOLD 20 79 217 BOLD-AAH4242'
		'LXVI Heliocidaris erythrogramma BOLD 21 80 180 BOLD-AAD6250'
		'CCCXCI Heliocidaris erythrogramma BOLD 21 80 180 BOLD-AAD6250'
		'CDLXXVII Heliocidaris erythrogramma BOLD 21 80 180 BOLD-AAD6250'
		'LXVII Heliocidaris erythrogramma BOLD 21 80 180 BOLD-AAD6250'
		'CCCXCII Heliocidaris erythrogramma BOLD 21 80 180 BOLD-AAD6250'
		'LXVIII Heliocidaris erythrogramma BOLD 21 80 180 BOLD-AAD6250'
		'LXIX Heliocidaris erythrogramma armigera BOLD 21 80 180 BOLD-AAD6250'
		'LXX Heliocidaris australiae BOLD 21 80 181 BOLD-ACH3784'
		'LXXI Heliocidaris bajulus BOLD 21 106 129 BOLD-ACH2838'
		'LXXII Heliocidaris tuberculata BOLD 22 81 81 BOLD-ACH3853'
		'CDLXXVIII Heliocidaris tuberculata BOLD 22 81 81 BOLD-ACH3853'
		'LXXIII Heliocidaris tuberculata BOLD 22 81 81 BOLD-ACH3853'
		'LXXIV Heliocidaris crassispina BOLD 23 82 82 BOLD-ACH5629'
		'LXXV Heliocidaris crassispina BOLD 23 82 82 BOLD-ACH5629'
		'LXXVI Heliocidaris crassispina BOLD 23 82 82 BOLD-ACH5629'
		'XCI Evechinus chloroticus BOLD 31 107 29 BOLD-ADM3036'
		'LXXVII Strongylocentrotus nudus BOLD 24 83 83 BOLD-AAJ4784'
		'CDLXXIX Mesocentrotus nudus BOLD 24 83 83 BOLD-AAJ4784'
		'CCCXCIII Mesocentrotus nudus BOLD 24 83 83 BOLD-AAJ4784'
		'LXXVIII Mesocentrotus franciscanus BOLD 25 84 101 -BOLD-AAC7366'
		'CCCXCIV Mesocentrotus franciscanus BOLD 25 84 101 BOLD-AAC7366'
		'LXXIX Pseudocentrotus depressus BOLD 26 85 102 BOLD-ACI1315'
		'LXXX Pseudocentrotus depressus BOLD 26 85 102 BOLD-ACI1315'
		'CDLXXX Pseudocentrotus depressus BOLD 26 85 102 BOLD-ACI1315'
		'LXXXI Hemicentrotus pulcherrimus BOLD 27 86 92 BOLD-AAX1375'
		'CCCXCV Hemicentrotus pulcherrimus BOLD 27 86 92 BOLD-AAX1375'
		'CDLXXXI Hemicentrotus pulcherrimus BOLD 27 86 92 BOLD-AAX1375'
		'LXXXII Strongylocentrotus droebachiensis BOLD 28 87 212 BOLD-ABY5959'
		'CDLXXXII Strongylocentrotus droebachiensis BOLD 28 87 212 BOLD-ABY5959'
		'LXXXIII Strongylocentrotus sp. AAA9523 BOLD 28 87 213 BOLD-AAA9523'
		'CCCXCVI Strongylocentrotus sp. AAA9523 BOLD 28 87 213 BOLD-AAA9523'
		'CDLXXXIII Strongylocentrotus droebachiensis BOLD 28 87 213 BOLD-AAA9523'
		'LXXXIV Strongylocentrotus pallidus BOLD 28 87 208 BOLD-AAA9522'
		'LXXXV Strongylocentrotus fragilis BOLD 28 87 184 BOLD-AAE2166'
		'CCCXCVII Strongylocentrotus fragilis BOLD 28 87 184 BOLD-AAE2166'
		'LXXXVI Strongylocentrotus polyacanthus BOLD 28 87 150 BOLD-AAB0458'
		'CCCXCVIII Strongylocentrotus polyacanthus BOLD 28 87 150 BOLD-AAB0458'
		'XC Strongylocentrotus intermedius BOLD 30 88 124 BOLD-AAC3110'
		'CCCXCIX Strongylocentrotus intermedius BOLD 30 88 124 BOLD-AAC3110'
		'LXXXVII Strongylocentrotus purpuratus BOLD 29 89 121 BOLD-AAD8117'
		'LXXXVIII Strongylocentrotus BOLD 29 89 121 BOLD-AAD8117'
		'CDLXXXIV Strongylocentrotus purpuratus BOLD 29 89 121 BOLD-AAD8117'
		'LXXXIX Strongylocentrotus purpuratus BOLD 29 89 121 BOLD-ADC6546'
		'XCIII Psammechinus miliaris BOLD 33 90 49 BOLD-AAW4697'
		'CD Psammechinus miliaris BOLD 33 90 49 BOLD-AAW4697'
		'CDLXXXV Psammechinus miliaris BOLD 33 90 49 BOLD-AAW4697'
		'XCVIII Loxechinus albus BOLD 36 91 57 BOLD-AAX6523'
		'CDIII Loxechinus albus BOLD 36 91 57 BOLD-AAX6523'
		'XCIX Gracilechinus multidentatus-Gracilechinus affinis-Gracilechinus atlanticus-Gracilechinus stenporus-Gracilechinus sp. MAC287-Gracilechinus sp. MAC312-Gracilechinus sp. MAC342-Gracilechinus sp. MAC345-Gracilechinus sp. MAC353-Gracilechinus sp. MAC355-Gracilechinus sp. MAC357-Gracilechinus sp. MAC371-Gracilechinus sp. MAC317-Gracilechinus sp. MAC354-Gracilechinus sp. MAC356-Gracilechinus sp. M…
		'C Gracilechinus multidentatus BOLD 37 92 182 BOLD-AAC9924'
		'CI Gracilechinus lucidus BOLD 37 92 182 BOLD-AAC9924'
		'CDIV Gracilechinus lucidus BOLD 37 92 182 BOLD-AAC9924'
		'CII Gracilechinus elegans BOLD 37 92 182 BOLD-AAC9924'
		'CDV Gracilechinus elegans BOLD 37 92 182 BOLD-AAC9924'
		'CDLXXXVIII Gracilechinus elegans BOLD 37 92 182 BOLD-AAC9924'
		'CIII Gracilechinus alexandri BOLD 37 92 183 BOLD-ACS4645'
		'CDVI Gracilechinus alexandri BOLD 37 92 183 BOLD-ACS4645'
		'CDLXXXIX Gracilechinus elegans BOLD 37 92 183 BOLD-ACS4645'
		'CIV Gracilechinus acutus-Echinus esculentus-Echinus elegans BOLD 38 109 120 BOLD-AAF6088'
		'XCIV Sterechinus neumayeri BOLD 34 93 127 BOLD-AAD4804'
		'CDI Sterechinus neumayeri BOLD 34 93 127 BOLD-AAD4804'
		'CDLXXXVI Sterechinus neumayeri BOLD 34 93 127 BOLD-AAD4804'
		'XCV Dermechinus horridus BOLD 35 94 153 BOLD-AAC4673'
		'CDII Dermechinus horridus BOLD 35 94 153 BOLD-AAC4673'
		'XCVI Sterechinus antarcticus BOLD 35 94 154 BOLD-AAC4674'
		'CDLXXXVII Sterechinus antarcticus BOLD 35 94 154 BOLD-AAC4674'
		'XCVII Sterechinus dentifer BOLD 35 94 154 BOLD-AAC4674'
		'CV Paracentrotus lividus BOLD 39 95 87 BOLD-AAE2893'
		'CVI Paracentrotus lividus BOLD 39 95 87 BOLD-AAE2893'
		'CVII Paracentrotus lividus BOLD 39 95 87 BOLD-AAE2893'
		'CVIII Paracentrotus lividus BOLD 39 95 87 '
		'CDVII Paracentrotus lividus BOLD 39 95 87 BOLD-AAE2893'
		'CDXC Paracentrotus lividus BOLD 39 95 87 BOLD-AAE2893'
		'CIX Parechinus angulosus BOLD 40 96 177 BOLD-ACQ9725'
		'CXI Parechinus angulosus BOLD 40 96 177 BOLD-ACQ9725'
		'CXXVII Parechinus angulosus BOLD 40 96 178 BOLD-ACQ8573'
		'CXXVIII Parechinus angulosus BOLD 40 96 179 BOLD-ACQ8572'
		'CX Parechinus angulosus BOLD 40 96 199 BOLD-ACQ9725'
		'CXXV Parechinus angulosus BOLD 40 96 218 BOLD-ACQ8570'
		'CXXVI Parechinus angulosus BOLD 40 96 219 BOLD-ACQ9727'
		'CXXXIII Parechinus angulosus BOLD 40 96 219 BOLD-ACQ9724'
		'CXXIX Parechinus angulosus BOLD 40 96 219 BOLD-ACI2153'
		'CDX Parechinus angulosus BOLD 40 96 219 BOLD-ACI2153'
		'CXXXII Parechinus angulosus BOLD 40 96 194 BOLD-ACH8059'
		'CXXX Parechinus angulosus BOLD 40 96 146 BOLD-ACH8060'
		'CXXXIV Parechinus angulosus BOLD 40 96 147 BOLD-ACH8058'
		'CXII Parechinus angulosus BOLD 40 97 145 BOLD-ACQ9726'
		'CXIII Parechinus angulosus BOLD 40 97 145 BOLD-ACH7120'
		'CDVIII Parechinus angulosus BOLD 40 97 145 BOLD-ACH7120'
		'CDXCI Parechinus angulosus BOLD 40 97 145 BOLD-ACH7120'
		'CXIV Parechinus angulosus BOLD 40 97 145 BOLD-ACH7120'
		'CXV Parechinus angulosus BOLD 40 97 145 BOLD-ACH7120'
		'CXVI Parechinus angulosus BOLD 40 97 145 BOLD-ACH7120'
		'CXVII Parechinus angulosus BOLD 40 97 145 BOLD-ACH7120'
		'CXXIV Parechinus angulosus BOLD 40 97 145 BOLD-ACQ9656'
		'CXVIII Parechinus angulosus BOLD 40 97 145 BOLD-ACH7120'
		'CDIX Parechinus angulosus BOLD 40 97 145 BOLD-ACH7120'
		'CXIX Parechinus angulosus BOLD 40 97 145 BOLD-ACH7120'
		'CXXI Parechinus angulosus BOLD 40 97 145 BOLD-ADJ8834'
		'CXXII Parechinus angulosus BOLD 40 97 145 BOLD-ACQ9723'
		'CXXIII Parechinus angulosus BOLD 40 97 145 BOLD-ACH7120'
		'CDXCII Parechinus angulosus BOLD 40 97 145 BOLD-ACH7120'
		'CXX Parechinus angulosus BOLD 40 97 145 BOLD-ACH7120'
		'CXXXI Parechinus angulosus BOLD 40 97 145 BOLD-ACH8061'
		'XCII Toxopneustes pileolus BOLD 32 108 24 BOLD-ACB6445'
		'CXXXV Genocidaris maculata BOLD 41 110 55 BOLD-AAL2341'
		'CXXXVI Lytechinus variegatus variegatus BOLD 42 73 164 BOLD-ACC6921'
		'CXXXVII Lytechinus variegatus BOLD 42 73 165 BOLD-ABA3793'
		'CDXCIII Lytechinus variegatus BOLD 42 73 165 BOLD-ABA3793'
		'CXXXVIII Lytechinus pictus BOLD 43 74 108 BOLD-AAX6197'
		'CXXXIX Lytechinus pictus BOLD 43 74 108 BOLD-AAX6197'
		'CXL Lytechinus pictus BOLD 43 74 108 BOLD-AAX6197'
		'CXLI Lytechinus pictus BOLD 43 74 108 BOLD-AAX6197'
		'CDXI Lytechinus pictus BOLD 43 74 108 BOLD-AAX6197'
		'CXLIX Tripneustes gratilla NEW-BOLD 47 71 98 BOLD-AAM5135'
		'CDXV Tripneustes gratilla BOLD 47 71 98 BOLD-AAM5135'
		'CL Tripneustes gratilla BOLD 47 71 98 BOLD-AAM5135'
		'CDXVI Tripneustes gratilla elatensis BOLD 47 71 98 BOLD-AAM5135'
		'CDXCIV Tripneustes gratilla elatensis BOLD 47 71 98 BOLD-AAM5135'
		'CLI Tripneustes gratilla BOLD 47 71 98 BOLD-AAM5135'
		'CLII Lytechinus variegatus carolinus BOLD 48 112 99 BOLD-ACG7657'
		'CLIII Tripneustes kermadecensis BOLD 49 72 72 '
		'CDXVII Tripneustes kermadecensis BOLD 49 72 72 BOLD-ADX4898'
		'CDXCV Tripneustes kermadecensis BOLD 49 72 72 BOLD-ADX4898'
		'CLIV Lytechinus euerces BOLD 50 75 14 '
		'CCCLXXI Pseudoboletia indiana BOLD 50 75 14 BOLD-AAX7025'
		'CCVII Echinoidea BOLD 80 76 7 BOLD-ACX2169'
		'DI Echinoidea BOLD 80 76 7 BOLD-ACX2169'
		'CLV Microcyphus rousseaui NEW 51 113 77 BOLD-AED7473'
		'CLVI Microcyphus olivaceus BOLD 52 114 78 BOLD-AAX4161'
		'CLXXIV Amblypneustes ovum-Amblypneustes pachistus BOLD 66 56 65 BOLD-AAJ4182'
		'CDXCVIII Amblypneustes grandis BOLD 66 56 65 BOLD-AAJ4182'
		'CLXXV Amblypneustes leucoglobus BOLD 66 56 65 BOLD-AAR3504'
		'CLXXVI Amblypneustes pallidus BOLD 67 57 118 BOLD-AAR3506'
		'CDXXI Amblypneustes formosus BOLD 67 57 118 BOLD-AAR3506'
		'CLXXVII Holopneustes purpurescens BOLD 68 58 119 BOLD-AAX1113'
		'CDXXII Holopneustes inflatus BOLD 68 58 119 BOLD-AAX1113'
		'CLXXVIII Holopneustes porosissimus BOLD 69 122 64 BOLD-AAX1114'
		'CLVII Temnopleurus reevesii BOLD 53 115 110 BOLD-AAW6427'
		'CLVIII Temnopleurus reevesii BOLD 54 63 111 BOLD-ABA5316'
		'CDXVIII Temnopleurus reevesii BOLD 54 63 111 BOLD-ABA5316'
		'CLIX Temnopleurus reevesii BOLD 54 63 111 BOLD-ABA5316'
		'CLX Temnopleurus michaelseni BOLD 55 116 63 BOLD-AAW6431'
		'CLXXIII Temnotrema sculptum BOLD 65 121 28 BOLD-AAK0591'
		'CLXI Temnopleurus alexandri BOLD 56 117 112 BOLD-AAW6430'
		'CLXII Temnopleurus toreumaticus BOLD 57 118 113 BOLD-AAW6426'
		'CLXIII Mespilia globulus BOLD 58 64 11 BOLD-AAX3812'
		'CLXIV Mespilia globulus BOLD 58 64 11 BOLD-AAX3812'
		'CLXV Salmacis sphaeroides BOLD 59 59 69 BOLD-AAX9258'
		'CLXVI Salmacis sphaeroides BOLD 59 59 69 BOLD-AAX9258'
		'CLXVII Salmacis belli BOLD 60 60 222 BOLD-AAX9272'
		'CLXVIII Salmacis bicolor rarispina BOLD 60 60 223 BOLD-AAX9272'
		'CLXIX Salmaciella oligopora BOLD 61 119 41 BOLD-AAX9271'
		'CLXX Temnopleurus hardwickii BOLD 62 61 31 BOLD-ACB6483'
		'CDXCVI Temnopleurus hardwickii BOLD 62 61 31 BOLD-ACB6483'
		'CDXIX Temnopleurus hardwickii BOLD 62 61 31 BOLD-ACB6483'
		'CLXXI Temnopleurus toreumaticus BOLD 63 62 122 BOLD-ACB6482'
		'CDXCVII Temnopleurus toreumaticus BOLD 63 62 122 BOLD-ACB6482'
		'CDXX Temnopleurus toreumaticus BOLD 63 62 122 BOLD-ACB6482'
		'CLXXII Temnopleurus toreumaticus BOLD 64 120 123 BOLD-ADW5668'
		'CCLI Pseudechinus albocinctus BOLD 103 65 202 '
		'CDXLII Pseudechinus flemingi BOLD 103 65 202 BOLD-AAD7400'
		'DXII Pseudechinus flemingi BOLD 103 65 202 BOLD-AAD7400'
		'CCLII Pseudechinus huttoni BOLD 103 65 203 BOLD-AAD0555'
		'DXIII Pseudechinus huttoni BOLD 103 65 203 BOLD-AAD0555'
		'CCLIII Pseudechinus huttoni BOLD 103 65 203 BOLD-AAD0555'
		'CCLIV Pseudechinus novaezealandiae BOLD 104 66 161 BOLD-AAK9653'
		'CCLVII Pseudechinus novaezelandiae BOLD 104 66 161 BOLD-AAK9653'
		'CDXLIII Pseudechinus novaezelandiae BOLD 104 66 161 BOLD-AAK9653'
		'CCLVI Pseudechinus BOLD 104 66 161 BOLD-AAK9653'
		'CCLV Pseudechinus magellanicus BOLD 104 66 162 BOLD-AAX8290'
		'CCLVIII Glyptocidaris crenularis BOLD 105 136 16 BOLD-ADY0004'
		'CCLIX Diadema sp. NEW 106 69 105 BOLD-AAX9804'
		'CDXLIV Echinothrix diadema BOLD 106 69 105 BOLD-AAX9804'
		'CCLXVIII Echinothrix diadema BOLD 106 69 105 BOLD-AAX9804'
		'CCLX Diadema antillarum-Diadema antillarum antillarum BOLD 106 69 105 BOLD-AAI9424'
		'CCLXV Diadema antillarum antillarum BOLD 106 69 105 BOLD-AAI9424'
		'CCLXVI Diadema antillarum antillarum BOLD 106 69 105 '
		'CCLXI Diadema sp. NEW 106 69 105 BOLD-ACS1034'
		'CCLXII Diadema sp. NEW 106 69 105 BOLD-ACS1034'
		'CCLXIII Diadema savignyi NEW 106 69 105 BOLD-ACS1034'
		'CCLXIV Diadema savignyi NEW 106 69 105 BOLD-ACS1034'
		'CCLXVII Diadema mexicanum BOLD 106 69 105 BOLD-ABA5624'
		'CCLXXII Diadema setosum BOLD 110 137 106 BOLD-ADX7100-'
		'CCLXIX Diadema setosum BOLD 107 67 125 BOLD-ABA3950'
		'CDXLV Diadema setosum BOLD 107 67 125 BOLD-ABA3950'
		'CCLXX Diadema setosum BOLD 108 68 126 BOLD-ACY0604'
		'CDXLVI Diadema setosum BOLD 108 68 126 BOLD-ACY0604'
		'DXIV Diadema setosum BOLD 108 68 126 BOLD-ACY0604'
		'CCLXXI Diadema palmeri BOLD 109 70 75 BOLD-AAE7596'
		'CDXLVII Diadema palmeri BOLD 109 70 75 BOLD-AAE7596'
		'DXV Diadema palmeri BOLD 109 70 75 BOLD-AAE7596'
		'CCLXXIII Astropyga sp. 2 TH-2010 BOLD 111 138 79 BOLD-ABA3758'
		'CCLXXIV Astropyga sp. 1 TH-2010 BOLD 112 139 80 BOLD-ABA4068'
		'CCLXXV Echinothrix calamaris BOLD 113 140 25 BOLD-AAX9805'
		'CCCLXII Toxopneustidae sp. NEW 154 165 4 BOLD-AED5817'
		'CCCLXIII Fibularia japonica BOLD 155 166 5 BOLD-ADW0820'
		'CCCLXIV Fibularia sp. HT-2018 BOLD 156 55 6 BOLD-ADW6984'
		'CCCLXV Fibularia sp. HT-2018 BOLD 156 55 6 BOLD-ADW6984'
		'I Outgroup'
		;
end;
begin trees;
	translate
		1 'I Echinoneus cyclostomus NEW 0 99 17 BOLD-AED4796',
		2 'II Peronella japonica BOLD 1 14 51 BOLD-ADM2409',
		3 'CCCLXXII Peronella japonica BOLD 1 14 51 BOLD-ADM2409',
		4 'CDLXVIII Peronella japonica BOLD 1 14 51 BOLD-ADM2409',
		5 'III Peronella japonica BOLD 1 14 51 BOLD-ADM2409',
		6 'IV Peronella japonica BOLD 1 14 51 BOLD-ADM2409',
		7 'V Peronella japonica BOLD 1 14 51 BOLD-ADM2409',
		8 'VI Peronella japonica BOLD 1 14 51 BOLD-ADM2409',
		9 'VII Peronella rubra BOLD 2 15 52 BOLD-ADW1570',
		10 'CCCLXXIII Peronella rubra BOLD 2 15 52 BOLD-ADW1570',
		11 'CCCLXX Echinocyamus pusillus BOLD 160 13 18 BOLD-AAY0469',
		12 'CDLXVII Echinocyamus pusillus BOLD 160 13 18 BOLD-AAY0469',
		13 'DXXV Echinocyamus pusillus BOLD 160 13 18 BOLD-AAY0469',
		14 'CCIX Conolampas sigsbei BOLD 82 129 1 BOLD-AAS0112',
		15 'CCX Echinarachnius parma BOLD 83 2 89 BOLD-AAE0410',
		16 'CDXXX Echinarachnius parma BOLD 83 2 89 BOLD-AAE0410',
		17 'CCXI Echinarachnius parma BOLD 83 2 89 BOLD-AAE0410',
		18 'CCXIII Scaphechinus mirabilis BOLD 85 3 90 BOLD-ACB6736',
		19 'CDXXXI Scaphechinus mirabilis BOLD 85 3 90 BOLD-ACB6736',
		20 'DIII Scaphechinus mirabilis BOLD 85 3 90 BOLD-ACB6736',
		21 'CCXII Dendraster excentricus BOLD 84 4 71 BOLD-AAE3525',
		22 'DII Dendraster excentricus BOLD 84 4 71 BOLD-AAE3525',
		23 'CCXIV Mellita isometra-Mellita tenuis BOLD 86 130 88 BOLD-AAH3894',
		24 'CCXV Mellita quinquiesperforata BOLD 87 10 135 BOLD-ACH4624',
		25 'CCXVI Mellita BOLD 87 10 136 BOLD-ACH5374',
		26 'CCXVII Mellita BOLD 88 131 116 BOLD-ACH5377',
		27 'CCXVIII Mellita kanakoffi BOLD 89 11 139 BOLD-ACH5375',
		28 'CDXXXII Mellita kanakoffi BOLD 89 11 139 BOLD-ACH5375',
		29 'CCXIX Mellita kanakoffi-Mellita notabilis BOLD 89 11 139 BOLD-ACH5375',
		30 'CCXX Mellita BOLD 90 11 140 BOLD-ACH8574',
		31 'CCXXI Mellita BOLD 90 11 140 BOLD-ACH8574',
		32 'CCXXII Mellita BOLD 91 132 132 BOLD-ACH5373',
		33 'CCXXIII Encope michelini BOLD 92 7 195 BOLD-AAJ0748',
		34 'DIV Encope michelini BOLD 92 7 195 BOLD-AAJ0748',
		35 'CDXXXIII Encope michelini BOLD 92 7 195 BOLD-AAJ0748',
		36 'CCXXIV Encope aberrans BOLD 92 7 196 BOLD-ADX5388',
		37 'CDXXXIV Encope aberrans BOLD 92 7 196 BOLD-ADX5388',
		38 'DV Encope aberrans BOLD 92 7 196 BOLD-ADX5388',
		39 'CCXXV Encope grandis BOLD 93 8 206 BOLD-ACH7911',
		40 'CDXXXV Encope grandis BOLD 93 8 206 BOLD-ACH7911',
		41 'DVI Encope grandis BOLD 93 8 206 BOLD-ACH7911',
		42 'CCXXVIII Encope micropora borealis BOLD 93 8 206 BOLD-ADW0703',
		43 'CCXXIX Encope emarginata BOLD 93 8 206 BOLD-ADW0704',
		44 'CCXXX Encope galapagensis BOLD 93 8 206 BOLD-ADW9061',
		45 'CCXXVI Encope micropora californica BOLD 93 8 207 BOLD-ADV9773',
		46 'CDXXXVI Encope micropora californica BOLD 93 8 207 BOLD-ADV9773',
		47 'DVII Encope micropora californica BOLD 93 8 207 BOLD-ADV9773',
		48 'CCXXVII Encope micropora BOLD 93 8 207 BOLD-ADV9773',
		49 'CCXXXI Leodia sexiesperforata BOLD 94 9 76 BOLD-ABA1904',
		50 'CDXXXVII Leodia sexiesperforata BOLD 94 9 76 BOLD-ABA1904',
		51 'CCXXXII Leodia sexiesperforata BOLD 94 9 76 BOLD-ABA1904',
		52 'CCXXXIII Leodia sexiesperforata BOLD 94 9 76 BOLD-ABA1904',
		53 'CDXXXVIII Leodia sexiesperforata BOLD 94 9 76 BOLD-ABA1904',
		54 'CCXXXIV Mellita BOLD 95 5 190 BOLD-ACI0535',
		55 'DVIII Mellita BOLD 95 5 190 BOLD-ACI0535',
		56 'CCXXXVII Mellita longifissa-Lanthonia longifissa BOLD 95 5 191 BOLD-ACI0104',
		57 'DX Mellita longifissa BOLD 95 5 191 BOLD-ACI0104',
		58 'CCXXXV Mellita BOLD 95 5 158 BOLD-ACI0537',
		59 'CCXXXVI Mellita BOLD 95 5 158 BOLD-ACI0537',
		60 'DIX Mellita BOLD 95 5 158 BOLD-ACI0537',
		61 'CCXXXVIII Mellita grantii BOLD 96 6 134 BOLD-ACH5378',
		62 'CCXXXIX Mellita grantii BOLD 96 6 134 BOLD-ACH5378',
		63 'CDXXXIX Mellita grantii BOLD 96 6 134 BOLD-ACH5378',
		64 'CCXL Mellita grantii BOLD 96 6 134 BOLD-ACH5378',
		65 'CCXLI Mellita grantii BOLD 96 6 134 BOLD-ACH5378',
		66 'CCXLII Mellitella stokesii BOLD 97 133 45 BOLD-ADX2372',
		67 'CCXLIII Arachnoides BOLD 98 12 210 BOLD-AAH0063',
		68 'CDXL Arachnoides BOLD 98 12 210 BOLD-AAH0063',
		69 'DXI Arachnoides BOLD 98 12 210 BOLD-AAH0063',
		70 'CCXLIV Arachnoides placenta BOLD 98 12 211 BOLD-ADX6237',
		71 'CCL Stomopneustes variolis NEW 102 135 13 ',
		72 'CCXLV Clypeaster tumidus BOLD 99 134 38 ',
		73 'CCXLVI Clypeaster japonicus BOLD 100 1 39 BOLD-ADX0495',
		74 'CDXLI Clypeaster japonicus BOLD 100 1 39 BOLD-ADX0495',
		75 'CCXLVII Astriclypeus manni BOLD 101 29 3 BOLD-ACB6503',
		76 'CCXLIX Astriclypeus manni BOLD 101 29 3 BOLD-ACB6503',
		77 'CCXLVIII Astriclypeus manni BOLD 101 29 3 BOLD-ACB6503',
		78 'CCLXXXIII Brisaster fragilis BOLD 121 24 107 ',
		79 'CCLXXXIV Brisaster latifrons-Brisaster BOLD 121 24 107 BOLD-AAD7666',
		80 'CCLXXXV Abatus ingens BOLD 122 25 148 BOLD-AAC8452',
		81 'CCLXXXVI Amphipneustes BOLD 122 25 155 BOLD-ABA8822',
		82 'CCLXXXVII Amphipneustes BOLD 122 25 155 BOLD-ABA8822',
		83 'CCLXXXVIII Amphipneustes BOLD 122 25 155 BOLD-ABA8822',
		84 'CDXLIX Amphipneustes BOLD 122 25 155 BOLD-ABA8822',
		85 'DXVII Amphipneustes BOLD 122 25 155 BOLD-ABA8822',
		86 'CCLXXXIX Abatus ingens BOLD 122 25 155 ',
		87 'CCXC Abatus shackletoni BOLD 122 25 155 BOLD-AAH9047',
		88 'CDL Abatus shackletoni-Abatus BOLD 122 25 155 BOLD-AAH9047',
		89 'CCXCI Abatus cavernosus BOLD 122 25 156 BOLD-ABZ5633',
		90 'CCXCII Abatus BOLD 122 25 157 BOLD-AAH9046',
		91 'CCXCIII Abatus BOLD 122 25 157 BOLD-AAH9046',
		92 'CDLI Abatus BOLD 122 25 157 BOLD-AAH9046',
		93 'CCXCIV Abatus BOLD 122 25 197 BOLD-ABY5800',
		94 'CCXCVII Abatus agassizii BOLD 122 25 197 BOLD-AAH9048',
		95 'CCXCVI Abatus cordatus BOLD 122 25 198 BOLD-ACI0018',
		96 'CCXCV Abatus cavernosus BOLD 122 25 189 BOLD-ACH9832',
		97 'CCXCVIII Abatus nimrodi BOLD 122 26 159 BOLD-AAC7471',
		98 'CCXCIX Brachysternaster chesheri BOLD 122 26 160 BOLD-AAL7860',
		99 'CCC Paleopneustes cristatus BOLD 123 146 44 BOLD-AAX1810',
		100 'CCCXIX Paraster doederleini BOLD 133 153 32 BOLD-ABA3688',
		101 'CCCLXVII Agassizia scrobiculata BOLD 158 168 33 BOLD-ADE4266',
		102 'CCCI Heterobrissus hystrix BOLD 124 147 30 BOLD-AAJ7924',
		103 'CCCVIII Brissopsis oldhami-Brissopsis BOLD 128 150 114 BOLD-AAD0042',
		104 'CCCIX Brissopsis pacifica BOLD 129 27 115 BOLD-ADQ3860',
		105 'CDLIII Brissopsis pacifica BOLD 129 27 115 BOLD-ADQ3860',
		106 'CCCX Brissopsis BOLD 130 151 91 BOLD-AAI3840',
		107 'CCCXI Brissopsis lyrifera BOLD 131 28 73 BOLD-AAW4749',
		108 'CCCXVI Brissopsis lyrifera BOLD 131 28 73 BOLD-AAW4749',
		109 'CCCXVII Brissopsis lyrifera BOLD 131 28 73 BOLD-AAW4749',
		110 'CDLVI Brissopsis lyrifera BOLD 131 28 73 BOLD-AAW4749',
		111 'CCCXII Brissopsis lyrifera BOLD 131 28 73 BOLD-AAW4749',
		112 'CDLIV Brissopsis lyrifera BOLD 131 28 73 BOLD-AAW4749',
		113 'CCCXIII Brissopsis lyrifera BOLD 131 28 73 BOLD-AAW4749',
		114 'CCCXV Brissopsis lyrifera BOLD 131 28 73 BOLD-AAW4749',
		115 'CCCXIV Brissopsis lyrifera BOLD 131 28 73 BOLD-AAW4749',
		116 'CDLV Brissopsis lyrifera BOLD 131 28 73 BOLD-AAW4749',
		117 'DXVIII Brissopsis lyrifera BOLD 131 28 73 BOLD-AAW4749',
		118 'CCCXLV Brissopsis atlantica BOLD 148 161 48 BOLD-ABA3566',
		119 'CCCXVIII Brissopsis luzonicus BOLD 132 152 40 BOLD-AAU8146',
		120 'CCCXX Allobrissus agassizii BOLD 134 154 20 BOLD-AAW1901',
		121 'CCCXLI Brissopsis luzonicus BOLD 145 159 19 BOLD-AAZ2637',
		122 'CCCXXII Linopneustes longispinus BOLD 136 156 15 BOLD-AAX5057',
		123 'CCCII Spatangus multispinus BOLD 125 21 175 BOLD-AAI0119',
		124 'CDLII Spatangus multispinus BOLD 125 21 175 BOLD-AAI0119',
		125 'CCCIII Spatangus raschi BOLD 125 21 175 ',
		126 'CCCV Spatangus californicus BOLD 125 21 176 BOLD-ADQ2027',
		127 'CCCVI Spatangus purpureus BOLD 125 21 149 BOLD-ABW1489',
		128 'CCCIV Spatangus mathesoni BOLD 126 148 117 BOLD-AAJ3896',
		129 'CCCVII Paramaretia multituberculata-Paramaretia peloria BOLD 127 149 46 BOLD-AAK5053',
		130 'CCCXXIII Echinocardium laevigaster BOLD 137 157 53 BOLD-AAY0483',
		131 'CCCXXXII Echinocardium pennatifidum BOLD 140 17 58 BOLD-ACT2902',
		132 'CDLXI Echinocardium pennatifidum BOLD 140 17 58 BOLD-ACT2902',
		133 'DXX Echinocardium pennatifidum BOLD 140 17 58 BOLD-ACT2902',
		134 'CCCXXXIII Echinocardium flavescens BOLD 141 18 61 BOLD-AAW4723',
		135 'CCCXXXV Echinocardium capense BOLD 141 18 61 BOLD-AAW4723',
		136 'CCCXXXIV Echinocardium flavescens BOLD 141 18 61 BOLD-AAW4723',
		137 'CCCXXXVI Echinocardium mediterraneum BOLD 142 16 62 BOLD-ADV9727',
		138 'CCCXXXVII Echinocardium mediterraneum BOLD 142 16 62 BOLD-ADV9727',
		139 'CCCXXIV Echinocardium cordatum BOLD 138 19 133 BOLD-AAM5529',
		140 'DXIX Echinocardium cordatum BOLD 138 19 133 BOLD-AAM5529',
		141 'CCCXXV Echinocardium cordatum BOLD 138 19 133 BOLD-AAM5529',
		142 'CDLVII Echinocardium cordatum BOLD 138 19 133 BOLD-AAM5529',
		143 'CCCXXVI Echinocardium cordatum BOLD 139 20 204 BOLD-ACB6723',
		144 'CDLVIII Echinocardium cordatum BOLD 139 20 204 BOLD-ACB6723',
		145 'CCCXXXI Echinocardium cordatum BOLD 139 20 205 BOLD-ADM0709',
		146 'CDLX Echinocardium cordatum BOLD 139 20 205 BOLD-ADM0709',
		147 'CCCXXVII Echinocardium cordatum BOLD 139 20 174 BOLD-ADM0500',
		148 'CCCXXVIII Echinocardium cordatum BOLD 139 20 174 BOLD-ADM0500',
		149 'CDLIX Echinocardium cordatum BOLD 139 20 174 BOLD-ADM0500',
		150 'CCCXXIX Echinocardium cordatum BOLD 139 20 174 BOLD-ADM0501',
		151 'CCCXXX Echinocardium cordatum BOLD 139 20 174 BOLD-ADM0501',
		152 'CCCXL Nacospatangus alta BOLD 144 158 36 BOLD-ADC6833',
		153 'CCCXLII Lovenia cordiformis BOLD 146 22 34 BOLD-AAX6510',
		154 'CCCXLIII Lovenia cordiformis BOLD 146 22 34 BOLD-AAX6510',
		155 'CCCXLVI Lovenia sp. TH-2010 BOLD 149 162 35 BOLD-AAM4909',
		156 'CCCXXI Plagiobrissus grandis BOLD 135 155 21 BOLD-AAY3697',
		157 'CCCXLIV Metalia spatagus BOLD 147 160 42 BOLD-AAX3869',
		158 'CCCLXVI Eurypatagus parvituberculatus NEW 157 167 43 BOLD-AED4907',
		159 'CCCXXXVIII Meoma ventricosa BOLD 143 23 8 BOLD-AAX4591',
		160 'CCCXXXIX Meoma ventricosa BOLD 143 23 8 BOLD-AAX4591',
		161 'CCCLXVIII Heliophora orbiculus BOLD 159 30 2 BOLD-ACJ9440',
		162 'CCCLXIX Heliophora orbiculus BOLD 159 30 2 BOLD-ACJ9440',
		163 'VIII Eucidaris metularia NEW 3 32 66 BOLD-AAM3704',
		164 'XIV Echinoidea BOLD 3 32 66 BOLD-AAM3704',
		165 'XV Echinoidea BOLD 3 32 66 BOLD-AAM3704',
		166 'CCCLXXV Echinoidea BOLD 3 32 66 BOLD-AAM3704',
		167 'CDLXIX Echinoidea BOLD 3 32 66 BOLD-AAM3704',
		168 'XIII Eucidaris metularia-Echinoidea BOLD 3 32 66 BOLD-AAM3704',
		169 'IX Eucidaris metularia BOLD 3 32 66 BOLD-AAM3704',
		170 'XVI Echinoidea BOLD 3 32 66 BOLD-AAM3704',
		171 'XX Eucidaris metularia BOLD 3 32 66 BOLD-ADL3921',
		172 'X Eucidaris metularia BOLD 3 32 66 BOLD-AAM3705',
		173 'XVII Echinoidea BOLD 3 32 66 BOLD-ACF4598',
		174 'XIX Echinoidea BOLD 3 32 66 BOLD-ACF4598',
		175 'XVIII Echinoidea BOLD 3 32 66 BOLD-ACF4598',
		176 'XII Stylocidaris brevicollis BOLD 5 100 67 BOLD-AAV8344',
		177 'XI Acanthocidaris maculicollis BOLD 4 33 54 BOLD-AAU6383',
		178 'CCCLXXIV Acanthocidaris maculicollis BOLD 4 33 54 BOLD-AAU6383',
		179 'XXI Prionocidaris sp. BMOO06490 BOLD 6 101 47 BOLD-ABA6577',
		180 'XLVI Eucidaris cf. tribuloides BOLD 14 34 192 BOLD-ABA4414',
		181 'XLVIII Eucidaris cf. tribuloides BOLD 14 34 192 BOLD-ABA4414',
		182 'XLVII Eucidaris tribuloides tribuloides BOLD 14 34 193 BOLD-ABA4414',
		183 'CDLXXIII Eucidaris tribuloides tribuloides BOLD 14 34 193 BOLD-ABA4414',
		184 'CCCLXXXV Eucidaris tribuloides tribuloides BOLD 14 34 193 BOLD-ABA4414',
		185 'XLIX Eucidaris thouarsii BOLD 15 103 97 BOLD-ABU6580',
		186 'XXII Goniocidaris tubaria BOLD 7 35 70 BOLD-AAE3519',
		187 'CCCLXXVI Goniocidaris tubaria BOLD 7 35 70 BOLD-AAE3519',
		188 'CDLXX Goniocidaris tubaria BOLD 7 35 70 BOLD-AAE3519',
		189 'XXIII Ctenocidaris gigantea BOLD 8 36 170 BOLD-ACE6033',
		190 'CCCLXXVII Ctenocidaris gigantea BOLD 8 36 170 BOLD-ACE6033',
		191 'XXIV Rhynchocidaris triplopora BOLD 8 36 170 BOLD-ACE6032',
		192 'CCCLXXVIII Rhynchocidaris triplopora BOLD 8 36 170 BOLD-ACE6032',
		193 'XXV Ctenocidaris sp. BOLD 8 36 170 BOLD-ACF5545',
		194 'CCCLXXIX Ctenocidaris sp. BOLD 8 36 170 BOLD-ACF5545',
		195 'XXVIII Ctenocidaris perrieri BOLD 8 36 170 BOLD-ACF5078',
		196 'XXVI Cidaridae-Aporocidaris milleri BOLD 8 36 170 BOLD-AAC5708',
		197 'CDLXXI Notocidaris mortenseni BOLD 8 36 170 BOLD-AAC5708',
		198 'XXVII Ctenocidaris aotearoa BOLD 8 36 170 BOLD-AAC5708',
		199 'XXIX Notocidaris BOLD 8 36 170 BOLD-AAV4084',
		200 'XXXII Notocidaris platyacantha BOLD 8 36 170 BOLD-AAX5572',
		201 'XXX Stereocidaris BOLD 8 36 170 BOLD-AAV3348',
		202 'XXXI Cidaridae BOLD 8 36 171 BOLD-AAG9518',
		203 'CCCLXXX Cidaridae BOLD 8 36 171 BOLD-AAG9518',
		204 'CDLXXII Cidaridae BOLD 8 36 171 BOLD-AAG9518',
		205 'XXXIX Phalacrocidaris japonica BOLD 8 37 128 BOLD-ACB6498',
		206 'CCCLXXXIII Phalacrocidaris japonica BOLD 8 37 128 BOLD-ACB6498',
		207 'XXXIII Goniocidaris corona BOLD 9 38 151 BOLD-AAI6578',
		208 'CCCLXXXI Goniocidaris corona BOLD 9 38 151 BOLD-AAI6578',
		209 'XXXIV Goniocidaris umbraculum-Goniocidaris florigera BOLD 9 38 152 BOLD-AAC5707',
		210 'XXXVII Goniocidaris BOLD 9 38 152 BOLD-AAC5707',
		211 'XXXVIII Goniocidaris-Goniocidaris florigera BOLD 9 38 152 BOLD-AAC5707',
		212 'XXXV Goniocidaris umbraculum-Cidaridae-Goniocidaris parasol BOLD 9 38 152 BOLD-ACE6035',
		213 'XXXVI Goniocidaris parasol BOLD 9 38 152 BOLD-AAC5707',
		214 'CCCLXXXII Goniocidaris parasol BOLD 9 38 152 BOLD-AAC5707',
		215 'XL Goniocidaris florigera BOLD 10 39 100 BOLD-AAE7271',
		216 'CCCLXXXIV Goniocidaris florigera BOLD 10 39 100 BOLD-AAE7271',
		217 'XLI Stereocidaris BOLD 11 102 56 ',
		218 'XLII Cidaris sp. MAC209-Cidaris sp. MAC213 BOLD 12 40 187 BOLD-ABA4015',
		219 'XLIII Cidaris sp. MAC210-Cidaris sp. MAC211-Cidaris sp. MAC212-Cidaris abyssicola BOLD 12 40 188 BOLD-ABA4014',
		220 'XLIV Histocidaris australiae-Histocidaris BOLD 13 31 143 BOLD-AAF0761',
		221 'XLV Histocidaris BOLD 13 31 144 BOLD-AAU5730',
		222 'CCCLXI Phyllacanthus imperialis NEW 153 164 9 BOLD-ABA3274',
		223 'CCVIII Echinoneus cyclostomus BOLD 81 128 10 BOLD-AAX9844',
		224 'CCLXXVIII Coelopleurus undulatus BOLD 116 142 12 BOLD-ABA5120',
		225 'CCCXLVII Arbaciella elegans BOLD 150 41 163 ',
		226 'DXXI Arbaciella elegans BOLD 150 41 163 ',
		227 'CCCLI Arbacia lixula BOLD 150 41 163 BOLD-AAJ1970',
		228 'CCCLII Arbacia lixula BOLD 150 41 163 BOLD-AAJ1970',
		229 'CCCLVI Arbacia lixula BOLD 150 41 163 BOLD-AAJ1970',
		230 'CDLXII Arbaciella elegans BOLD 150 41 163 ',
		231 'CCCLIII Arbacia lixula BOLD 150 41 163 BOLD-AAJ1970',
		232 'CCCLIV Arbacia lixula BOLD 150 41 163 BOLD-AAJ1970',
		233 'CCCXLVIII Arbacia lixula BOLD 150 41 168 BOLD-AAJ1970',
		234 'CDLXIII Arbacia lixula BOLD 150 41 168 BOLD-AAJ1970',
		235 'DXXII Arbacia lixula BOLD 150 41 168 BOLD-AAJ1970',
		236 'CCCXLIX Arbacia lixula BOLD 150 41 172 BOLD-AAJ1970',
		237 'CDLXIV Arbacia lixula BOLD 150 41 172 BOLD-AAJ1970',
		238 'CCCL Arbacia lixula BOLD 150 41 221 BOLD-AAJ1970',
		239 'CDLXV Arbacia lixula BOLD 150 41 221 BOLD-AAJ1970',
		240 'DXXIII Arbacia lixula BOLD 150 41 221 BOLD-AAJ1970',
		241 'CCCLV Arbacia lixula BOLD 150 41 221 BOLD-AAJ1970',
		242 'CCCLVII Arbacia lixula BOLD 150 41 220 BOLD-AAJ1970',
		243 'CCCLVIII Arbacia lixula BOLD 150 41 220 BOLD-AAJ1970',
		244 'CCCLIX Arbacia punctulata BOLD 151 163 96 BOLD-ABA3024',
		245 'CCCLX Tetrapygus niger BOLD 152 42 86 BOLD-ACQ3802',
		246 'CDLXVI Tetrapygus niger BOLD 152 42 86 BOLD-ACQ3802',
		247 'DXXIV Tetrapygus niger BOLD 152 42 86 BOLD-ACQ3802',
		248 'CXLII Caenopedina sp.-Caenopedina otagoensis BOLD 44 44 137 BOLD-AAC7330',
		249 'CXLIII Caenopedina porphyrogigas BOLD 44 44 138 BOLD-AAC9923',
		250 'CXLIV Caenopedina novaezealandiae BOLD 45 45 141 BOLD-AAC9902',
		251 'CXLV Caenopedina novaezealandiae BOLD 45 45 141 BOLD-AAC9902',
		252 'CDXII Caenopedina novaezealandiae BOLD 45 45 141 BOLD-AAC9902',
		253 'CXLVI Caenopedina novaezealandiae BOLD 45 46 142 BOLD-AAC9903',
		254 'CDXIII Caenopedina novaezealandiae BOLD 45 46 142 BOLD-AAC9903',
		255 'CXLVII Caenopedina indica BOLD 45 46 142 BOLD-AAV0636',
		256 'CDXIV Caenopedina indica BOLD 45 46 142 BOLD-AAV0636',
		257 'CXLVIII Caenopedina sp.-Caenopedina BOLD 46 111 109 BOLD-AAC7331',
		258 'CLXXIX Sperosoma biseriatum BOLD 70 47 59 BOLD-AAG3583',
		259 'CDXXIII Tromikosoma BOLD 70 47 59 BOLD-AAG3583',
		260 'CLXXX Tromikosoma BOLD 70 47 59 BOLD-AAG3583',
		261 'CLXXXI Tromikosoma cf. tenue BOLD 70 47 59 BOLD-AAG3583',
		262 'CLXXXII Sperosoma-Sperosoma sp. A BOLD 70 47 59 BOLD-AAG3583',
		263 'CLXXXIII Sperosoma BOLD 70 47 59 BOLD-AAG3583-',
		264 'CLXXXIV Sperosoma BOLD 70 47 59 BOLD-AAG3583',
		265 'CLXXXVII Phormosoma bursarium-Phormosoma rigidum BOLD 72 123 60 BOLD-AAE0357',
		266 'CLXXXV Hygrosoma luculentum BOLD 71 48 50 BOLD-AAI2272',
		267 'CLXXXVI Hygrosoma luculentum BOLD 71 48 50 BOLD-AAI2272',
		268 'CDXXIV Hygrosoma BOLD 71 48 50 BOLD-AAI2272',
		269 'CCV Kamptosoma asterias BOLD 79 49 37 BOLD-AAF3297',
		270 'CDXXIX Kamptosoma asterias BOLD 79 49 37 BOLD-AAF3297',
		271 'D Kamptosoma asterias BOLD 79 49 37 BOLD-AAF3297',
		272 'CCVI Kamptosoma asterias BOLD 79 49 37 BOLD-AAF3297',
		273 'CLXXXVIII Araeosoma BOLD 73 50 185 BOLD-ABY6304',
		274 'CDXCIX Araeosoma BOLD 73 50 185 BOLD-ABY6304',
		275 'CLXXXIX Araeosoma BOLD 73 50 185 BOLD-ACE8565',
		276 'CDXXV Araeosoma BOLD 73 50 185 BOLD-ACE8565',
		277 'CXC Araeosoma owstoni BOLD 73 50 185 BOLD-AAI4464',
		278 'CXCI Araeosoma BOLD 73 50 185 BOLD-AAI4464',
		279 'CXCII Araeosoma BOLD 73 50 185 BOLD-AAV7617',
		280 'CXCIII Araeosoma BOLD 73 50 185 BOLD-AAI4466',
		281 'CXCIV Araeosoma owstoni BOLD 73 50 185 BOLD-AAI4466',
		282 'CXCV Araeosoma coriaceum-Araeosoma BOLD 73 50 186 BOLD-AAE0852-',
		283 'CXCVI Araeosoma BOLD 73 124 130 BOLD-AAI4467',
		284 'CXCVII Araeosoma BOLD 73 125 131 BOLD-AAV7616',
		285 'CXCVIII Araeosoma thetidis BOLD 74 51 166 BOLD-AAE0859',
		286 'CDXXVI Araeosoma-Araeosoma thetidis BOLD 74 51 166 BOLD-AAE0859',
		287 'CXCIX Araeosoma owstoni BOLD 74 51 167 BOLD-AAU2499',
		288 'CDXXVII Araeosoma owstoni BOLD 74 51 167 BOLD-AAU2499',
		289 'CC Araeosoma BOLD 75 52 95 BOLD-AAI4468',
		290 'CCI Araeosoma BOLD 75 52 95 BOLD-ACE3096',
		291 'CCII Araeosoma BOLD 76 53 84 BOLD-AAI4465',
		292 'CDXXVIII Araeosoma BOLD 76 53 84 BOLD-AAI4465',
		293 'CCIII Asthenosoma BOLD 77 126 85 BOLD-AAV0409',
		294 'CCIV Asthenosoma BOLD 78 127 68 BOLD-AAV0410',
		295 'CCLXXIX Centrostephanus rodgersii BOLD 117 143 26 BOLD-AAW6046',
		296 'CCLXXX Micropyga tuberculata BOLD 118 144 27 ',
		297 'CCLXXXI Aspidodiadema tonsum BOLD 119 43 103 BOLD-AAJ2949',
		298 'CDXLVIII Aspidodiadema tonsum BOLD 119 43 103 BOLD-AAJ2949',
		299 'CCLXXXII Aspidodiadema tonsum BOLD 120 145 104 BOLD-AAU4199',
		300 'CCLXXVI Pilematechinus vesica BOLD 114 141 22 BOLD-AAY3983',
		301 'CCLXXVII Echinocrepis rostrata BOLD 115 54 23 BOLD-ADX7790',
		302 'DXVI Echinocrepis rostrata BOLD 115 54 23 BOLD-ADX7790',
		303 'L Echinometra mathaei NEW 16 77 173 BOLD-ABZ5895',
		304 'CCCLXXXVI Echinometra mathaei NEW 16 77 173 BOLD-ABZ5895',
		305 'CDLXXIV Echinometra mathaei NEW 16 77 173 BOLD-ABZ5895',
		306 'LIV Echinometra mathaei BOLD 16 77 209 ',
		307 'LV Echinometra mathaei BOLD 16 77 215 ',
		308 'LVI Echinometra mathaei BOLD 16 77 214 ',
		309 'LVII Echinometra mathaei BOLD 16 77 214 BOLD-ABZ5895',
		310 'LI Echinometra sp. A BOLD 16 77 169 BOLD-AAD5511',
		311 'CCCLXXXVII Echinometra sp. A BOLD 16 77 169 BOLD-AAD5511',
		312 'CDLXXV Echinometra sp. A BOLD 16 77 169 BOLD-AAD5511',
		313 'LII Echinometra mathaei BOLD 16 77 200 BOLD-AAD5512',
		314 'LIII Echinometra mathaei BOLD 16 77 200 BOLD-AAD5512',
		315 'CDLXXVI Echinometra mathaei BOLD 16 77 200 BOLD-AAD5512',
		316 'CCCLXXXVIII Echinometra mathaei BOLD 16 77 200 BOLD-AAD5512',
		317 'LVIII Echinometra oblonga BOLD 16 77 201 BOLD-ABZ5022',
		318 'LIX Heterocentrotus trigonarius BOLD 17 78 74 BOLD-AAM9460',
		319 'CCCLXXXIX Heterocentrotus trigonarius BOLD 17 78 74 BOLD-AAM9460',
		320 'LX Colobocentrotus atratus BOLD 18 104 93 BOLD-AAS0016',
		321 'LXI Heterocentrotus mammillatus BOLD 19 105 94 BOLD-ABA1905',
		322 'LXII Echinostrephus molaris NEW 20 79 216 BOLD-ABA2019',
		323 'LXIII Echinostrephus molaris NEW 20 79 216 BOLD-ABA2019',
		324 'LXIV Echinostrephus molaris NEW 20 79 216 BOLD-ABA2019',
		325 'CCCXC Echinostrephus molaris NEW 20 79 216 BOLD-ABA2019',
		326 'LXV Heterocentrotus trigonarius BOLD 20 79 217 BOLD-AAH4242',
		327 'LXVI Heliocidaris erythrogramma BOLD 21 80 180 BOLD-AAD6250',
		328 'CCCXCI Heliocidaris erythrogramma BOLD 21 80 180 BOLD-AAD6250',
		329 'CDLXXVII Heliocidaris erythrogramma BOLD 21 80 180 BOLD-AAD6250',
		330 'LXVII Heliocidaris erythrogramma BOLD 21 80 180 BOLD-AAD6250',
		331 'CCCXCII Heliocidaris erythrogramma BOLD 21 80 180 BOLD-AAD6250',
		332 'LXVIII Heliocidaris erythrogramma BOLD 21 80 180 BOLD-AAD6250',
		333 'LXIX Heliocidaris erythrogramma armigera BOLD 21 80 180 BOLD-AAD6250',
		334 'LXX Heliocidaris australiae BOLD 21 80 181 BOLD-ACH3784',
		335 'LXXI Heliocidaris bajulus BOLD 21 106 129 BOLD-ACH2838',
		336 'LXXII Heliocidaris tuberculata BOLD 22 81 81 BOLD-ACH3853',
		337 'CDLXXVIII Heliocidaris tuberculata BOLD 22 81 81 BOLD-ACH3853',
		338 'LXXIII Heliocidaris tuberculata BOLD 22 81 81 BOLD-ACH3853',
		339 'LXXIV Heliocidaris crassispina BOLD 23 82 82 BOLD-ACH5629',
		340 'LXXV Heliocidaris crassispina BOLD 23 82 82 BOLD-ACH5629',
		341 'LXXVI Heliocidaris crassispina BOLD 23 82 82 BOLD-ACH5629',
		342 'XCI Evechinus chloroticus BOLD 31 107 29 BOLD-ADM3036',
		343 'LXXVII Strongylocentrotus nudus BOLD 24 83 83 BOLD-AAJ4784',
		344 'CDLXXIX Mesocentrotus nudus BOLD 24 83 83 BOLD-AAJ4784',
		345 'CCCXCIII Mesocentrotus nudus BOLD 24 83 83 BOLD-AAJ4784',
		346 'LXXVIII Mesocentrotus franciscanus BOLD 25 84 101 -BOLD-AAC7366',
		347 'CCCXCIV Mesocentrotus franciscanus BOLD 25 84 101 BOLD-AAC7366',
		348 'LXXIX Pseudocentrotus depressus BOLD 26 85 102 BOLD-ACI1315',
		349 'LXXX Pseudocentrotus depressus BOLD 26 85 102 BOLD-ACI1315',
		350 'CDLXXX Pseudocentrotus depressus BOLD 26 85 102 BOLD-ACI1315',
		351 'LXXXI Hemicentrotus pulcherrimus BOLD 27 86 92 BOLD-AAX1375',
		352 'CCCXCV Hemicentrotus pulcherrimus BOLD 27 86 92 BOLD-AAX1375',
		353 'CDLXXXI Hemicentrotus pulcherrimus BOLD 27 86 92 BOLD-AAX1375',
		354 'LXXXII Strongylocentrotus droebachiensis BOLD 28 87 212 BOLD-ABY5959',
		355 'CDLXXXII Strongylocentrotus droebachiensis BOLD 28 87 212 BOLD-ABY5959',
		356 'LXXXIII Strongylocentrotus sp. AAA9523 BOLD 28 87 213 BOLD-AAA9523',
		357 'CCCXCVI Strongylocentrotus sp. AAA9523 BOLD 28 87 213 BOLD-AAA9523',
		358 'CDLXXXIII Strongylocentrotus droebachiensis BOLD 28 87 213 BOLD-AAA9523',
		359 'LXXXIV Strongylocentrotus pallidus BOLD 28 87 208 BOLD-AAA9522',
		360 'LXXXV Strongylocentrotus fragilis BOLD 28 87 184 BOLD-AAE2166',
		361 'CCCXCVII Strongylocentrotus fragilis BOLD 28 87 184 BOLD-AAE2166',
		362 'LXXXVI Strongylocentrotus polyacanthus BOLD 28 87 150 BOLD-AAB0458',
		363 'CCCXCVIII Strongylocentrotus polyacanthus BOLD 28 87 150 BOLD-AAB0458',
		364 'XC Strongylocentrotus intermedius BOLD 30 88 124 BOLD-AAC3110',
		365 'CCCXCIX Strongylocentrotus intermedius BOLD 30 88 124 BOLD-AAC3110',
		366 'LXXXVII Strongylocentrotus purpuratus BOLD 29 89 121 BOLD-AAD8117',
		367 'LXXXVIII Strongylocentrotus BOLD 29 89 121 BOLD-AAD8117',
		368 'CDLXXXIV Strongylocentrotus purpuratus BOLD 29 89 121 BOLD-AAD8117',
		369 'LXXXIX Strongylocentrotus purpuratus BOLD 29 89 121 BOLD-ADC6546',
		370 'XCIII Psammechinus miliaris BOLD 33 90 49 BOLD-AAW4697',
		371 'CD Psammechinus miliaris BOLD 33 90 49 BOLD-AAW4697',
		372 'CDLXXXV Psammechinus miliaris BOLD 33 90 49 BOLD-AAW4697',
		373 'XCVIII Loxechinus albus BOLD 36 91 57 BOLD-AAX6523',
		374 'CDIII Loxechinus albus BOLD 36 91 57 BOLD-AAX6523',
		375 'XCIX Gracilechinus multidentatus-Gracilechinus affinis-Gracilechinus atlanticus-Gracilechinus stenporus-Gracilechinus sp. MAC287-Gracilechinus sp. MAC312-Gracilechinus sp. MAC342-Gracilechinus sp. MAC345-Gracilechinus sp. MAC353-Gracilechinus sp. MAC355-Gracilechinus sp. MAC357-Gracilechinus sp. MAC371-Gracilechinus sp. MAC317-Gracilechinus sp. MAC354-Gracilechinus sp. MAC356-Gracilechinus s…
		376 'C Gracilechinus multidentatus BOLD 37 92 182 BOLD-AAC9924',
		377 'CI Gracilechinus lucidus BOLD 37 92 182 BOLD-AAC9924',
		378 'CDIV Gracilechinus lucidus BOLD 37 92 182 BOLD-AAC9924',
		379 'CII Gracilechinus elegans BOLD 37 92 182 BOLD-AAC9924',
		380 'CDV Gracilechinus elegans BOLD 37 92 182 BOLD-AAC9924',
		381 'CDLXXXVIII Gracilechinus elegans BOLD 37 92 182 BOLD-AAC9924',
		382 'CIII Gracilechinus alexandri BOLD 37 92 183 BOLD-ACS4645',
		383 'CDVI Gracilechinus alexandri BOLD 37 92 183 BOLD-ACS4645',
		384 'CDLXXXIX Gracilechinus elegans BOLD 37 92 183 BOLD-ACS4645',
		385 'CIV Gracilechinus acutus-Echinus esculentus-Echinus elegans BOLD 38 109 120 BOLD-AAF6088',
		386 'XCIV Sterechinus neumayeri BOLD 34 93 127 BOLD-AAD4804',
		387 'CDI Sterechinus neumayeri BOLD 34 93 127 BOLD-AAD4804',
		388 'CDLXXXVI Sterechinus neumayeri BOLD 34 93 127 BOLD-AAD4804',
		389 'XCV Dermechinus horridus BOLD 35 94 153 BOLD-AAC4673',
		390 'CDII Dermechinus horridus BOLD 35 94 153 BOLD-AAC4673',
		391 'XCVI Sterechinus antarcticus BOLD 35 94 154 BOLD-AAC4674',
		392 'CDLXXXVII Sterechinus antarcticus BOLD 35 94 154 BOLD-AAC4674',
		393 'XCVII Sterechinus dentifer BOLD 35 94 154 BOLD-AAC4674',
		394 'CV Paracentrotus lividus BOLD 39 95 87 BOLD-AAE2893',
		395 'CVI Paracentrotus lividus BOLD 39 95 87 BOLD-AAE2893',
		396 'CVII Paracentrotus lividus BOLD 39 95 87 BOLD-AAE2893',
		397 'CVIII Paracentrotus lividus BOLD 39 95 87 ',
		398 'CDVII Paracentrotus lividus BOLD 39 95 87 BOLD-AAE2893',
		399 'CDXC Paracentrotus lividus BOLD 39 95 87 BOLD-AAE2893',
		400 'CIX Parechinus angulosus BOLD 40 96 177 BOLD-ACQ9725',
		401 'CXI Parechinus angulosus BOLD 40 96 177 BOLD-ACQ9725',
		402 'CXXVII Parechinus angulosus BOLD 40 96 178 BOLD-ACQ8573',
		403 'CXXVIII Parechinus angulosus BOLD 40 96 179 BOLD-ACQ8572',
		404 'CX Parechinus angulosus BOLD 40 96 199 BOLD-ACQ9725',
		405 'CXXV Parechinus angulosus BOLD 40 96 218 BOLD-ACQ8570',
		406 'CXXVI Parechinus angulosus BOLD 40 96 219 BOLD-ACQ9727',
		407 'CXXXIII Parechinus angulosus BOLD 40 96 219 BOLD-ACQ9724',
		408 'CXXIX Parechinus angulosus BOLD 40 96 219 BOLD-ACI2153',
		409 'CDX Parechinus angulosus BOLD 40 96 219 BOLD-ACI2153',
		410 'CXXXII Parechinus angulosus BOLD 40 96 194 BOLD-ACH8059',
		411 'CXXX Parechinus angulosus BOLD 40 96 146 BOLD-ACH8060',
		412 'CXXXIV Parechinus angulosus BOLD 40 96 147 BOLD-ACH8058',
		413 'CXII Parechinus angulosus BOLD 40 97 145 BOLD-ACQ9726',
		414 'CXIII Parechinus angulosus BOLD 40 97 145 BOLD-ACH7120',
		415 'CDVIII Parechinus angulosus BOLD 40 97 145 BOLD-ACH7120',
		416 'CDXCI Parechinus angulosus BOLD 40 97 145 BOLD-ACH7120',
		417 'CXIV Parechinus angulosus BOLD 40 97 145 BOLD-ACH7120',
		418 'CXV Parechinus angulosus BOLD 40 97 145 BOLD-ACH7120',
		419 'CXVI Parechinus angulosus BOLD 40 97 145 BOLD-ACH7120',
		420 'CXVII Parechinus angulosus BOLD 40 97 145 BOLD-ACH7120',
		421 'CXXIV Parechinus angulosus BOLD 40 97 145 BOLD-ACQ9656',
		422 'CXVIII Parechinus angulosus BOLD 40 97 145 BOLD-ACH7120',
		423 'CDIX Parechinus angulosus BOLD 40 97 145 BOLD-ACH7120',
		424 'CXIX Parechinus angulosus BOLD 40 97 145 BOLD-ACH7120',
		425 'CXXI Parechinus angulosus BOLD 40 97 145 BOLD-ADJ8834',
		426 'CXXII Parechinus angulosus BOLD 40 97 145 BOLD-ACQ9723',
		427 'CXXIII Parechinus angulosus BOLD 40 97 145 BOLD-ACH7120',
		428 'CDXCII Parechinus angulosus BOLD 40 97 145 BOLD-ACH7120',
		429 'CXX Parechinus angulosus BOLD 40 97 145 BOLD-ACH7120',
		430 'CXXXI Parechinus angulosus BOLD 40 97 145 BOLD-ACH8061',
		431 'XCII Toxopneustes pileolus BOLD 32 108 24 BOLD-ACB6445',
		432 'CXXXV Genocidaris maculata BOLD 41 110 55 BOLD-AAL2341',
		433 'CXXXVI Lytechinus variegatus variegatus BOLD 42 73 164 BOLD-ACC6921',
		434 'CXXXVII Lytechinus variegatus BOLD 42 73 165 BOLD-ABA3793',
		435 'CDXCIII Lytechinus variegatus BOLD 42 73 165 BOLD-ABA3793',
		436 'CXXXVIII Lytechinus pictus BOLD 43 74 108 BOLD-AAX6197',
		437 'CXXXIX Lytechinus pictus BOLD 43 74 108 BOLD-AAX6197',
		438 'CXL Lytechinus pictus BOLD 43 74 108 BOLD-AAX6197',
		439 'CXLI Lytechinus pictus BOLD 43 74 108 BOLD-AAX6197',
		440 'CDXI Lytechinus pictus BOLD 43 74 108 BOLD-AAX6197',
		441 'CXLIX Tripneustes gratilla NEW-BOLD 47 71 98 BOLD-AAM5135',
		442 'CDXV Tripneustes gratilla BOLD 47 71 98 BOLD-AAM5135',
		443 'CL Tripneustes gratilla BOLD 47 71 98 BOLD-AAM5135',
		444 'CDXVI Tripneustes gratilla elatensis BOLD 47 71 98 BOLD-AAM5135',
		445 'CDXCIV Tripneustes gratilla elatensis BOLD 47 71 98 BOLD-AAM5135',
		446 'CLI Tripneustes gratilla BOLD 47 71 98 BOLD-AAM5135',
		447 'CLII Lytechinus variegatus carolinus BOLD 48 112 99 BOLD-ACG7657',
		448 'CLIII Tripneustes kermadecensis BOLD 49 72 72 ',
		449 'CDXVII Tripneustes kermadecensis BOLD 49 72 72 BOLD-ADX4898',
		450 'CDXCV Tripneustes kermadecensis BOLD 49 72 72 BOLD-ADX4898',
		451 'CLIV Lytechinus euerces BOLD 50 75 14 ',
		452 'CCCLXXI Pseudoboletia indiana BOLD 50 75 14 BOLD-AAX7025',
		453 'CCVII Echinoidea BOLD 80 76 7 BOLD-ACX2169',
		454 'DI Echinoidea BOLD 80 76 7 BOLD-ACX2169',
		455 'CLV Microcyphus rousseaui NEW 51 113 77 BOLD-AED7473',
		456 'CLVI Microcyphus olivaceus BOLD 52 114 78 BOLD-AAX4161',
		457 'CLXXIV Amblypneustes ovum-Amblypneustes pachistus BOLD 66 56 65 BOLD-AAJ4182',
		458 'CDXCVIII Amblypneustes grandis BOLD 66 56 65 BOLD-AAJ4182',
		459 'CLXXV Amblypneustes leucoglobus BOLD 66 56 65 BOLD-AAR3504',
		460 'CLXXVI Amblypneustes pallidus BOLD 67 57 118 BOLD-AAR3506',
		461 'CDXXI Amblypneustes formosus BOLD 67 57 118 BOLD-AAR3506',
		462 'CLXXVII Holopneustes purpurescens BOLD 68 58 119 BOLD-AAX1113',
		463 'CDXXII Holopneustes inflatus BOLD 68 58 119 BOLD-AAX1113',
		464 'CLXXVIII Holopneustes porosissimus BOLD 69 122 64 BOLD-AAX1114',
		465 'CLVII Temnopleurus reevesii BOLD 53 115 110 BOLD-AAW6427',
		466 'CLVIII Temnopleurus reevesii BOLD 54 63 111 BOLD-ABA5316',
		467 'CDXVIII Temnopleurus reevesii BOLD 54 63 111 BOLD-ABA5316',
		468 'CLIX Temnopleurus reevesii BOLD 54 63 111 BOLD-ABA5316',
		469 'CLX Temnopleurus michaelseni BOLD 55 116 63 BOLD-AAW6431',
		470 'CLXXIII Temnotrema sculptum BOLD 65 121 28 BOLD-AAK0591',
		471 'CLXI Temnopleurus alexandri BOLD 56 117 112 BOLD-AAW6430',
		472 'CLXII Temnopleurus toreumaticus BOLD 57 118 113 BOLD-AAW6426',
		473 'CLXIII Mespilia globulus BOLD 58 64 11 BOLD-AAX3812',
		474 'CLXIV Mespilia globulus BOLD 58 64 11 BOLD-AAX3812',
		475 'CLXV Salmacis sphaeroides BOLD 59 59 69 BOLD-AAX9258',
		476 'CLXVI Salmacis sphaeroides BOLD 59 59 69 BOLD-AAX9258',
		477 'CLXVII Salmacis belli BOLD 60 60 222 BOLD-AAX9272',
		478 'CLXVIII Salmacis bicolor rarispina BOLD 60 60 223 BOLD-AAX9272',
		479 'CLXIX Salmaciella oligopora BOLD 61 119 41 BOLD-AAX9271',
		480 'CLXX Temnopleurus hardwickii BOLD 62 61 31 BOLD-ACB6483',
		481 'CDXCVI Temnopleurus hardwickii BOLD 62 61 31 BOLD-ACB6483',
		482 'CDXIX Temnopleurus hardwickii BOLD 62 61 31 BOLD-ACB6483',
		483 'CLXXI Temnopleurus toreumaticus BOLD 63 62 122 BOLD-ACB6482',
		484 'CDXCVII Temnopleurus toreumaticus BOLD 63 62 122 BOLD-ACB6482',
		485 'CDXX Temnopleurus toreumaticus BOLD 63 62 122 BOLD-ACB6482',
		486 'CLXXII Temnopleurus toreumaticus BOLD 64 120 123 BOLD-ADW5668',
		487 'CCLI Pseudechinus albocinctus BOLD 103 65 202 ',
		488 'CDXLII Pseudechinus flemingi BOLD 103 65 202 BOLD-AAD7400',
		489 'DXII Pseudechinus flemingi BOLD 103 65 202 BOLD-AAD7400',
		490 'CCLII Pseudechinus huttoni BOLD 103 65 203 BOLD-AAD0555',
		491 'DXIII Pseudechinus huttoni BOLD 103 65 203 BOLD-AAD0555',
		492 'CCLIII Pseudechinus huttoni BOLD 103 65 203 BOLD-AAD0555',
		493 'CCLIV Pseudechinus novaezealandiae BOLD 104 66 161 BOLD-AAK9653',
		494 'CCLVII Pseudechinus novaezelandiae BOLD 104 66 161 BOLD-AAK9653',
		495 'CDXLIII Pseudechinus novaezelandiae BOLD 104 66 161 BOLD-AAK9653',
		496 'CCLVI Pseudechinus BOLD 104 66 161 BOLD-AAK9653',
		497 'CCLV Pseudechinus magellanicus BOLD 104 66 162 BOLD-AAX8290',
		498 'CCLVIII Glyptocidaris crenularis BOLD 105 136 16 BOLD-ADY0004',
		499 'CCLIX Diadema sp. NEW 106 69 105 BOLD-AAX9804',
		500 'CDXLIV Echinothrix diadema BOLD 106 69 105 BOLD-AAX9804',
		501 'CCLXVIII Echinothrix diadema BOLD 106 69 105 BOLD-AAX9804',
		502 'CCLX Diadema antillarum-Diadema antillarum antillarum BOLD 106 69 105 BOLD-AAI9424',
		503 'CCLXV Diadema antillarum antillarum BOLD 106 69 105 BOLD-AAI9424',
		504 'CCLXVI Diadema antillarum antillarum BOLD 106 69 105 ',
		505 'CCLXI Diadema sp. NEW 106 69 105 BOLD-ACS1034',
		506 'CCLXII Diadema sp. NEW 106 69 105 BOLD-ACS1034',
		507 'CCLXIII Diadema savignyi NEW 106 69 105 BOLD-ACS1034',
		508 'CCLXIV Diadema savignyi NEW 106 69 105 BOLD-ACS1034',
		509 'CCLXVII Diadema mexicanum BOLD 106 69 105 BOLD-ABA5624',
		510 'CCLXXII Diadema setosum BOLD 110 137 106 BOLD-ADX7100-',
		511 'CCLXIX Diadema setosum BOLD 107 67 125 BOLD-ABA3950',
		512 'CDXLV Diadema setosum BOLD 107 67 125 BOLD-ABA3950',
		513 'CCLXX Diadema setosum BOLD 108 68 126 BOLD-ACY0604',
		514 'CDXLVI Diadema setosum BOLD 108 68 126 BOLD-ACY0604',
		515 'DXIV Diadema setosum BOLD 108 68 126 BOLD-ACY0604',
		516 'CCLXXI Diadema palmeri BOLD 109 70 75 BOLD-AAE7596',
		517 'CDXLVII Diadema palmeri BOLD 109 70 75 BOLD-AAE7596',
		518 'DXV Diadema palmeri BOLD 109 70 75 BOLD-AAE7596',
		519 'CCLXXIII Astropyga sp. 2 TH-2010 BOLD 111 138 79 BOLD-ABA3758',
		520 'CCLXXIV Astropyga sp. 1 TH-2010 BOLD 112 139 80 BOLD-ABA4068',
		521 'CCLXXV Echinothrix calamaris BOLD 113 140 25 BOLD-AAX9805',
		522 'CCCLXII Toxopneustidae sp. NEW 154 165 4 BOLD-AED5817',
		523 'CCCLXIII Fibularia japonica BOLD 155 166 5 BOLD-ADW0820',
		524 'CCCLXIV Fibularia sp. HT-2018 BOLD 156 55 6 BOLD-ADW6984',
		525 'CCCLXV Fibularia sp. HT-2018 BOLD 156 55 6 BOLD-ADW6984',
		526 'I Outgroup'
		;
	tree tree1 = [&r]((((((1:0.210932,((((2:0.003321768,3:0.003321768,4:0.003321768)0.769:0.00324887,(5:0.004913457,6:0.004913457)0.994:0.00165718)0.501:0.002149983,(7:0.006007594,8:0.006007594)0.936:0.002713027)1.0:0.1147044,(9:0.001406203,10:0.001406203)1.0:0.1220188)0.999:0.08750703,((11:0.001070843,12:0.001070843)0.663:0.001417236,13:0.002488079)1.0:0.2084439)1.0:0.1164694,14:0.3274015,((((((15:0…
end;
