# Supplementary material for: DNA barcoding echinoderms from the East Coast of South Africa. The challenge to maintain DNA data connected with taxonomy
Source: PLoS One. 2022 Oct 10;17(10):e0270321. doi: 10.1371/journal.pone.0270321 (PMC9550079; doi:10.1371/journal.pone.0270321)
Supplement: S4 File — The tree is in NEXUS format. Nodes and tip labels are annotated as in S1 File. (TRE) [file pone.0270321.s005.tre]

#NEXUS
begin taxa;
	dimensions ntax=858;
	taxlabels
		'DXCVI Pseudothyone raphanus BOLD 284 307 1 BOLD-ADR7084'
		'II Holothuria impatiens NEW 1 86 113 BOLD-ABA1983'
		'XXXI Holothuria pardalis NEW 1 86 113 BOLD-ABA1983'
		'DCXII Holothuria insignis NEW 1 86 113 BOLD-ABA1983'
		'XLII Holothuria hilla NEW 1 86 113 BOLD-ABA1983'
		'X Holothuria lineata-Holothuria pardalis NEW 9 87 114 BOLD-AAG4358'
		'DCV Holothuria sp. NEW 9 87 114 BOLD-AAG4358'
		'XXII Holothuria lineata Guam 9 87 114 BOLD-AAG4358'
		'XLIV Holothuria tuberculata-Holothuria insignis NEW 9 87 114 BOLD-AAG4358'
		'XXX Holothuria pardalis NEW 26 88 115 BOLD-ABA1981'
		'XXXV Holothuria pardalis NEW 26 88 115 BOLD-ABA1981'
		'XLIII Holothuria pardalis NEW 26 88 115 BOLD-ABA1981'
		'LXXXI Holothuria coluber BOLD 49 89 116 BOLD-AAD8968'
		'DCXXII Holothuria coluber BOLD 49 89 116 BOLD-AAD8968'
		'LXXXII Holothuria coluber BOLD 49 89 116 BOLD-AAD8968'
		'CCCXCVIII Cucumaria georgiana BOLD 212 13 221 BOLD-AAE7777'
		'DCCXVI Cucumaria georgiana BOLD 212 13 221 BOLD-AAE7777'
		'CCCXCIX Cucumaria georgiana BOLD 213 266 222 BOLD-ABA5629'
		'CDI Cucumaria georgiana BOLD 215 14 133 BOLD-ABA2155'
		'CDII Cucumaria georgiana BOLD 215 14 133 BOLD-ABA2155'
		'DCCXVIII Cucumaria georgiana BOLD 215 14 133 BOLD-ABA2155'
		'CDIII Cucumaria georgiana BOLD 216 267 205 BOLD-ABA2157'
		'CDIV Cucumaria georgiana BOLD 217 268 206 BOLD-ABA2156'
		'DLXXIII Echinopsolus acutus BOLD 274 301 181 BOLD-AAF1939'
		'CD Cucumaria georgiana BOLD 214 15 242 BOLD-AAF1938'
		'DCCXVII Cucumaria georgiana BOLD 214 15 242 BOLD-AAF1938'
		'DCCCXXXV Cucumaria georgiana BOLD 214 15 242 BOLD-AAF1938'
		'DXX Aslia forbesi BOLD 245 277 243 BOLD-ADM2730'
		'CDLVI Echinopsolus mollis BOLD 233 16 226 BOLD-AAX7544'
		'DCCXXXVIII Echinopsolus mollis BOLD 233 16 226 BOLD-AAX7544'
		'DCCCXLV Echinopsolus mollis BOLD 233 16 226 BOLD-AAX7544'
		'CDLVII Echinopsolus mollis BOLD 234 17 271 BOLD-ABA2077'
		'DCCXXXIX Echinopsolus mollis BOLD 234 17 271 BOLD-ABA2077'
		'CDLVIII Echinopsolus mollis BOLD 290 17 272 BOLD-ABA2076'
		'CDLIX Echinopsolus mollis BOLD 290 17 272 BOLD-ABA2076'
		'DCCXL Echinopsolus mollis BOLD 290 17 272 BOLD-ABA2076'
		'DCCCXLVI Echinopsolus mollis BOLD 290 17 272 BOLD-ABA2076'
		'DLXIV Echinopsolus acanthocola BOLD 273 18 327 BOLD-AAE1008'
		'DLXVI Echinopsolus acanthocola BOLD 273 18 327 BOLD-AAE1008'
		'DCCLXI Echinopsolus acanthocola BOLD 273 18 327 BOLD-AAE1008'
		'DLXVII Echinopsolus acanthocola BOLD 273 18 327 BOLD-AAE1008'
		'DLXV Echinopsolus acanthocola BOLD 273 18 328 BOLD-AAE1009'
		'DXLV Paelopatides BOLD 262 292 80 BOLD-ADF2963'
		'DXLVI Paelopatides BOLD 263 293 81 BOLD-ADM1980'
		'LI Holothuria -Semperothuria- surinamensis BOLD 35 182 152 BOLD-ABA4693'
		'DXXXVIII Holothuria imitans BOLD 258 288 153 BOLD-ABA2457'
		'V Actinopyga mauritiana NEW 4 2 236 BOLD-ABA2001'
		'DC Actinopyga mauritiana NEW 4 2 236 BOLD-ABA2001'
		'CCLXXIV Actinopyga sp. nov. MA-2010 BOLD 4 2 236 '
		'DCLXXXV Actinopyga sp. nov. MA-2010 BOLD 4 2 236 '
		'LXIII Actinopyga mauritiana BOLD 4 3 237 BOLD-AAJ1937'
		'DCXV Actinopyga varians BOLD 4 3 237 BOLD-AAJ1937'
		'XVI Actinopyga obesa NEW 15 4 175 BOLD-ABA2101'
		'DCVIII Actinopyga obesa NEW 15 4 175 BOLD-ABA2101'
		'XXXVII Actinopyga obesa NEW 15 4 175 BOLD-ABA2101'
		'LXI Actinopyga caerulea BOLD 43 5 194 BOLD-AAF3861'
		'LXIV Actinopyga palauensis BOLD 43 5 194 BOLD-AAF3861'
		'CCLV Actinopyga obesa BOLD 43 5 194 BOLD-AAF3861'
		'CCLXVII Actinopyga caerulea BOLD 43 5 194 BOLD-AAF3861'
		'CCCLVII Actinopyga mauritiana BOLD 187 6 195 '
		'CCCLVIII Actinopyga mauritiana BOLD 187 6 195 '
		'LXV Actinopyga sp. SU-2008 BOLD 44 7 290 BOLD-ABA2151'
		'CXCI Actinopyga miliaris BOLD 44 7 291 '
		'VII Actinopyga echinites NEW 6 8 154 BOLD-AAD9333'
		'XXXIX Actinopyga echinites NEW 6 8 154 BOLD-AAD9333'
		'DCII Actinopyga echinites NEW 6 8 154 BOLD-AAD9333'
		'DCCLXIX Actinopyga echinites NEW 6 8 154 BOLD-AAD9333'
		'LXII Actinopyga echinites BOLD 6 8 154 BOLD-AAD9333'
		'DCXIV Actinopyga echinites BOLD 6 8 154 BOLD-AAD9333'
		'DCCLXXV Actinopyga echinites BOLD 6 8 154 BOLD-AAD9333'
		'LXVI Actinopyga spinea BOLD 45 9 155 BOLD-AAC3533'
		'DCXVI Actinopyga spinea BOLD 45 9 155 BOLD-AAC3533'
		'LXVIII Actinopyga spinea BOLD 45 9 155 BOLD-AAC3533'
		'LXVII Actinopyga spinea BOLD 45 9 155 BOLD-AAC3533'
		'CLXIV Actinopyga lecanora BOLD 100 199 177 BOLD-AAF3838'
		'CCLVI Actinopyga lecanora BOLD 151 1 280 BOLD-AAF3839'
		'DCCCXV Actinopyga lecanora BOLD 151 1 280 BOLD-AAF3839'
		'CCCXXXII Actinopyga lecanora BOLD 151 1 281 BOLD-AAM3773'
		'LX Actinopyga agassizi BOLD 42 185 41 BOLD-AAJ1930'
		'XX Opheodesoma grisea Guam 19 96 89 BOLD-ABA2050'
		'XXI Opheodesoma grisea Guam 19 96 89 BOLD-ABA2050'
		'DCIX Opheodesoma grisea Guam 19 96 89 BOLD-ABA2050'
		'DCCLXXII Opheodesoma grisea Guam 19 96 89 BOLD-ABA2050'
		'LII Euapta lappa BOLD 36 97 269 BOLD-ABA2049'
		'DXXXI Euapta tahitiensis BOLD 252 97 270 BOLD-ABA1753'
		'CLXXX Polyplectana sp. BMOO08351 BOLD 108 201 71 '
		'LIV Chiridota laevis BOLD 38 98 282 BOLD-AAE2232'
		'LVII Myriotrochus rinkii BOLD 285 98 283 BOLD-ADU4046'
		'CXXXVIII Apodida BOLD 81 99 351 BOLD-ADM3097'
		'DXXVI Chiridota albatrossii BOLD 81 99 351 BOLD-ADM3097'
		'CCLXXII Chiridota albatrossii BOLD 81 99 352 BOLD-ADW3676'
		'CXCV Paradota sp. AM-2017 BOLD 113 204 98 BOLD-ADW8331'
		'CXLVI Leptosynapta clarki BOLD 89 100 353 BOLD-AAC6788'
		'DCLIV Leptosynapta clarki BOLD 89 100 353 BOLD-AAC6788'
		'CXLVII Leptosynapta clarki BOLD 89 100 354 BOLD-AAC6789'
		'DLXIII Leptosynapta sp. BOLD 272 101 99 BOLD-ACJ9778'
		'DCCLX Leptosynapta sp. BOLD 272 101 99 BOLD-ACJ9778'
		'DXCI Leptosynapta inhaerens BOLD 280 304 91 BOLD-ACT0353'
		'CCXVI Rowedota chippiru BOLD 129 214 182 BOLD-ADX0700'
		'CCXXV Taeniogyrus mijim BOLD 136 221 183 BOLD-ADX4773'
		'CCXVII Rowedota motoshimaensis BOLD 130 215 172 BOLD-ADW3317'
		'CCXXVI Taeniogyrus sp. YY2016-2 BOLD 137 222 142 BOLD-ADX6113'
		'CCXIX Scoliorhapis sesokoensis BOLD 132 217 191 BOLD-ADV9780'
		'CCXXVII Taeniogyrus verruculosus BOLD 138 223 192 BOLD-ADW1085'
		'CLXXIX Chiridota hawaiiensis BOLD 107 200 143 '
		'CCLXXXVIII Chiridota impatiens BOLD 163 234 144 BOLD-ADC5064'
		'CCXXXI Holothuroidea BOLD 142 102 90 BOLD-ACX1496'
		'CCXXXII Holothuroidea BOLD 142 102 90 BOLD-ACX1496'
		'DLXI Chiridota BOLD 142 102 90 BOLD-ACX1496'
		'DCLXXVII Chiridota BOLD 142 102 90 BOLD-ACX1496'
		'DCCCXIII Chiridota BOLD 142 102 90 BOLD-ACX1496'
		'CCXXXIII Holothuroidea BOLD 142 102 90 BOLD-ACX1496'
		'CCLXXXVII Chiridota rigida BOLD 162 103 69 BOLD-ABA2502'
		'DCLXXXVIII Chiridota rigida BOLD 162 103 69 BOLD-ABA2502'
		'CCCXXIII Myriotrochus ahearnae BOLD 182 246 178 '
		'CCCXXIV Myriotrochus sp. AKM-2016 BOLD 183 247 179 BOLD-ADW2869'
		'CCXIII Psolus sp. YJBP-2017 BOLD 127 211 4 BOLD-ADV9573'
		'CCXXX Zygothuria oxysclera BOLD 141 225 17 BOLD-ADC4382'
		'DXLIII Mesothuria oktaknemus BOLD 260 290 18 BOLD-ABA3546'
		'VI Bohadschia subrubra NEW 5 150 162 BOLD-ABA2627'
		'DCCLXVIII Bohadschia subrubra BOLD 5 150 162 BOLD-ABA2627'
		'DCI Bohadschia subrubra NEW 5 150 162 BOLD-ABA2627'
		'CLXXI Bohadschia subrubra BOLD 5 150 162 BOLD-ABA2627'
		'CLXXII Bohadschia subrubra BOLD 5 150 162 BOLD-ABA2627'
		'CLXXV Bohadschia koellikeri BOLD 104 152 160 BOLD-ABA2100'
		'CCCXL Bohadschia BOLD 104 152 160 BOLD-ABA2100'
		'DCLXVI Bohadschia koellikeri BOLD 104 152 160 BOLD-ABA2100'
		'DCCCVII Bohadschia koellikeri BOLD 104 152 160 '
		'CLXXVIII Bohadschia sp. 2 BOLD 106 151 161 BOLD-ABA5634'
		'DCLXVII Actinopyga crassa BOLD 106 151 161 BOLD-ABA5634'
		'CCCLVI Bohadschia cousteaui BOLD 106 151 161 BOLD-ABA5634'
		'CCCLX Bohadschia tenuissima BOLD 106 151 161 BOLD-ABA5634'
		'DCCCXXXI Bohadschia tenuissima BOLD 106 151 161 BOLD-ABA5634'
		'XXXVIII Bohadschia sp.-Bohadschia cousteaui NEW-BOLD 30 144 294 BOLD-ABA2002'
		'CCCXLIV Bohadschia cousteaui BOLD 30 144 294 BOLD-ABA2002'
		'LXIX Bohadschia argus BOLD 30 145 295 BOLD-AAC5229'
		'DCXVII Bohadschia argus BOLD 30 145 295 BOLD-AAC5229'
		'DCCLXXVI Bohadschia argus BOLD 30 145 295 BOLD-AAC5229'
		'CCCXLVI Bohadschia argus BOLD 30 145 295 BOLD-AAC5229'
		'LXXIV Bohadschia sp. A SU-2008 BOLD 30 145 295 BOLD-AAC5229'
		'CCCXLIII Bohadschia argus x vitiensis BOLD 30 145 295 BOLD-AAC5229'
		'CLXIX Bohadschia atra BOLD 30 145 295 BOLD-ACQ0371'
		'CLXX Bohadschia atra BOLD 30 145 295 BOLD-ACQ0371'
		'CCCXLV Bohadschia atra BOLD 30 145 295 BOLD-ABY4420'
		'DCC Bohadschia atra BOLD 30 145 295 BOLD-ABY4420'
		'CLXXVII Bohadschia sp. 1 BOLD 105 146 208 BOLD-ABU6849'
		'CCCXXXVI Bohadschia BOLD 105 146 208 '
		'CCLIV Bohadschia sp. UF E4901 BOLD 105 146 208 '
		'LXXI Bohadschia sp. B SU-2008 BOLD 47 147 187 BOLD-AAD7825'
		'DCCLXXVIII Bohadschia ocellata BOLD 47 147 187 BOLD-AAD7825'
		'DCXIX Bohadschia sp. B SU-2008 BOLD 47 147 187 BOLD-AAD7825'
		'LXXII Bohadschia sp. B SU-2008 BOLD 47 147 187 BOLD-AAD7825'
		'CCCLXXXVIII Bohadschia sp. BOLD 47 147 187 BOLD-AAD7825'
		'CCCXXXVIII Bohadschia BOLD 47 147 187 BOLD-AAD7825'
		'CCCXXXIX Bohadschia BOLD 47 147 187 BOLD-AAD7825'
		'CLXXIV Bohadschia paradoxa BOLD 103 148 188 BOLD-ABA4056'
		'DCCCVI Bohadschia paradoxa BOLD 103 148 188 BOLD-ABA4056'
		'CLXXVI Bohadschia paradoxa BOLD 103 148 188 BOLD-ABA4056'
		'CCCXLI Bohadschia paradoxa BOLD 103 148 188 BOLD-ABA4056'
		'CCCXLII Bohadschia paradoxa BOLD 103 148 188 BOLD-ABA4056'
		'LXX Bohadschia vitiensis BOLD 46 149 277 BOLD-AAD7832'
		'DCCLXXVII Bohadschia vitiensis BOLD 46 149 277 BOLD-AAD7832'
		'CLXVIII Bohadschia vitiensis BOLD 46 149 277 BOLD-AAD7832'
		'CLXXIII Bohadschia vitiensis BOLD 46 149 277 BOLD-AAD7832'
		'DCXVIII Bohadschia vitiensis BOLD 46 149 277 BOLD-AAD7832'
		'CXC Bohadschia vitiensis BOLD 46 149 277 BOLD-AAD7832'
		'CCLXXXV Bohadschia vitiensis BOLD 161 149 275 '
		'CCLXXXVI Bohadschia vitiensis BOLD 46 149 276 '
		'CCLXXXIV Bohadschia vitiensis BOLD 46 233 241 '
		'LXXIII Bohadschia marmorata BOLD 48 153 106 BOLD-AAE0698'
		'DCXX Bohadschia marmorata BOLD 48 153 106 BOLD-AAE0698'
		'DCCLXXIX Bohadschia marmorata BOLD 48 153 106 BOLD-AAE0698'
		'DLIX Holothuria scabra BOLD 270 299 38 BOLD-ABA1856-NA'
		'XC Pearsonothuria graeffei BOLD 53 154 30 BOLD-AAD9790'
		'DCXXVIII Pearsonothuria graeffei BOLD 53 154 30 BOLD-AAD9790'
		'CCCXXXVII Pearsonothuria graeffei BOLD 53 154 30 BOLD-AAD9790'
		'CLXIII Pearsonothuria graeffei BOLD 53 154 30 BOLD-AAD9790'
		'CCCLXIII Pearsonothuria graeffei BOLD 53 154 30 BOLD-AAD9790'
		'CDIX Heterocucumis steineni BOLD 219 28 16 BOLD-AAE7778'
		'DCCXX Heterocucumis steineni BOLD 219 28 16 BOLD-AAE7778'
		'CDX Heterocucumis steineni BOLD 219 28 16 BOLD-AAE7778'
		'CDLXXXVI Staurocucumis liouvillei BOLD 240 29 198 BOLD-AAE9201'
		'CDLXXXVII Staurocucumis liouvillei BOLD 240 29 198 BOLD-AAE9201'
		'DCCLVI Staurocucumis liouvillei BOLD 240 29 198 BOLD-AAE9201'
		'DCCCLIII Staurocucumis liouvillei BOLD 240 29 198 BOLD-AAE9201'
		'CDLXXXVIII Staurocucumis liouvillei BOLD 240 29 198 BOLD-AAE9201'
		'DI Staurocucumis liouvillei BOLD 240 29 198 BOLD-AAE9201'
		'CDLXXXIX Staurocucumis liouvillei BOLD 240 29 198 BOLD-AAE9201'
		'DCCCLIV Staurocucumis liouvillei BOLD 240 29 198 BOLD-AAE9201'
		'DII Staurocucumis liouvillei BOLD 240 29 198 BOLD-AAE9201'
		'DLXXVI Staurocucumis liouvillei BOLD 240 29 198 BOLD-AAE9201'
		'DLXXVII Staurocucumis liouvillei BOLD 240 29 198 BOLD-AAE9201'
		'DCCLVII Staurocucumis liouvillei BOLD 240 29 198 BOLD-AAE9201'
		'DLXXIV Heterocucumis denticulata BOLD 275 30 199 BOLD-AAE3850'
		'DCCLXIII Heterocucumis denticulata BOLD 275 30 199 BOLD-AAE3850'
		'DCCCLVI Heterocucumis denticulata BOLD 275 30 199 BOLD-AAE3850'
		'CDXC Staurocucumis liouvillei BOLD 241 31 296 BOLD-ABA2095'
		'CDXCI Staurocucumis liouvillei BOLD 241 31 322 BOLD-ABA5614'
		'DIV Staurocucumis liouvillei BOLD 241 31 322 BOLD-ABA5614'
		'DIII Staurocucumis liouvillei BOLD 241 31 323 BOLD-ABA2096'
		'DXVIII Abyssocucumis abyssorum BOLD 243 275 229 BOLD-ADL9804'
		'DLXXI Staurocucumis abyssorum BOLD 243 32 230 BOLD-AAF2763'
		'DLXXII Staurocucumis abyssorum BOLD 243 32 230 BOLD-AAF2763'
		'DCCLXII Staurocucumis abyssorum BOLD 243 32 230 BOLD-AAF2763'
		'LIX Athyonidium chilensis BOLD 41 184 43 BOLD-AAE4615'
		'CCXCI Euthyonidiella huwi BOLD 166 236 44 BOLD-ADX7879'
		'VIII Holothuria atra NEW 7 120 337 BOLD-AAB2668'
		'DCIII Holothuria atra NEW 7 120 337 BOLD-AAB2668'
		'LXXVI Holothuria atra BOLD 7 120 337 BOLD-AAB2668'
		'CCL Holothuria atra BOLD 7 120 337 BOLD-AAB2668'
		'LXXVIII Holothuria atra BOLD 7 120 337 BOLD-AAB2668'
		'LXXIX Holothuria atra BOLD 7 120 337 BOLD-AAB2668'
		'DCXXI Holothuria atra BOLD 7 120 337 BOLD-AAB2668'
		'DCCLXXX Holothuria atra BOLD 7 120 337 '
		'LXXVII Holothuria atra BOLD 7 120 337 BOLD-AAB2668'
		'DXCVII Holothuria atra BOLD 7 120 337 BOLD-AAB2668'
		'LXXV Holothuria atra BOLD 7 120 337 BOLD-AAB2668-'
		'CCCLV Holothuria scabra BOLD 7 120 337 BOLD-ACH7718'
		'DCCV Holothuria scabra BOLD 7 120 337 BOLD-ACH7718'
		'CCCLXI Holothuria atra BOLD 7 120 337 '
		'LXXX Holothuria atra BOLD 7 120 338 BOLD-AAB2670'
		'CCCXVI Holothuria atra BOLD 7 242 209 '
		'CCCXVII Holothuria atra BOLD 177 243 210 '
		'XVII Holothuria edulis NEW 16 115 264 BOLD-ADC2699'
		'CCXLV Holothuria edulis BOLD 16 115 264 BOLD-ADC2699'
		'CCCLIX Holothuria edulis BOLD 16 115 264 BOLD-ADC2699'
		'DCCCXXX Holothuria edulis BOLD 16 115 264 BOLD-ADC2699'
		'CCXLVI Holothuria edulis BOLD 16 115 264 BOLD-ADC2699'
		'LXXXIII Holothuria edulis BOLD 16 115 264 BOLD-AAC2033'
		'LXXXIV Holothuria edulis BOLD 16 115 264 BOLD-AAC2033'
		'CCXLVII Holothuria sp. NMV F111290 BOLD 16 115 264 BOLD-AAC2033'
		'DCLXXIX Holothuria sp. NMV F120437 BOLD 16 115 264 BOLD-AAC2033'
		'DCCLXXXI Holothuria edulis BOLD 16 115 264 BOLD-AAC2033'
		'CCCX Holothuria pardalis BOLD 16 116 265 BOLD-ADW6673'
		'DXXXV Holothuria difficilis BOLD 16 116 265 BOLD-ADL9989'
		'CCXLIII Holothuria signata BOLD 146 117 345 '
		'CCXLIV Holothuria signata BOLD 146 117 346 BOLD-AAI8213'
		'CCCXVIII Holothuria edulis BOLD 178 244 112 '
		'XIX Holothuria cinerascens NEW 18 176 189 BOLD-ABA2112'
		'DXXXIV Holothuria cinerascens BOLD 255 285 190 BOLD-ABA2111'
		'CCCXI Holothuria erinacea BOLD 175 240 74 BOLD-ABA4676'
		'CCCXII Holothuria moebii BOLD 176 241 75 BOLD-ABA4397'
		'CCLXIX Holothuria polii BOLD 155 121 94 BOLD-ABA2830'
		'CCLXX Holothuria polii BOLD 155 121 94 BOLD-ABA2830'
		'DCLXXXIV Holothuria polii BOLD 155 121 94 BOLD-ABA2830'
		'DCCCXIX Holothuria polii BOLD 155 121 94 BOLD-ABA2830'
		'CCLXXI Holothuria polii BOLD 155 121 94 BOLD-ABA2830'
		'CCLXXIII Holothuria lentiginosa lentiginosa BOLD 156 230 213 '
		'CCXCIV Holothuria arguinensis BOLD 169 122 214 '
		'CCCXLVIII Holothuria arguinensis BOLD 169 122 214 BOLD-ABA2831'
		'CCCLI Holothuria arguinensis BOLD 169 122 214 BOLD-ABA2831'
		'DCCII Holothuria arguinensis BOLD 169 122 214 BOLD-ABA2831'
		'DCCCXXVIII Holothuria arguinensis BOLD 169 122 214 BOLD-ABA2831'
		'CCXCV Holothuria arguinensis BOLD 169 122 214 '
		'CCCLII Holothuria arguinensis BOLD 169 122 214 BOLD-ABA2831'
		'DCCCXXI Holothuria arguinensis BOLD 169 122 214 BOLD-ABA2831'
		'DCLXXXIX Holothuria arguinensis BOLD 169 122 214 BOLD-ABA2831'
		'CCXCVI Holothuria arguinensis BOLD 169 122 214 '
		'DCXC Holothuria arguinensis BOLD 169 122 214 '
		'DCCCXXII Holothuria arguinensis BOLD 169 122 214 BOLD-ABA2831'
		'CCCXLVII Holothuria arguinensis BOLD 169 122 214 BOLD-ABA2831'
		'DCCCXXVII Holothuria arguinensis BOLD 169 122 214 BOLD-ABA2831'
		'DCCI Holothuria arguinensis BOLD 169 122 214 BOLD-ABA2831'
		'CCCXLIX Holothuria arguinensis BOLD 169 122 214 BOLD-ABA2831'
		'CCCL Holothuria arguinensis BOLD 169 122 214 BOLD-ABA2831'
		'DCCIII Holothuria arguinensis BOLD 169 122 214 BOLD-ABA2831'
		'DCCCXXIX Holothuria arguinensis BOLD 169 122 214 BOLD-ABA2831'
		'CCCII Holothuria mammata BOLD 172 123 224 BOLD-ABA2893'
		'DCXCIII Holothuria mammata BOLD 172 123 224 BOLD-ABA2893'
		'DCCCXXIII Holothuria mammata BOLD 172 123 224 BOLD-ABA2893'
		'CCCIII Holothuria mammata BOLD 172 123 224 BOLD-ABA2893-'
		'CCCIV Holothuria mammata BOLD 172 123 224 '
		'CCCIX Holothuria tubulosa BOLD 174 124 225 BOLD-ABU6342'
		'DCXCIV Holothuria tubulosa BOLD 174 124 225 BOLD-ABU6342'
		'CCCXIV Holothuria tubulosa BOLD 174 124 225 BOLD-ABU6342'
		'CCCLIV Holothuria tubulosa BOLD 174 124 225 BOLD-ABU6342'
		'DCCCXXIV Holothuria tubulosa BOLD 174 124 225 BOLD-ABU6342'
		'CCCLIII Holothuria tubulosa BOLD 174 124 225 BOLD-ABU6342'
		'DCCIV Holothuria tubulosa BOLD 174 124 225 BOLD-ABU6342'
		'CCXCVII Holothuria dakarensis BOLD 170 239 130 '
		'CLX Holothuria arenicola BOLD 97 118 137 BOLD-ABA1778'
		'DCLXIV Holothuriidae BOLD 97 118 137 BOLD-ABA1778'
		'DXXXIII Holothuria arenicola BOLD 254 284 138 BOLD-ABA1865'
		'CCXLVIII Holothuria floridana BOLD 147 119 70 '
		'CCXLIX Holothuria mexicana BOLD 147 119 70 BOLD-AAI8214'
		'CCLXV Holothuria mexicana BOLD 147 119 70 BOLD-AAI8214'
		'DCCCXVIII Holothuria mexicana BOLD 147 119 70 BOLD-AAI8214'
		'XL Holothuria sp. NEW 31 179 168 BOLD-ABA2321'
		'XLVII Holothuria sp. NEW 33 181 169 '
		'XLVI Holothuria rigida NEW 32 180 78 BOLD-ABA2308'
		'CXCVIII Pentactella sp. AM-2017 BOLD 116 207 6 BOLD-ADX3506'
		'CXCIX Pentactella leonina BOLD 117 208 5 BOLD-ADX3507'
		'CCXC Echinocucumis cf. hispida BOLD 165 235 31 BOLD-ADX3238'
		'DXXIX Echinocucumis hispida BOLD 250 141 32 BOLD-AAE0379'
		'DCCLVIII Echinocucumis hispida BOLD 250 141 32 BOLD-AAE0379'
		'DCCCLV Echinocucumis hispida BOLD 250 141 32 BOLD-AAE0379'
		'DLXXV Echinocucumis hispida BOLD 250 141 32 BOLD-AAE0379'
		'CDXII Laetmogone wyvillethomsoni BOLD 221 142 231 BOLD-AAI2176'
		'DCCXXI Laetmogone wyvillethomsoni BOLD 221 142 231 BOLD-AAI2176'
		'DCCCXXXVII Laetmogone wyvillethomsoni BOLD 221 142 231 BOLD-AAI2176'
		'CDXIII Laetmogone wyvillethomsoni BOLD 289 143 232 BOLD-AAJ2967'
		'CDXIV Laetmogone wyvillethomsoni BOLD 289 143 232 BOLD-AAJ2967'
		'DCCXXII Laetmogone wyvillethomsoni BOLD 289 143 232 BOLD-AAJ2967'
		'CDXV Laetmogone wyvillethomsoni BOLD 289 143 232 BOLD-AAJ2967'
		'CDXVI Laetmogone wyvillethomsoni BOLD 289 143 232 BOLD-AAJ2967'
		'DCCXXIII Laetmogone wyvillethomsoni BOLD 289 143 232 BOLD-AAJ2967'
		'XXVII Stichopus horrens Guam 23 157 211 BOLD-ABZ6970'
		'DCX Stichopus horrens BOLD 23 157 211 -BOLD-ABZ6970'
		'DLIII Stichopus horrens BOLD 23 157 211 BOLD-ADM0465'
		'XCVII Stichopus horrens BOLD 23 157 211 BOLD-ABZ6970'
		'DCCLXXXV Stichopus cf. horrens BOLD 23 157 211 '
		'DCXXXI Stichopus cf. horrens BOLD 23 157 211 '
		'XCVIII Stichopus monotuberculatus BOLD 23 157 211 '
		'DCXXXII Stichopus monotuberculatus BOLD 23 157 211 '
		'DCCLXXXVI Stichopus monotuberculatus BOLD 23 157 211 '
		'DLI Stichopus cf. horrens BOLD 23 157 211 '
		'XCIX Stichopus monotuberculatus BOLD 23 157 211 '
		'DCXXXIII Stichopus horrens BOLD 23 157 211 BOLD-AAB0629'
		'DXCVIII Stichopus cf. horrens BOLD 23 157 211 BOLD-AAB0629'
		'DCCLXVII Stichopus cf. horrens BOLD 23 157 211 BOLD-AAB0629'
		'DCCCLVIII Stichopus cf. horrens BOLD 23 157 211 BOLD-AAB0629'
		'DL Stichopus cf. horrens BOLD 23 157 211 '
		'CCCLXV Stichopus hermanni BOLD 23 251 212 BOLD-ACI2526'
		'XCVI Stichopus herrmanni BOLD 23 158 227 BOLD-AAC7255'
		'DCXXX Stichopus herrmanni BOLD 23 158 227 BOLD-AAC7255-'
		'DLII Stichopus hermanni BOLD 23 158 227 BOLD-AAC7255'
		'CI Stichopus ocellatus BOLD 23 158 227 BOLD-AAC7255'
		'DCXXXIV Stichopus ocellatus BOLD 23 158 227 '
		'DCCLXXXVII Stichopus ocellatus BOLD 23 158 227 BOLD-AAC7255'
		'CCXXI Stichopus vastus BOLD 23 158 227 BOLD-AAC7255'
		'DCLXXV Stichopus horrens BOLD 23 158 227 BOLD-AAC7255'
		'CCXXIV Stichopus ocellatus BOLD 23 158 227 BOLD-AAC7255'
		'CII Stichopus vastus BOLD 23 158 227 BOLD-AAC7255'
		'DCXXXV Stichopus vastus BOLD 23 158 227 '
		'DCCLXXXVIII Stichopus vastus BOLD 23 158 227 '
		'DLXII Stichopus BOLD 271 300 228 BOLD-ACY1204'
		'C Stichopus naso BOLD 58 159 134 BOLD-AAB8558-'
		'CCLXI Stichopus naso BOLD 58 159 134 '
		'XCV Stichopus chloronotus BOLD 57 187 92 BOLD-AAB6442'
		'CCXXII Stichopus ellipes BOLD 134 219 125 '
		'CCXXIII Stichopus ludwigi BOLD 135 220 126 '
		'XCII Isostichopus badionotus BOLD 55 186 234 BOLD-AAW9189-'
		'CLXXXI Isostichopus fuscus BOLD 109 160 235 BOLD-ABA2119'
		'DCLXVIII Isostichopus fuscus BOLD 109 160 235 BOLD-ABA2119'
		'CCLXIV Isostichopus sp. IF-2009 BOLD 153 161 186 BOLD-AAW9188'
		'DCLXXXII Isostichopus sp. LRC-2017 BOLD 153 161 186 '
		'DCCCXVII Isostichopus sp. LRC-2017 BOLD 153 161 186 '
		'CCLI Holothuria forskali BOLD 148 156 95 BOLD-ADC5693'
		'CCXCVIII Holothuria forskali BOLD 148 156 95 '
		'DCLXXX Holothuria forskali BOLD 148 156 95 '
		'CCLII Holothuria sp. NMV F110524 BOLD 149 228 96 '
		'CCLXXXII Bathyplotes bongraini BOLD 159 162 193 BOLD-AAI7759'
		'DCLXXXVI Bathyplotes bongraini BOLD 159 162 193 BOLD-AAI7759'
		'CCLXXXIII Bathyplotes BOLD 160 163 313 '
		'DCCCXX Bathyplotes moseleyi complex sp. FM2010 BOLD 160 163 313 BOLD-AAI4664'
		'DCLXXXVII Bathyplotes sp. 1 AKM-2016 BOLD 160 163 313 BOLD-AAI4664'
		'CCCLXXXV Bathyplotes moseleyi complex sp. FM2010 BOLD 160 163 329 BOLD-AAI4664'
		'DXXII Bathyplotes sp. 2 AM-2017 BOLD 160 163 330 BOLD-AAI4664'
		'DLXXIX Bathyplotes sp. BOLD 276 302 77 '
		'DXLVII Parastichopus tremulus BOLD 264 155 12 BOLD-ABU6845'
		'DCCLIX Parastichopus tremulus BOLD 264 155 12 BOLD-ABU6845'
		'XII Ohshimella ehrenbergii NEW 11 77 97 BOLD-ABA4400'
		'DCVII Ohshimella ehrenbergii NEW 11 77 97 BOLD-ABA4400'
		'DCCLXXI Ohshimella ehrenbergii NEW 11 77 97 BOLD-ABA4400'
		'CCLXXV Afrocucumis africana BOLD 157 231 135 BOLD-ABA2014'
		'CCCLXXIII Phyllophorus brocki BOLD 196 256 136 BOLD-ACQ1045'
		'CCI Phyrella cf. thyonoides BOLD 119 78 139 BOLD-ABA6387'
		'DCLXX Phyrella cf. thyonoides BOLD 119 78 139 BOLD-ABA6387'
		'CCII Phyrella cf. thyonoides BOLD 119 78 139 BOLD-ABA6387'
		'CCIII Phyrella fragilis BOLD 120 79 348 BOLD-ADX4765'
		'DCLXXI Phyrella fragilis BOLD 120 79 348 BOLD-ADX4765'
		'DCCCVIII Phyrella fragilis BOLD 120 79 348 BOLD-ADX4765'
		'CCIV Phyrella fragilis BOLD 120 79 347 BOLD-ABA6393'
		'CCVI Phyrella fragilis BOLD 120 79 347 BOLD-ADX5150'
		'CCV Phyrella fragilis BOLD 120 79 347 BOLD-ADX5156'
		'CCVII Phyrella mookiei BOLD 121 80 176 BOLD-ABU5840'
		'DCCCIX Phyrella mookiei BOLD 121 80 176 BOLD-ABU5840'
		'DCLXXII Phyrella mookiei BOLD 121 80 176 BOLD-ABU5840'
		'CCCLXXVI Phyllophorus sp. WAM Z21137 BOLD 198 81 63 BOLD-ACQ1044'
		'DCCIX Phyllophorus sp. WAM Z29789 BOLD 198 81 63 BOLD-ACQ1044'
		'CXLI Ekmania barthii BOLD 84 76 21 BOLD-AAG3760'
		'DCLII Cucumariidae BOLD 84 76 21 BOLD-AAG3760'
		'CC Phyllophorus cebuensis BOLD 118 84 273 BOLD-ADW0980'
		'CCCLXXV Phyllophorus sp. BOLD 288 84 274 BOLD-ABA6373'
		'DCCVIII Phyllophorus sp. BOLD 288 84 274 BOLD-ABA6373'
		'CCCXIX Lipotrapeza vestiens BOLD 179 82 145 BOLD-ABA3226'
		'CCCXX Lipotrapeza vestiens BOLD 179 82 145 BOLD-ABA3226'
		'CCCLXIX Lipotrapeza eichleri BOLD 192 83 146 BOLD-ACQ7288'
		'DCCVII Lipotrapeza eichleri BOLD 192 83 146 BOLD-ACQ7288'
		'CCCLXXIV Phyllophorus kohkutiensis BOLD 197 257 20 BOLD-ABU7070'
		'CVII Thyone fusus BOLD 63 85 13 BOLD-AAE3748'
		'DCXXXVII Thyonidium hyalinum BOLD 63 85 13 BOLD-AAE3748'
		'CLVII Thyonidium drummondii BOLD 63 85 13 BOLD-AAE3748'
		'DCLXI Thyonidium drummondii BOLD 63 85 13 BOLD-AAE3748'
		'DCCCIV Thyonidium drummondii BOLD 63 85 13 '
		'XV Holothuria difficilis NEW 14 174 84 BOLD-ABA2047'
		'CCCVII Holothuria sanctori BOLD 173 104 85 '
		'CCCVIII Holothuria sanctori BOLD 173 104 85 '
		'CCLIII Holothuria excellens BOLD 150 229 57 BOLD-AAX1082'
		'XXIV Holothuria impatiens Guam-BOLD 21 106 68 BOLD-ABA1766'
		'XLVIII Holothuria impatiens NEW 21 106 68 BOLD-ABA1766'
		'XXV Holothuria impatiens Guam 22 105 308 BOLD-AED6771'
		'XXVI Holothuria impatiens Guam 22 105 309 '
		'CCXCIX Holothuria impatiens BOLD 171 107 67 '
		'DCXCI Holothuria impatiens BOLD 171 107 67 BOLD-ABA1765'
		'XCIII Australostichopus mollis BOLD 56 108 53 BOLD-AAD2392'
		'CCLIX Australostichopus mollis BOLD 56 108 53 '
		'CCLX Australostichopus mollis BOLD 56 108 53 '
		'XCIV Australostichopus mollis BOLD 56 108 53 BOLD-AAD2392'
		'CLIX Stichopus mollis BOLD 56 108 53 BOLD-AAD2392'
		'DCLXIII Stichopus mollis BOLD 56 108 53 BOLD-AAD2392'
		'XI Holothuria nobilis NEW 10 21 298 BOLD-AAE1622'
		'DCVI Holothuria nobilis NEW 10 21 298 BOLD-AAE1622'
		'DCCLXX Holothuria nobilis BOLD 10 21 298 BOLD-AAE1622'
		'CCCV Holothuria nobilis BOLD 10 21 299 '
		'CCCVI Holothuria nobilis BOLD 10 21 299 '
		'LXXXIX Holothuria whitmaei BOLD 52 22 163 BOLD-AAA1273'
		'CLXXXIV Holothuria whitmaei BOLD 52 22 163 BOLD-AAA1273'
		'DCXXVII Holothuria whitmaei BOLD 52 22 163 BOLD-AAA1273'
		'LXXXV Holothuria fuscogilva BOLD 50 23 314 BOLD-AAB5253'
		'CLXXXV Holothuria fuscogilva BOLD 50 23 314 '
		'CLXXXVII Holothuria fuscogilva BOLD 50 23 314 '
		'CLXXXVI Holothuria fuscogilva BOLD 50 23 314 '
		'CLXXXVIII Holothuria fuscogilva BOLD 50 23 314 '
		'DCXXIII Holothuria fuscogilva BOLD 50 23 314 BOLD-AAB5253'
		'DCCLXXXII Holothuria fuscogilva BOLD 50 23 314 BOLD-AAB5253'
		'LXXXVI Holothuria fuscogilva BOLD 50 23 315 BOLD-AAB5254'
		'DCXXIV Holothuria fuscogilva BOLD 50 23 315 '
		'XCI Astichopus multifidus BOLD 54 24 34 BOLD-AAJ2860'
		'DCXXIX Astichopus multifidus BOLD 54 24 34 BOLD-AAJ2860'
		'CIII Thelenota anax BOLD 59 25 257 -BOLD-AAD7150'
		'DCCLXXXIX Thelenota anax BOLD 59 25 257 BOLD-AAD7150'
		'CCLVII Thelenota anax BOLD 286 26 258 BOLD-AAD7151'
		'DCCCXVI Thelenota anax BOLD 286 26 258 BOLD-AAD7151'
		'CIV Thelenota ananas BOLD 60 27 302 BOLD-AAC4708'
		'DCXXXVI Thelenota ananas BOLD 60 27 302 BOLD-AAC4708'
		'DCCXC Thelenota ananas BOLD 60 27 302 BOLD-AAC4708'
		'CLXXXIX Thelenota ananas BOLD 60 27 303 '
		'CV Thelenota rubralineata BOLD 61 188 66 BOLD-AAW6645'
		'LXXXVII Holothuria fuscopunctata BOLD 51 19 149 BOLD-AAC0046'
		'DCXXV Holothuria fuscopunctata BOLD 51 19 149 BOLD-AAC0046'
		'DCCLXXXIII Holothuria fuscopunctata BOLD 51 19 149 BOLD-AAC0046'
		'LXXXVIII Holothuria fuscopunctata BOLD 51 19 149 BOLD-AAC0046'
		'DCXXVI Holothuria fuscopunctata BOLD 51 19 149 BOLD-AAC0046'
		'DCCLXXXIV Holothuria fuscopunctata BOLD 51 19 149 BOLD-AAC0046'
		'CCLXVI Holothuria scabra BOLD 154 20 150 BOLD-AAM2743'
		'DCLXXXIII Holothuria fuscopunctata BOLD 154 20 150 BOLD-AAM2743'
		'CCCLXII Holothuria-Holothuria spinifera BOLD 188 249 51 BOLD-ACH5294'
		'CDXI Holothuria notabilis BOLD 220 269 52 BOLD-ABU6344'
		'III Pseudocnella sykion NEW 2 171 29 BOLD-AED7478'
		'IV Trachasina cruciferea NEW 3 126 56 BOLD-AED4150'
		'DXCIX Trachasina cruciferea NEW 3 126 56 BOLD-AED4150'
		'LIII Cucumaria frondosa BOLD 37 127 252 BOLD-AAA1587'
		'CCCXXVI Cucumaria frondosa BOLD 37 127 252 BOLD-AAA1587'
		'DCCLXXIV Cucumaria frondosa BOLD 37 127 252 BOLD-AAA1587'
		'CCLVIII Cucumaria frondosa BOLD 37 127 252 BOLD-AAA1587'
		'DCXIII Cucumaria frondosa BOLD 37 127 252 BOLD-AAA1587'
		'DXLI Leptopentacta imbricata BOLD 259 289 253 BOLD-ADM0423'
		'CXLIX Cucumaria miniata BOLD 91 128 217 BOLD-AAC2853'
		'DCLVI Cucumaria miniata BOLD 91 128 217 BOLD-AAC2853'
		'DCCCI Cucumaria miniata BOLD 91 128 217 BOLD-AAC2853'
		'CLII Cucumaria miniata BOLD 91 128 217 BOLD-AAC2853'
		'DCLIX Cucumaria miniata BOLD 91 128 217 BOLD-AAC2853'
		'CLIV Cucumaria pallida BOLD 95 129 218 BOLD-AAE3243'
		'CLV Cucumaria pallida BOLD 95 129 218 BOLD-AAE3243'
		'CLXV Cucumaria pallida BOLD 95 129 218 BOLD-AAE3243'
		'CCXXXVIII Cucumaria pallida BOLD 95 129 218 BOLD-AAE3243'
		'CLXVII Cucumaria pseudocurata-Cucumaria BOLD 102 130 306 BOLD-AAJ5805'
		'CCXXXVII Cucumaria vegae BOLD 102 130 307 '
		'CXXXVI Cucumaria miniata BOLD 80 131 203 BOLD-ADR4943'
		'DCXLIX Cucumaria miniata BOLD 80 131 203 BOLD-ADR4943'
		'CXXXVII Cucumaria miniata BOLD 80 131 203 BOLD-ADR4943'
		'CLXI Cucumaria salma BOLD 98 198 204 BOLD-ADN3514'
		'CXLVIII Cucumaria cf. lubrica BOLD 90 132 158 BOLD-AAE7780'
		'DCLV Cucumaria cf. lubrica BOLD 90 132 158 BOLD-AAE7780'
		'CCXXXV Cucumaria curata BOLD 90 132 158 BOLD-AAE7780'
		'CCXXXIX Pseudocnus astigmatus-Cucumaria lubrica BOLD 144 226 159 BOLD-AAE7779'
		'CLXVI Cucumaria piperata BOLD 101 133 102 BOLD-AAJ5797'
		'DCCCV Cucumaria piperata BOLD 101 133 102 BOLD-AAJ5797'
		'DCLXV Cucumaria piperata BOLD 101 133 102 BOLD-AAJ5797'
		'DXXI Aslia pygmaea BOLD 246 278 61 BOLD-ABA3564'
		'CLXII Pentamera chierchiae BOLD 99 134 288 BOLD-ADP4026'
		'CCXL Pseudocnus californicus BOLD 99 134 289 BOLD-AAH8277'
		'DLVI Thyonella gemmata BOLD 269 298 28 BOLD-ABA7094'
		'DXCII Panningia hyndmani BOLD 281 305 26 BOLD-ACT2742'
		'DXCIV Leptopentacta elongata BOLD 282 125 27 BOLD-ACT1973'
		'DCCLXVI Leptopentacta elongata BOLD 282 125 27 BOLD-ACT1973'
		'XIV Massinium maculosum NEW 13 173 156 BOLD-AED9970'
		'CCCLXX Massinium magnum BOLD 193 135 157 BOLD-ACQ3561'
		'DXLII Massinium magnum BOLD 193 135 157 BOLD-ADL9652'
		'CCCLXXII Neothyonidium sp. NMV F151827 BOLD 195 255 127 BOLD-ABA3715'
		'CCCLXXI Neothyonidium sp. NMV F150806 BOLD 194 254 93 BOLD-ABA3714'
		'XVIII Massinium arthroprocessum NEW 17 175 79 BOLD-AED5270'
		'LV Psolus peronii BOLD 39 183 82 BOLD-ADT4096'
		'CIX Psolus fabricii BOLD 65 189 173 BOLD-AAB7664'
		'CLVI Psolus phantapus BOLD 96 58 174 BOLD-AAC9852'
		'DCCCIII Psolus phantapus BOLD 96 58 174 BOLD-AAC9852'
		'CLIII Psolus chitonoides BOLD 94 59 109 BOLD-AAE0864'
		'DCLX Psolus chitonoides BOLD 94 59 109 BOLD-AAE0864'
		'CCXXIX Ypsilothuria cf. bitentaculata BOLD 140 224 33 BOLD-ADW1588'
		'CVIII Pentamera calcigera BOLD 64 60 107 BOLD-AAD1877'
		'DCCXCI Pentamera calcigera BOLD 64 60 107 BOLD-AAD1877'
		'CCXLII Pentamera lissoplaca BOLD 145 227 108 BOLD-AAX1529'
		'CLI Eupentacta quinquesemita BOLD 93 61 260 BOLD-AAD9632'
		'DCLVIII Eupentacta quinquesemita BOLD 93 61 260 BOLD-AAD9632'
		'DCCCII Eupentacta quinquesemita BOLD 93 61 260 BOLD-AAD9632'
		'CCXLI Eupentacta quinquesemita BOLD 93 61 260 BOLD-AAD9632'
		'CLVIII Eupentacta BOLD 287 62 261 BOLD-ADM0250'
		'DCLXII Eupentacta BOLD 287 62 261 BOLD-ADM0250'
		'DLXXXVIII Eupentacta BOLD 287 62 261 BOLD-ADM0250'
		'CX Colochirus sp 1 GP BOLD 66 33 131 BOLD-ABA3378'
		'DCCXCII Colochirus sp 1 GP BOLD 66 33 131 BOLD-ABA3378'
		'DCXXXVIII Colochirus sp 1 GP BOLD 66 33 131 BOLD-ABA3378'
		'CXI Colochirus sp 1 GP BOLD 66 33 131 BOLD-ABA3378'
		'DCCXCIII Colochirus sp 1 GP BOLD 66 33 131 BOLD-ABA3378'
		'CXXXI Colochirus sp 1 GP BOLD 66 33 131 BOLD-ABA6397'
		'CXVI Colochirus quadrangularis BOLD 71 34 132 BOLD-ABA3321'
		'CXXIII Colochirus quadrangularis BOLD 71 34 132 BOLD-ABA3321'
		'DCXLIII Colochirus quadrangularis BOLD 71 34 132 BOLD-ABA3321'
		'DCCXCVI Colochirus quadrangularis BOLD 71 34 132 BOLD-ABA3321'
		'CXVII Colochirus robustus BOLD 72 35 349 BOLD-ADC4554'
		'DCXLI Colochirus robustus BOLD 72 35 349 BOLD-ADC4554'
		'DXXVII Colochirus robustus BOLD 72 35 349 BOLD-ADC4554'
		'CXXII Colochirus robustus BOLD 72 35 350 BOLD-ABA3319'
		'CXXI Colochirus robustus BOLD 72 192 310 BOLD-ABA3320'
		'CXXVI Colochirus quadrangularis BOLD 74 193 19 BOLD-ADC2902'
		'CXII Plesiocolochirus sp 1 GP BOLD 67 36 223 BOLD-ADC2932'
		'DCCXCIV Plesiocolochirus sp 1 GP BOLD 67 36 223 BOLD-ADC2932'
		'DCXXXIX Plesiocolochirus sp 1 GP BOLD 67 36 223 BOLD-ADC2932'
		'CXIII Plesiocolochirus sp 1 GP BOLD 68 190 250 BOLD-ABA6398'
		'CXXIV Plesiocolochirus sp 1 GP BOLD 68 37 251 BOLD-ABA3377'
		'DCXLIV Plesiocolochirus sp 1 GP BOLD 68 37 251 BOLD-ABA3377'
		'DCCXCVII Plesiocolochirus sp 1 GP BOLD 68 37 251 BOLD-ABA3377'
		'CXVIII Plesiocolochirus ignavus BOLD 73 38 316 BOLD-ABA2520'
		'CXX Plesiocolochirus ignavus BOLD 73 38 316 BOLD-ABA2520'
		'DCXLII Plesiocolochirus ignavus BOLD 73 38 316 BOLD-ABA2520'
		'DCCXCV Plesiocolochirus ignavus BOLD 73 38 316 BOLD-ABA2520'
		'CXIX Plesiocolochirus ignavus BOLD 73 38 316 BOLD-ABA2520'
		'CXXV Plesiocolochirus ignavus BOLD 73 38 317 BOLD-ABA2521'
		'DCXLV Plesiocolochirus ignavus BOLD 73 38 317 BOLD-ABA2521'
		'CXIV Plesiocolochirus sp 2 GP BOLD 69 39 83 BOLD-ABA6374'
		'DCXL Plesiocolochirus sp 2 GP BOLD 69 39 83 BOLD-ABA6374'
		'CXV Plesiocolochirus tessellarus BOLD 70 191 86 BOLD-ABU6833'
		'CXXX Plesiocolochirus minaeus BOLD 77 195 87 BOLD-ADC6677'
		'CXXVII Plesiocolochirus challengeri BOLD 75 194 164 BOLD-ADC5309'
		'CXXVIII Plesiocolochirus challengeri BOLD 76 45 165 BOLD-ADC5310'
		'CXXIX Plesiocolochirus challengeri BOLD 76 45 165 BOLD-ADC5310'
		'CCVIII Placothuria squamata BOLD 122 209 59 '
		'CCXCIII Heterothyone alba BOLD 168 238 60 BOLD-ADX4486'
		'CCX Psolidium BOLD 124 46 105 BOLD-AAE0898'
		'CDLXI Psolidium tenue complex sp. FM2010 BOLD 124 46 105 BOLD-AAE0898'
		'DXIV Psolidium BOLD 124 46 105 BOLD-AAE0898'
		'DLXX Psolidium tenue BOLD 124 46 105 BOLD-AAE0898'
		'DCLXXIII Psolidium tenue complex sp. FM2010 BOLD 124 46 105 BOLD-AAE0898'
		'DCCCX Psolidium tenue complex sp. FM2010 BOLD 124 46 105 BOLD-AAE0898'
		'CDLXII Psolidium tenue complex sp. FM2010 BOLD 236 47 170 BOLD-ABA3687'
		'CDLXIII Psolidium tenue complex sp. FM2010 BOLD 236 47 170 BOLD-ABA3687'
		'DCCXLII Psolidium BOLD 236 47 170 BOLD-ABA3687'
		'CDLXIV Psolidium tenue complex sp. FM2010 BOLD 237 48 343 BOLD-AAE0641'
		'CDLXV Psolidium tenue complex sp. FM2010 BOLD 237 48 343 BOLD-AAE0641'
		'CDLXVI Psolidium tenue complex sp. FM2010 BOLD 237 48 343 BOLD-AAE0641'
		'CDLXVII Psolidium tenue complex sp. FM2010 BOLD 237 48 343 BOLD-AAE0641'
		'DXVII Psolidium-Psolidium whittakeri BOLD 237 48 343 BOLD-AAE0641'
		'DLXIX Psolidium whittakeri BOLD 237 48 343 BOLD-AAE0641'
		'DXVI Psolidium BOLD 237 48 343 BOLD-AAE0641'
		'DCCXLIII Psolidium tenue complex sp. FM2010 BOLD 237 48 343 BOLD-AAE0641'
		'DCCCXLVII Psolidium tenue complex sp. FM2010 BOLD 237 48 343 BOLD-AAE0641'
		'DXV Psolidium BOLD 237 48 344 BOLD-AAE0641'
		'CDLX Psolidium gaini BOLD 235 49 278 BOLD-AAF6794'
		'DCCXLI Psolidium gaini BOLD 235 49 278 BOLD-AAF6794'
		'DXIII Psolidium gaini BOLD 235 49 279 BOLD-ACB6689'
		'CCCLXXXIX Crucella hystrix BOLD 209 50 140 BOLD-ACQ2994'
		'CCCXC Crucella hystrix BOLD 209 50 140 BOLD-ABA2996'
		'DCCXI Crucella hystrix BOLD 209 50 140 BOLD-ABA2996'
		'DIX Crucella hystrix BOLD 242 274 141 BOLD-AAG4364'
		'CCCXCI Crucella scotiae BOLD 210 51 248 BOLD-ABA5637'
		'DCCXII Crucella scotiae BOLD 210 51 248 BOLD-ABA5637'
		'DXXVIII Crucella scotiae BOLD 210 51 248 BOLD-ABA5637'
		'CCCXCII Crucella scotiae BOLD 211 52 249 BOLD-ABA2263'
		'DCCCXXXIII Crucella scotiae BOLD 211 52 249 BOLD-ABA2263'
		'DCCXIII Crucella scotiae BOLD 211 52 249 BOLD-ABA2263'
		'DXII Crucella scotiae BOLD 211 52 249 BOLD-ABA2263'
		'CDXXXIX Paracucumis turricata BOLD 229 53 151 BOLD-AAF7648'
		'DCCXXXII Paracucumis turricata BOLD 229 53 151 BOLD-AAF7648'
		'DCCCXLI Paracucumis turricata BOLD 229 53 151 BOLD-AAF7648'
		'CDXL Paracucumis turricata BOLD 229 53 151 BOLD-AAF7648'
		'DCCXXXIII Paracucumis turricata BOLD 229 53 151 BOLD-AAF7648'
		'DXI Paracucumis turricata BOLD 229 53 151 BOLD-AAF7648'
		'DX Paracucumis turricata BOLD 229 53 151 BOLD-AAF7648'
		'CDLXXIII Psolus charcoti BOLD 238 54 300 BOLD-AAE8525'
		'CDLXXIV Psolus charcoti BOLD 238 54 300 BOLD-AAE8525'
		'DCCXLVIII Psolus charcoti BOLD 238 54 300 BOLD-AAE8525'
		'DCCCL Psolus charcoti BOLD 238 54 300 BOLD-AAE8525'
		'CDLXXV Psolus charcoti BOLD 238 54 300 BOLD-AAE8525'
		'CDLXXVI Psolus charcoti BOLD 238 54 300 BOLD-AAE8525'
		'DCCCLI Psolus charcoti BOLD 238 54 300 BOLD-AAE8525'
		'DCCXLIX Psolus charcoti BOLD 238 54 300 BOLD-AAE8525'
		'CDLXXVII Psolus charcoti BOLD 238 55 311 BOLD-ABA2103'
		'DCCL Psolus charcoti BOLD 238 55 311 BOLD-ABA2103'
		'CDLXXVIII Psolus charcoti BOLD 238 55 312 BOLD-AAG4359'
		'DCCLI Psolus charcoti BOLD 238 55 312 BOLD-AAG4359'
		'CDLXXXIII Psolus koehleri BOLD 239 56 335 BOLD-ABX6603'
		'CDLXXXIV Psolus koehleri BOLD 239 56 335 BOLD-ABX6603'
		'DCCLV Psolus koehleri BOLD 239 56 335 BOLD-ABX6603'
		'CDXCVIII Psolus koehleri BOLD 239 56 335 BOLD-ABX6603'
		'CDLXXXV Psolus koehleri BOLD 239 56 335 BOLD-ACQ6776'
		'D Psolus koehleri BOLD 239 56 335 BOLD-ABA5641'
		'CDXCIX Psolus koehleri BOLD 239 56 336 BOLD-ACB6828'
		'CCXI Psolidium dorsipes BOLD 125 210 10 BOLD-ADW1408'
		'CCLXXXIX Cucamba psolidiformis BOLD 164 40 320 '
		'CCCXCIII Cucamba psolidiformis BOLD 164 40 321 BOLD-ABA2534'
		'CCCXCIV Cucamba psolidiformis BOLD 164 40 321 BOLD-ABA2534'
		'DCCXIV Cucamba psolidiformis BOLD 164 40 321 BOLD-ABA2534'
		'CCCXCV Cucamba psolidiformis BOLD 164 40 259 BOLD-ABA2535'
		'CCCXCVI Cucamba psolidiformis BOLD 164 41 254 BOLD-ABA5628'
		'DV Cucamba psolidiformis BOLD 164 41 254 BOLD-ABA5628'
		'CCCXXVII Trachythyone bouvetensis BOLD 185 42 268 BOLD-ABA2071'
		'DCXCVI Trachythyone bouvetensis BOLD 185 42 268 BOLD-ABA2071'
		'DVI Trachythyone bouvetensis BOLD 185 42 268 BOLD-ABA2071'
		'CCCXXX Trachythyone bouvetensis BOLD 185 42 268 BOLD-ACQ5526'
		'DCCCXXV Trachythyone bouvetensis BOLD 185 42 268 BOLD-ACQ5526'
		'DVII Trachythyone bouvetensis BOLD 185 42 268 BOLD-ACQ5526'
		'DCXCVIII Trachythyone bouvetensis BOLD 185 42 268 BOLD-ACQ5526'
		'DLVIII Trachasina crucifera BOLD 185 42 268 BOLD-ADM2665'
		'CCCXXVIII Trachythyone bouvetensis BOLD 185 42 266 BOLD-ABA2072'
		'DCXCVII Trachythyone bouvetensis BOLD 185 42 266 BOLD-ABA2072'
		'CCCXXIX Trachythyone bouvetensis BOLD 185 42 267 BOLD-AAE0377'
		'CCCXXXI Trachythyone bouvetensis BOLD 186 43 240 BOLD-ABA2074'
		'DCXCIX Trachythyone bouvetensis BOLD 186 43 240 BOLD-ABA2074'
		'DCCCXXVI Trachythyone bouvetensis BOLD 186 43 240 BOLD-ABA2074'
		'CCCXCVII Cucumaria dudexa BOLD 186 44 339 BOLD-AAI5749'
		'DCCXV Cucumaria dudexa BOLD 186 44 339 BOLD-AAI5749'
		'DCCCXXXIV Cucumaria dudexa BOLD 186 44 339 BOLD-AAI5749'
		'DVIII Cucumaria dudexa-Cucumaria BOLD 186 44 340 BOLD-AAI5750'
		'CXXXIV Lissothuria nutriens BOLD 79 57 3 BOLD-ADC3585'
		'DCXLVIII Lissothuria nutriens BOLD 79 57 3 BOLD-ADC3585'
		'CCCXXV Oneirophanta setigera BOLD 184 248 25 BOLD-ADW0202'
		'DXXIII Benthodytes cf. sanguinolenta BOLD 247 279 23 BOLD-ADF4809'
		'DXLIV Orphnurgus glaber BOLD 261 291 24 BOLD-ABA3163'
		'CVI Mesothuria intestinalis BOLD 62 69 42 BOLD-ACT2215'
		'DLXXXIX Mesothuria intestinalis BOLD 62 69 42 BOLD-ACT2215'
		'DCCLXIV Mesothuria intestinalis BOLD 62 69 42 BOLD-ACT2215'
		'CCCXXI Mesothuria bifurcata BOLD 180 70 244 BOLD-AAG4366'
		'DCXCV Mesothuria bifurcata BOLD 180 70 244 BOLD-AAG4366'
		'CDXIX Mesothuria bifurcata BOLD 180 70 244 BOLD-AAG4366'
		'CDXVIII Mesothuria bifurcata BOLD 180 70 244 BOLD-AAG4366'
		'CDXVII Mesothuria bifurcata BOLD 180 270 245 BOLD-ABA2483'
		'CXLII Pseudostichopus tuberosus BOLD 85 66 200 '
		'DCLIII Pseudostichopus tuberosus BOLD 85 66 200 '
		'CLXXXII Pseudostichopus aemulatus BOLD 110 67 201 '
		'CLXXXIII Pseudostichopus aemulatus BOLD 110 67 201 '
		'DCLXIX Pseudostichopus aemulatus BOLD 110 67 201 '
		'DXLVIII Pseudostichopus BOLD 265 294 238 BOLD-ADL9282'
		'DLXXX Pseudostichopus spiculiferus BOLD 265 68 239 BOLD-AAE0438'
		'DLXXXI Pseudostichopus spiculiferus BOLD 265 68 239 '
		'DLXXXII Pseudostichopus spiculiferus BOLD 265 68 239 BOLD-AAE0438'
		'DXLIX Pseudostichopus BOLD 266 295 207 BOLD-ADL9283'
		'CXLIII Pseudostichopus mollis BOLD 86 196 50 -BOLD-AAE8123'
		'CXCVI Paroriza BOLD 114 205 36 BOLD-ADX5574'
		'CCXCII Gephyrothuria alcocki BOLD 167 237 37 BOLD-ADW2178'
		'CCXXXIV Holothuroidea BOLD 143 71 262 '
		'CDXXX Molpadiodemas morbillus BOLD 143 71 263 BOLD-ACQ0569'
		'DCCXXIX Molpadiodemas morbillus BOLD 143 71 263 BOLD-ACQ0569'
		'CDXXXI Molpadiodemas morbillus BOLD 143 71 263 BOLD-ABA2931'
		'CDXCIII Molpadiodemas morbillus BOLD 143 71 263 BOLD-ACQ0568'
		'CDXXVII Molpadiodemas crinitus BOLD 143 72 297 BOLD-ABA2366'
		'CDXXVIII Molpadiodemas crinitus BOLD 143 72 325 BOLD-AAE9970'
		'CDXCIV Molpadiodemas crinitus BOLD 143 72 325 BOLD-AAE9970'
		'DCCXXVII Molpadiodemas crinitus BOLD 143 72 325 BOLD-AAE9970'
		'DCCCXXXIX Molpadiodemas crinitus BOLD 143 72 325 BOLD-AAE9970'
		'DLXXVIII Molpadiodemas crinitus BOLD 143 72 325 BOLD-AAE9970'
		'CDXXIX Molpadiodemas involutus BOLD 143 72 326 BOLD-ABA2929'
		'DCCXXVIII Molpadiodemas involutus BOLD 143 72 326 BOLD-ABA2929'
		'CCIX Psolicrux coatsi BOLD 123 10 286 BOLD-AAN6582'
		'CDXCV Psolicrux coatsi BOLD 123 10 287 BOLD-ABY7913'
		'CDLIV Psolicrux coatsi BOLD 123 10 331 BOLD-ABY7911'
		'CDLV Psolicrux coatsi BOLD 123 10 332 BOLD-AAE0378'
		'DCCCXLIV Psolicrux coatsi BOLD 123 10 332 BOLD-AAE0378'
		'DCCXXXVII Psolicrux coatsi BOLD 123 10 332 BOLD-AAE0378'
		'CCXII Psolus BOLD 126 11 233 BOLD-ABA5613'
		'DCCCXI Psolus BOLD 126 11 233 BOLD-ABA5613'
		'DCLXXIV Psolus dubiosus complex sp. FM2010 BOLD 126 11 233 BOLD-ABA5613'
		'CDLXXX Psolus dubiosus complex sp. FM2010 BOLD 126 11 233 BOLD-ABA3184'
		'CDLXXIX Psolus dubiosus complex sp. FM2010 BOLD 126 11 233 BOLD-ABY5922'
		'DCCLII Psolus dubiosus complex sp. FM2010 BOLD 126 11 233 BOLD-ABY5922'
		'CDLXXXI Psolus dubiosus complex sp. FM2010-Psolus BOLD 126 11 233 BOLD-AAC7412'
		'DCCLIII Psolus BOLD 126 11 233 BOLD-AAC7412'
		'CDLXXXII Psolus dubiosus complex sp. FM2010 BOLD 126 11 233 BOLD-AAC7412'
		'DCCLIV Psolus dubiosus complex sp. FM2010 BOLD 126 11 233 BOLD-AAC7412'
		'DLXVIII Psolus cherbonnieri BOLD 126 11 233 BOLD-AAC7412'
		'DCCCLII Psolus dubiosus complex sp. FM2010 BOLD 126 11 233 BOLD-AAC7412'
		'CDLXVIII Psolus antarcticus complex sp. FM2010 BOLD 126 12 304 BOLD-AAE8512'
		'DCCXLIV Psolus antarcticus BOLD 126 12 304 BOLD-AAE8512'
		'CDXCVII Psolus-Psolus antarcticus BOLD 126 12 304 BOLD-AAE8512'
		'CDLXIX Psolus antarcticus complex sp. FM2010 BOLD 126 12 304 BOLD-AAE8512'
		'DCCXLV Psolus antarcticus complex sp. FM2010 BOLD 126 12 304 BOLD-AAE8512'
		'DCCCXLVIII Psolus BOLD 126 12 304 BOLD-AAE8512'
		'CDLXX Psolus antarcticus complex sp. FM2010 BOLD 126 12 304 BOLD-AAE8512'
		'DCCXLVI Psolus BOLD 126 12 304 BOLD-AAE8512'
		'DCCCXLIX Psolus BOLD 126 12 304 BOLD-AAE8512'
		'CDLXXI Psolus antarcticus complex sp. FM2010 BOLD 126 12 304 BOLD-AAE8512'
		'CDLXXII Psolus antarcticus complex sp. FM2010 BOLD 126 12 304 BOLD-AAE8512'
		'DCCXLVII Psolus BOLD 126 12 304 BOLD-AAE8512'
		'CDXCVI Psolus BOLD 126 273 305 BOLD-ABA3183'
		'DXCV Echinocucumis hispida BOLD 283 306 11 BOLD-ACS9530'
		'CXXXII Apostichopus californicus BOLD 78 63 341 BOLD-ABY6732'
		'DCXLVI Apostichopus californicus BOLD 78 63 341 BOLD-ABY6732'
		'DCCXCVIII Parastichopus leukothele BOLD 78 63 341 BOLD-ABY6732'
		'CXXXIII Apostichopus californicus BOLD 78 63 342 BOLD-AAD1479'
		'DCCXCIX Parastichopus californicus BOLD 78 63 342 BOLD-AAD1479'
		'CXXXV Apostichopus californicus BOLD 78 63 342 BOLD-AAD1479'
		'DCXLVII Apostichopus californicus BOLD 78 63 342 BOLD-AAD1479'
		'DLXXXVII Apostichopus californicus BOLD 78 63 342 BOLD-AAD1479'
		'CCXXXVI Parastichopus parvimensis BOLD 78 64 301 BOLD-AAI5732'
		'DCLXXVIII Apostichopus parvimensis BOLD 78 64 301 BOLD-AAI5732'
		'DCCCXIV Apostichopus parvimensis BOLD 78 64 301 BOLD-AAI5732'
		'CCXXVIII Apostichopus japonicus BOLD 139 65 180 BOLD-AAC8886'
		'DCLXXVI Apostichopus japonicus BOLD 139 65 180 BOLD-AAC8886'
		'CCLXVIII Apostichopus japonicus BOLD 139 65 180 BOLD-AAC8886'
		'CCLXXVII Apostichopus japonicus BOLD 139 65 180 BOLD-AAC8886'
		'CCLXXVIII Apostichopus japonicus BOLD 139 65 180 BOLD-AAC8886'
		'CCLXXX Apostichopus japonicus BOLD 139 65 180 BOLD-AAC8886'
		'CCLXXIX Apostichopus japonicus BOLD 139 65 180 BOLD-AAC8886'
		'CCLXXXI Apostichopus japonicus BOLD 139 65 180 BOLD-AAC8886'
		'CCCXXXIV Apostichopus japonicus BOLD 139 65 180 BOLD-AAC8886'
		'CCCXXXV Apostichopus japonicus BOLD 139 65 180 BOLD-AAC8886'
		'DCCCXII Apostichopus japonicus BOLD 139 65 180 BOLD-AAC8886'
		'DLX Parastichopus nigripunctatus BOLD 139 65 180 '
		'DLIV Synallactes sp. AKM-2016 BOLD 267 296 35 BOLD-ADM0329'
		'XIII Stolus buccalis NEW 12 172 128 BOLD-AED5866'
		'CCCLXXVIII Stolus sp. UF 9494 BOLD 200 259 129 BOLD-ABA6379'
		'XXIX Thyone sp. or Thyone herberti NEW 25 178 215 BOLD-AED1924'
		'DLV Thyone sp. AKM-2016 BOLD 268 297 216 BOLD-ADC4870'
		'CCCLXXXII Hemithyone semperi BOLD 204 136 49 BOLD-ABA6371'
		'DCCX Hemithyone semperi BOLD 204 136 49 BOLD-ABA6371'
		'CCCLXVII Havelockia sp. NMV F151829 BOLD 190 252 14 BOLD-ABA5154'
		'CCCLXVIII Havelockia sp. NMV F151830 BOLD 191 253 15 BOLD-ABA5155'
		'CCCLXXIX Thyone flindersi BOLD 201 260 45 BOLD-ABA7211'
		'CCCLXXXI Thyone pedata BOLD 203 261 46 BOLD-ACQ2987'
		'CCCLXXX Thyone nigra BOLD 202 137 39 BOLD-ABA7210'
		'DLVII Thyonina sp. AB-2015 BOLD 202 137 39 BOLD-ADM3161'
		'DXC Thyone fusus BOLD 279 138 40 BOLD-ACT2341'
		'DCCLXV Thyone fusus BOLD 279 138 40 BOLD-ACT2341'
		'DXCIII Thyone fusus BOLD 279 138 40 BOLD-ACT2341'
		'DCCCLVII Thyone BOLD 279 138 40 BOLD-ACT2341'
		'CXL Pentamera cf. pseudocalcigera BOLD 83 139 219 '
		'DCLI Pentamera cf. pseudocalcigera BOLD 83 139 219 '
		'DCCC Pentamera cf. pseudocalcigera BOLD 83 139 219 '
		'CCCLXXXIV Pentamera rigida BOLD 206 263 220 BOLD-ABA3944'
		'CL Pentamera cf. pediparva BOLD 92 140 122 BOLD-ADC5533'
		'DCLVII Pentamera cf. pediparva BOLD 92 140 122 BOLD-ADC5533'
		'CCXVIII Sclerodactyla briareus BOLD 131 216 64 BOLD-ABU6117'
		'CCCLXXXIII Pentamera calcigera BOLD 205 262 65 BOLD-ABA2369'
		'CXCII Pachythyone rubra BOLD 111 202 22 '
		'CCCLXXVII Stolus sp. NMV F151822 BOLD 199 258 9 BOLD-ABA7056'
		'IX Holothuria hilla NEW 8 164 100 BOLD-AAF0588'
		'DCIV Holothuria hilla NEW 8 164 100 BOLD-AAF0588'
		'XXXII Holothuria albofusca NEW 27 165 101 BOLD-ABA1922'
		'XLV Holothuria hilla NEW 27 165 101 BOLD-ABA1922'
		'L Holothuria hilla NEW 27 165 101 BOLD-ABA1922'
		'CCCXIII Holothuria hilla BOLD 27 165 101 BOLD-ABA1922'
		'XXXIII Holothuria sp. NEW 28 166 292 '
		'CCCXXXIII Holothuria isuga BOLD 28 166 292 BOLD-AAX1055'
		'CCLXII Holothuria cf. cinerascens SU-2008 BOLD 28 166 293 BOLD-ABA2325'
		'DXXXVII Holothuria hilla BOLD 257 287 73 BOLD-ABA1920'
		'XXVIII Holothuria leucospilota Guam 24 167 72 BOLD-AAI8215'
		'CCCI Holothuria leucospilota BOLD 24 167 72 BOLD-AAI8215'
		'DCXI Holothuria leucospilota BOLD 24 167 72 BOLD-AAI8215'
		'XXXIV Holothuria leucospilota NEW 24 167 72 BOLD-AAI8215'
		'DCCLXXIII Holothuria leucospilota BOLD 24 167 72 '
		'CCCXV Holothuria leucospilota BOLD 24 167 72 BOLD-AAI8215'
		'CCC Holothuria leucospilota BOLD 24 167 72 BOLD-AAI8215'
		'DCXCII Holothuria leucospilota-Holothuria lessoni BOLD 24 167 72 BOLD-AAI8215-'
		'DXXXIX Holothuria leucospilota BOLD 24 167 72 BOLD-AAI8215'
		'XXIII Holothuria turriscelsa Guam 20 177 110 BOLD-ABA2462'
		'DXXXVI Holothuria fuscocinerea BOLD 256 286 111 BOLD-ABA2463'
		'XXXVI Holothuria pervicax NEW 29 168 120 BOLD-ABA1776'
		'XLI Holothuria pervicax NEW 29 168 120 BOLD-ABA1776'
		'CCCLXIV Holothuria impatiens BOLD 189 250 121 BOLD-ABA2078'
		'XLIX Labidodemas pertinax NEW 34 169 76 BOLD-ABA2905'
		'DXL Labidodemas cf. pertinax BOLD 34 169 76 BOLD-ABA2905'
		'LVI Ocnus glacialis BOLD 40 90 7 BOLD-AAY8369'
		'LVIII Ocnus glacialis BOLD 40 90 7 BOLD-AAY8369'
		'CXCVII Peniagone diaphana BOLD 115 206 58 BOLD-ADX3850'
		'CDXLI Peniagone incerta BOLD 230 91 202 BOLD-ABY7437'
		'CDXLII Peniagone incerta BOLD 230 91 202 BOLD-ABA2086'
		'CDXLIII Peniagone incerta BOLD 230 91 202 BOLD-ABA2086'
		'DCCXXXIV Peniagone incerta BOLD 230 91 202 BOLD-ABA2086'
		'CDXLV Peniagone vignoni BOLD 232 92 318 BOLD-AAE0331'
		'CDXLVI Peniagone vignoni BOLD 232 92 319 BOLD-AAE0331'
		'CDXLVIII Peniagone vignoni-Peniagone vignioni BOLD 232 92 319 BOLD-AAE0331'
		'CDXLVII Peniagone vignoni BOLD 232 92 324 BOLD-AAE0331'
		'CDXLIX Peniagone vignoni BOLD 232 92 334 BOLD-AAE0331'
		'CDL Peniagone vignoni BOLD 232 92 333 BOLD-AAE0331'
		'CDLI Peniagone vignoni BOLD 232 92 333 BOLD-AAE0331'
		'CDLII Peniagone vignoni BOLD 232 92 333 BOLD-AAE0331'
		'DLXXXVI Peniagone vignioni BOLD 232 92 333 BOLD-AAE0331'
		'DCCXXXV Peniagone vignoni BOLD 232 92 333 BOLD-AAE0331'
		'DCCCXLII Peniagone vignoni BOLD 232 92 333 BOLD-AAE0331'
		'DLXXXIII Peniagone BOLD 277 303 118 BOLD-ABU6835'
		'DLXXXIV Peniagone BOLD 278 93 119 BOLD-AAI2371'
		'DLXXXV Peniagone BOLD 278 93 119 BOLD-AAI2371'
		'CDXLIV Peniagone sp. YYH2013 BOLD 231 272 48 BOLD-ACQ0599'
		'CCXX Scotoplanes sp. TT-2017-Scotoplanes sp. H5-Scotoplanes sp. H8 BOLD 133 218 246 BOLD-ADW2907'
		'CCCLXVI Protelpidia murrayi BOLD 133 94 247 BOLD-AAG4362'
		'DCCVI Protelpidia murrayi BOLD 133 94 247 BOLD-AAG4362'
		'DCCCXXXII Protelpidia murrayi BOLD 133 94 247 BOLD-AAG4362'
		'CDLIII Protelpidia murrayi BOLD 133 94 247 BOLD-AAG4362'
		'DCCXXXVI Protelpidia murrayi BOLD 133 94 247 BOLD-AAG4362'
		'DCCCXLIII Protelpidia murrayi BOLD 133 94 247 '
		'CCLXXVI Amperima robusta BOLD 158 232 117 BOLD-ABA7213'
		'CDV Elpidia glacialis BOLD 218 95 55 BOLD-AAL8033'
		'CDVI Elpidia glacialis BOLD 218 95 55 BOLD-AAL8033'
		'CDVII Elpidia glacialis BOLD 218 95 55 BOLD-AAL8033'
		'CDVIII Elpidia glacialis BOLD 218 95 55 BOLD-AAL8033'
		'DCCXIX Elpidia glacialis BOLD 218 95 55 BOLD-AAL8033'
		'DCCCXXXVI Elpidia glacialis BOLD 218 95 55 BOLD-AAL8033'
		'DXXX Enypniastes eximia BOLD 251 282 8 BOLD-ABA3080'
		'CXLIV Pannychia moseleyi BOLD 87 197 196 '
		'CDXXXII Pannychia moseleyi BOLD 226 73 197 BOLD-ABA3133'
		'DCCXXX Pannychia moseleyi BOLD 226 73 197 BOLD-ABA3133'
		'CXLV Pannychia moseleyi BOLD 88 74 284 BOLD-AAI5301'
		'CXCIII Pannychia cf. moseleyi BOLD 88 74 285 BOLD-ADW9258'
		'CDXXXIII Pannychia moseleyi BOLD 227 75 171 BOLD-ABA2140'
		'CDXXXIV Pannychia moseleyi BOLD 227 75 171 BOLD-ABA2140'
		'CDXCII Pannychia moseleyi BOLD 227 75 171 BOLD-ABA2140'
		'CDXXXV Pannychia moseleyi BOLD 227 75 171 BOLD-ABA2140'
		'CDXXXVI Pannychia moseleyi BOLD 227 75 171 BOLD-ABA2140'
		'DCCXXXI Pannychia moseleyi BOLD 227 75 171 BOLD-ABA2140'
		'DCCCXL Pannychia moseleyi BOLD 227 75 171 BOLD-ABA2140'
		'CCXIV Psycheotrephes exigua BOLD 128 212 255 BOLD-ABA3673'
		'CCXV Psychropotes verrucicaudatus BOLD 128 213 256 BOLD-ADW6899'
		'CCCLXXXVI Benthodytes sanguinolenta BOLD 207 264 166 BOLD-ABA3012'
		'CCCLXXXVII Benthodytes sanguinolenta BOLD 208 265 167 BOLD-ABA3013'
		'DXXIV Benthogone abstrusa BOLD 248 280 2 BOLD-ABU6893'
		'CXXXIX Molpadia intermedia BOLD 82 111 123 BOLD-AAC7305'
		'DCL Molpadia intermedia BOLD 82 111 123 BOLD-AAC7305'
		'DXXXII Heteromolpadia tridens BOLD 253 283 124 BOLD-ADL9480'
		'CDXXI Molpadia musculus BOLD 223 112 54 BOLD-ABA2108'
		'DCCXXV Molpadia musculus BOLD 223 112 54 BOLD-ABA2108'
		'CXCIV Paracaudina chilensis BOLD 112 203 184 BOLD-ADC5175'
		'DXXV Molpadia arenicola BOLD 249 281 185 BOLD-ADM0222'
		'CDXXXVII Paracaudina sp. BOLD 228 113 62 BOLD-ABA5638'
		'CDXXXVIII Paracaudina sp. BOLD 228 113 62 BOLD-ABA5638'
		'CCLXIII Acaudina molpadioides BOLD 152 114 147 BOLD-AAJ3179'
		'DCLXXXI Acaudina molpadioides BOLD 152 114 147 BOLD-AAJ3179'
		'DXIX Acaudina molpadioides BOLD 244 276 148 BOLD-ABA3946'
		'CCCXXII Molpadia musculus BOLD 181 245 103 '
		'CDXXIII Molpadia musculus BOLD 225 109 104 BOLD-AAE9948'
		'CDXXIV Molpadia musculus BOLD 225 109 104 BOLD-AAE9948-'
		'CDXXVI Molpadia musculus BOLD 225 109 104 BOLD-AAE9948'
		'DCCXXVI Molpadia musculus BOLD 225 109 104 BOLD-AAE9948'
		'CDXXV Molpadia musculus BOLD 225 109 104 BOLD-AAE9948'
		'CDXXII Molpadia musculus BOLD 224 271 88 BOLD-ABA2109'
		'CDXX Molpadia musculus BOLD 222 110 47 BOLD-AAG4365'
		'DCCXXIV Molpadia musculus BOLD 222 110 47 BOLD-AAG4365'
		'DCCCXXXVIII Molpadia musculus BOLD 222 110 47 BOLD-AAG4365'
		'I Outgroup'
		;
end;
begin trees;
	translate
		1 'DXCVI Pseudothyone raphanus BOLD 284 307 1 BOLD-ADR7084',
		2 'II Holothuria impatiens NEW 1 86 113 BOLD-ABA1983',
		3 'XXXI Holothuria pardalis NEW 1 86 113 BOLD-ABA1983',
		4 'DCXII Holothuria insignis NEW 1 86 113 BOLD-ABA1983',
		5 'XLII Holothuria hilla NEW 1 86 113 BOLD-ABA1983',
		6 'X Holothuria lineata-Holothuria pardalis NEW 9 87 114 BOLD-AAG4358',
		7 'DCV Holothuria sp. NEW 9 87 114 BOLD-AAG4358',
		8 'XXII Holothuria lineata Guam 9 87 114 BOLD-AAG4358',
		9 'XLIV Holothuria tuberculata-Holothuria insignis NEW 9 87 114 BOLD-AAG4358',
		10 'XXX Holothuria pardalis NEW 26 88 115 BOLD-ABA1981',
		11 'XXXV Holothuria pardalis NEW 26 88 115 BOLD-ABA1981',
		12 'XLIII Holothuria pardalis NEW 26 88 115 BOLD-ABA1981',
		13 'LXXXI Holothuria coluber BOLD 49 89 116 BOLD-AAD8968',
		14 'DCXXII Holothuria coluber BOLD 49 89 116 BOLD-AAD8968',
		15 'LXXXII Holothuria coluber BOLD 49 89 116 BOLD-AAD8968',
		16 'CCCXCVIII Cucumaria georgiana BOLD 212 13 221 BOLD-AAE7777',
		17 'DCCXVI Cucumaria georgiana BOLD 212 13 221 BOLD-AAE7777',
		18 'CCCXCIX Cucumaria georgiana BOLD 213 266 222 BOLD-ABA5629',
		19 'CDI Cucumaria georgiana BOLD 215 14 133 BOLD-ABA2155',
		20 'CDII Cucumaria georgiana BOLD 215 14 133 BOLD-ABA2155',
		21 'DCCXVIII Cucumaria georgiana BOLD 215 14 133 BOLD-ABA2155',
		22 'CDIII Cucumaria georgiana BOLD 216 267 205 BOLD-ABA2157',
		23 'CDIV Cucumaria georgiana BOLD 217 268 206 BOLD-ABA2156',
		24 'DLXXIII Echinopsolus acutus BOLD 274 301 181 BOLD-AAF1939',
		25 'CD Cucumaria georgiana BOLD 214 15 242 BOLD-AAF1938',
		26 'DCCXVII Cucumaria georgiana BOLD 214 15 242 BOLD-AAF1938',
		27 'DCCCXXXV Cucumaria georgiana BOLD 214 15 242 BOLD-AAF1938',
		28 'DXX Aslia forbesi BOLD 245 277 243 BOLD-ADM2730',
		29 'CDLVI Echinopsolus mollis BOLD 233 16 226 BOLD-AAX7544',
		30 'DCCXXXVIII Echinopsolus mollis BOLD 233 16 226 BOLD-AAX7544',
		31 'DCCCXLV Echinopsolus mollis BOLD 233 16 226 BOLD-AAX7544',
		32 'CDLVII Echinopsolus mollis BOLD 234 17 271 BOLD-ABA2077',
		33 'DCCXXXIX Echinopsolus mollis BOLD 234 17 271 BOLD-ABA2077',
		34 'CDLVIII Echinopsolus mollis BOLD 290 17 272 BOLD-ABA2076',
		35 'CDLIX Echinopsolus mollis BOLD 290 17 272 BOLD-ABA2076',
		36 'DCCXL Echinopsolus mollis BOLD 290 17 272 BOLD-ABA2076',
		37 'DCCCXLVI Echinopsolus mollis BOLD 290 17 272 BOLD-ABA2076',
		38 'DLXIV Echinopsolus acanthocola BOLD 273 18 327 BOLD-AAE1008',
		39 'DLXVI Echinopsolus acanthocola BOLD 273 18 327 BOLD-AAE1008',
		40 'DCCLXI Echinopsolus acanthocola BOLD 273 18 327 BOLD-AAE1008',
		41 'DLXVII Echinopsolus acanthocola BOLD 273 18 327 BOLD-AAE1008',
		42 'DLXV Echinopsolus acanthocola BOLD 273 18 328 BOLD-AAE1009',
		43 'DXLV Paelopatides BOLD 262 292 80 BOLD-ADF2963',
		44 'DXLVI Paelopatides BOLD 263 293 81 BOLD-ADM1980',
		45 'LI Holothuria -Semperothuria- surinamensis BOLD 35 182 152 BOLD-ABA4693',
		46 'DXXXVIII Holothuria imitans BOLD 258 288 153 BOLD-ABA2457',
		47 'V Actinopyga mauritiana NEW 4 2 236 BOLD-ABA2001',
		48 'DC Actinopyga mauritiana NEW 4 2 236 BOLD-ABA2001',
		49 'CCLXXIV Actinopyga sp. nov. MA-2010 BOLD 4 2 236 ',
		50 'DCLXXXV Actinopyga sp. nov. MA-2010 BOLD 4 2 236 ',
		51 'LXIII Actinopyga mauritiana BOLD 4 3 237 BOLD-AAJ1937',
		52 'DCXV Actinopyga varians BOLD 4 3 237 BOLD-AAJ1937',
		53 'XVI Actinopyga obesa NEW 15 4 175 BOLD-ABA2101',
		54 'DCVIII Actinopyga obesa NEW 15 4 175 BOLD-ABA2101',
		55 'XXXVII Actinopyga obesa NEW 15 4 175 BOLD-ABA2101',
		56 'LXI Actinopyga caerulea BOLD 43 5 194 BOLD-AAF3861',
		57 'LXIV Actinopyga palauensis BOLD 43 5 194 BOLD-AAF3861',
		58 'CCLV Actinopyga obesa BOLD 43 5 194 BOLD-AAF3861',
		59 'CCLXVII Actinopyga caerulea BOLD 43 5 194 BOLD-AAF3861',
		60 'CCCLVII Actinopyga mauritiana BOLD 187 6 195 ',
		61 'CCCLVIII Actinopyga mauritiana BOLD 187 6 195 ',
		62 'LXV Actinopyga sp. SU-2008 BOLD 44 7 290 BOLD-ABA2151',
		63 'CXCI Actinopyga miliaris BOLD 44 7 291 ',
		64 'VII Actinopyga echinites NEW 6 8 154 BOLD-AAD9333',
		65 'XXXIX Actinopyga echinites NEW 6 8 154 BOLD-AAD9333',
		66 'DCII Actinopyga echinites NEW 6 8 154 BOLD-AAD9333',
		67 'DCCLXIX Actinopyga echinites NEW 6 8 154 BOLD-AAD9333',
		68 'LXII Actinopyga echinites BOLD 6 8 154 BOLD-AAD9333',
		69 'DCXIV Actinopyga echinites BOLD 6 8 154 BOLD-AAD9333',
		70 'DCCLXXV Actinopyga echinites BOLD 6 8 154 BOLD-AAD9333',
		71 'LXVI Actinopyga spinea BOLD 45 9 155 BOLD-AAC3533',
		72 'DCXVI Actinopyga spinea BOLD 45 9 155 BOLD-AAC3533',
		73 'LXVIII Actinopyga spinea BOLD 45 9 155 BOLD-AAC3533',
		74 'LXVII Actinopyga spinea BOLD 45 9 155 BOLD-AAC3533',
		75 'CLXIV Actinopyga lecanora BOLD 100 199 177 BOLD-AAF3838',
		76 'CCLVI Actinopyga lecanora BOLD 151 1 280 BOLD-AAF3839',
		77 'DCCCXV Actinopyga lecanora BOLD 151 1 280 BOLD-AAF3839',
		78 'CCCXXXII Actinopyga lecanora BOLD 151 1 281 BOLD-AAM3773',
		79 'LX Actinopyga agassizi BOLD 42 185 41 BOLD-AAJ1930',
		80 'XX Opheodesoma grisea Guam 19 96 89 BOLD-ABA2050',
		81 'XXI Opheodesoma grisea Guam 19 96 89 BOLD-ABA2050',
		82 'DCIX Opheodesoma grisea Guam 19 96 89 BOLD-ABA2050',
		83 'DCCLXXII Opheodesoma grisea Guam 19 96 89 BOLD-ABA2050',
		84 'LII Euapta lappa BOLD 36 97 269 BOLD-ABA2049',
		85 'DXXXI Euapta tahitiensis BOLD 252 97 270 BOLD-ABA1753',
		86 'CLXXX Polyplectana sp. BMOO08351 BOLD 108 201 71 ',
		87 'LIV Chiridota laevis BOLD 38 98 282 BOLD-AAE2232',
		88 'LVII Myriotrochus rinkii BOLD 285 98 283 BOLD-ADU4046',
		89 'CXXXVIII Apodida BOLD 81 99 351 BOLD-ADM3097',
		90 'DXXVI Chiridota albatrossii BOLD 81 99 351 BOLD-ADM3097',
		91 'CCLXXII Chiridota albatrossii BOLD 81 99 352 BOLD-ADW3676',
		92 'CXCV Paradota sp. AM-2017 BOLD 113 204 98 BOLD-ADW8331',
		93 'CXLVI Leptosynapta clarki BOLD 89 100 353 BOLD-AAC6788',
		94 'DCLIV Leptosynapta clarki BOLD 89 100 353 BOLD-AAC6788',
		95 'CXLVII Leptosynapta clarki BOLD 89 100 354 BOLD-AAC6789',
		96 'DLXIII Leptosynapta sp. BOLD 272 101 99 BOLD-ACJ9778',
		97 'DCCLX Leptosynapta sp. BOLD 272 101 99 BOLD-ACJ9778',
		98 'DXCI Leptosynapta inhaerens BOLD 280 304 91 BOLD-ACT0353',
		99 'CCXVI Rowedota chippiru BOLD 129 214 182 BOLD-ADX0700',
		100 'CCXXV Taeniogyrus mijim BOLD 136 221 183 BOLD-ADX4773',
		101 'CCXVII Rowedota motoshimaensis BOLD 130 215 172 BOLD-ADW3317',
		102 'CCXXVI Taeniogyrus sp. YY2016-2 BOLD 137 222 142 BOLD-ADX6113',
		103 'CCXIX Scoliorhapis sesokoensis BOLD 132 217 191 BOLD-ADV9780',
		104 'CCXXVII Taeniogyrus verruculosus BOLD 138 223 192 BOLD-ADW1085',
		105 'CLXXIX Chiridota hawaiiensis BOLD 107 200 143 ',
		106 'CCLXXXVIII Chiridota impatiens BOLD 163 234 144 BOLD-ADC5064',
		107 'CCXXXI Holothuroidea BOLD 142 102 90 BOLD-ACX1496',
		108 'CCXXXII Holothuroidea BOLD 142 102 90 BOLD-ACX1496',
		109 'DLXI Chiridota BOLD 142 102 90 BOLD-ACX1496',
		110 'DCLXXVII Chiridota BOLD 142 102 90 BOLD-ACX1496',
		111 'DCCCXIII Chiridota BOLD 142 102 90 BOLD-ACX1496',
		112 'CCXXXIII Holothuroidea BOLD 142 102 90 BOLD-ACX1496',
		113 'CCLXXXVII Chiridota rigida BOLD 162 103 69 BOLD-ABA2502',
		114 'DCLXXXVIII Chiridota rigida BOLD 162 103 69 BOLD-ABA2502',
		115 'CCCXXIII Myriotrochus ahearnae BOLD 182 246 178 ',
		116 'CCCXXIV Myriotrochus sp. AKM-2016 BOLD 183 247 179 BOLD-ADW2869',
		117 'CCXIII Psolus sp. YJBP-2017 BOLD 127 211 4 BOLD-ADV9573',
		118 'CCXXX Zygothuria oxysclera BOLD 141 225 17 BOLD-ADC4382',
		119 'DXLIII Mesothuria oktaknemus BOLD 260 290 18 BOLD-ABA3546',
		120 'VI Bohadschia subrubra NEW 5 150 162 BOLD-ABA2627',
		121 'DCCLXVIII Bohadschia subrubra BOLD 5 150 162 BOLD-ABA2627',
		122 'DCI Bohadschia subrubra NEW 5 150 162 BOLD-ABA2627',
		123 'CLXXI Bohadschia subrubra BOLD 5 150 162 BOLD-ABA2627',
		124 'CLXXII Bohadschia subrubra BOLD 5 150 162 BOLD-ABA2627',
		125 'CLXXV Bohadschia koellikeri BOLD 104 152 160 BOLD-ABA2100',
		126 'CCCXL Bohadschia BOLD 104 152 160 BOLD-ABA2100',
		127 'DCLXVI Bohadschia koellikeri BOLD 104 152 160 BOLD-ABA2100',
		128 'DCCCVII Bohadschia koellikeri BOLD 104 152 160 ',
		129 'CLXXVIII Bohadschia sp. 2 BOLD 106 151 161 BOLD-ABA5634',
		130 'DCLXVII Actinopyga crassa BOLD 106 151 161 BOLD-ABA5634',
		131 'CCCLVI Bohadschia cousteaui BOLD 106 151 161 BOLD-ABA5634',
		132 'CCCLX Bohadschia tenuissima BOLD 106 151 161 BOLD-ABA5634',
		133 'DCCCXXXI Bohadschia tenuissima BOLD 106 151 161 BOLD-ABA5634',
		134 'XXXVIII Bohadschia sp.-Bohadschia cousteaui NEW-BOLD 30 144 294 BOLD-ABA2002',
		135 'CCCXLIV Bohadschia cousteaui BOLD 30 144 294 BOLD-ABA2002',
		136 'LXIX Bohadschia argus BOLD 30 145 295 BOLD-AAC5229',
		137 'DCXVII Bohadschia argus BOLD 30 145 295 BOLD-AAC5229',
		138 'DCCLXXVI Bohadschia argus BOLD 30 145 295 BOLD-AAC5229',
		139 'CCCXLVI Bohadschia argus BOLD 30 145 295 BOLD-AAC5229',
		140 'LXXIV Bohadschia sp. A SU-2008 BOLD 30 145 295 BOLD-AAC5229',
		141 'CCCXLIII Bohadschia argus x vitiensis BOLD 30 145 295 BOLD-AAC5229',
		142 'CLXIX Bohadschia atra BOLD 30 145 295 BOLD-ACQ0371',
		143 'CLXX Bohadschia atra BOLD 30 145 295 BOLD-ACQ0371',
		144 'CCCXLV Bohadschia atra BOLD 30 145 295 BOLD-ABY4420',
		145 'DCC Bohadschia atra BOLD 30 145 295 BOLD-ABY4420',
		146 'CLXXVII Bohadschia sp. 1 BOLD 105 146 208 BOLD-ABU6849',
		147 'CCCXXXVI Bohadschia BOLD 105 146 208 ',
		148 'CCLIV Bohadschia sp. UF E4901 BOLD 105 146 208 ',
		149 'LXXI Bohadschia sp. B SU-2008 BOLD 47 147 187 BOLD-AAD7825',
		150 'DCCLXXVIII Bohadschia ocellata BOLD 47 147 187 BOLD-AAD7825',
		151 'DCXIX Bohadschia sp. B SU-2008 BOLD 47 147 187 BOLD-AAD7825',
		152 'LXXII Bohadschia sp. B SU-2008 BOLD 47 147 187 BOLD-AAD7825',
		153 'CCCLXXXVIII Bohadschia sp. BOLD 47 147 187 BOLD-AAD7825',
		154 'CCCXXXVIII Bohadschia BOLD 47 147 187 BOLD-AAD7825',
		155 'CCCXXXIX Bohadschia BOLD 47 147 187 BOLD-AAD7825',
		156 'CLXXIV Bohadschia paradoxa BOLD 103 148 188 BOLD-ABA4056',
		157 'DCCCVI Bohadschia paradoxa BOLD 103 148 188 BOLD-ABA4056',
		158 'CLXXVI Bohadschia paradoxa BOLD 103 148 188 BOLD-ABA4056',
		159 'CCCXLI Bohadschia paradoxa BOLD 103 148 188 BOLD-ABA4056',
		160 'CCCXLII Bohadschia paradoxa BOLD 103 148 188 BOLD-ABA4056',
		161 'LXX Bohadschia vitiensis BOLD 46 149 277 BOLD-AAD7832',
		162 'DCCLXXVII Bohadschia vitiensis BOLD 46 149 277 BOLD-AAD7832',
		163 'CLXVIII Bohadschia vitiensis BOLD 46 149 277 BOLD-AAD7832',
		164 'CLXXIII Bohadschia vitiensis BOLD 46 149 277 BOLD-AAD7832',
		165 'DCXVIII Bohadschia vitiensis BOLD 46 149 277 BOLD-AAD7832',
		166 'CXC Bohadschia vitiensis BOLD 46 149 277 BOLD-AAD7832',
		167 'CCLXXXV Bohadschia vitiensis BOLD 161 149 275 ',
		168 'CCLXXXVI Bohadschia vitiensis BOLD 46 149 276 ',
		169 'CCLXXXIV Bohadschia vitiensis BOLD 46 233 241 ',
		170 'LXXIII Bohadschia marmorata BOLD 48 153 106 BOLD-AAE0698',
		171 'DCXX Bohadschia marmorata BOLD 48 153 106 BOLD-AAE0698',
		172 'DCCLXXIX Bohadschia marmorata BOLD 48 153 106 BOLD-AAE0698',
		173 'DLIX Holothuria scabra BOLD 270 299 38 BOLD-ABA1856-NA',
		174 'XC Pearsonothuria graeffei BOLD 53 154 30 BOLD-AAD9790',
		175 'DCXXVIII Pearsonothuria graeffei BOLD 53 154 30 BOLD-AAD9790',
		176 'CCCXXXVII Pearsonothuria graeffei BOLD 53 154 30 BOLD-AAD9790',
		177 'CLXIII Pearsonothuria graeffei BOLD 53 154 30 BOLD-AAD9790',
		178 'CCCLXIII Pearsonothuria graeffei BOLD 53 154 30 BOLD-AAD9790',
		179 'CDIX Heterocucumis steineni BOLD 219 28 16 BOLD-AAE7778',
		180 'DCCXX Heterocucumis steineni BOLD 219 28 16 BOLD-AAE7778',
		181 'CDX Heterocucumis steineni BOLD 219 28 16 BOLD-AAE7778',
		182 'CDLXXXVI Staurocucumis liouvillei BOLD 240 29 198 BOLD-AAE9201',
		183 'CDLXXXVII Staurocucumis liouvillei BOLD 240 29 198 BOLD-AAE9201',
		184 'DCCLVI Staurocucumis liouvillei BOLD 240 29 198 BOLD-AAE9201',
		185 'DCCCLIII Staurocucumis liouvillei BOLD 240 29 198 BOLD-AAE9201',
		186 'CDLXXXVIII Staurocucumis liouvillei BOLD 240 29 198 BOLD-AAE9201',
		187 'DI Staurocucumis liouvillei BOLD 240 29 198 BOLD-AAE9201',
		188 'CDLXXXIX Staurocucumis liouvillei BOLD 240 29 198 BOLD-AAE9201',
		189 'DCCCLIV Staurocucumis liouvillei BOLD 240 29 198 BOLD-AAE9201',
		190 'DII Staurocucumis liouvillei BOLD 240 29 198 BOLD-AAE9201',
		191 'DLXXVI Staurocucumis liouvillei BOLD 240 29 198 BOLD-AAE9201',
		192 'DLXXVII Staurocucumis liouvillei BOLD 240 29 198 BOLD-AAE9201',
		193 'DCCLVII Staurocucumis liouvillei BOLD 240 29 198 BOLD-AAE9201',
		194 'DLXXIV Heterocucumis denticulata BOLD 275 30 199 BOLD-AAE3850',
		195 'DCCLXIII Heterocucumis denticulata BOLD 275 30 199 BOLD-AAE3850',
		196 'DCCCLVI Heterocucumis denticulata BOLD 275 30 199 BOLD-AAE3850',
		197 'CDXC Staurocucumis liouvillei BOLD 241 31 296 BOLD-ABA2095',
		198 'CDXCI Staurocucumis liouvillei BOLD 241 31 322 BOLD-ABA5614',
		199 'DIV Staurocucumis liouvillei BOLD 241 31 322 BOLD-ABA5614',
		200 'DIII Staurocucumis liouvillei BOLD 241 31 323 BOLD-ABA2096',
		201 'DXVIII Abyssocucumis abyssorum BOLD 243 275 229 BOLD-ADL9804',
		202 'DLXXI Staurocucumis abyssorum BOLD 243 32 230 BOLD-AAF2763',
		203 'DLXXII Staurocucumis abyssorum BOLD 243 32 230 BOLD-AAF2763',
		204 'DCCLXII Staurocucumis abyssorum BOLD 243 32 230 BOLD-AAF2763',
		205 'LIX Athyonidium chilensis BOLD 41 184 43 BOLD-AAE4615',
		206 'CCXCI Euthyonidiella huwi BOLD 166 236 44 BOLD-ADX7879',
		207 'VIII Holothuria atra NEW 7 120 337 BOLD-AAB2668',
		208 'DCIII Holothuria atra NEW 7 120 337 BOLD-AAB2668',
		209 'LXXVI Holothuria atra BOLD 7 120 337 BOLD-AAB2668',
		210 'CCL Holothuria atra BOLD 7 120 337 BOLD-AAB2668',
		211 'LXXVIII Holothuria atra BOLD 7 120 337 BOLD-AAB2668',
		212 'LXXIX Holothuria atra BOLD 7 120 337 BOLD-AAB2668',
		213 'DCXXI Holothuria atra BOLD 7 120 337 BOLD-AAB2668',
		214 'DCCLXXX Holothuria atra BOLD 7 120 337 ',
		215 'LXXVII Holothuria atra BOLD 7 120 337 BOLD-AAB2668',
		216 'DXCVII Holothuria atra BOLD 7 120 337 BOLD-AAB2668',
		217 'LXXV Holothuria atra BOLD 7 120 337 BOLD-AAB2668-',
		218 'CCCLV Holothuria scabra BOLD 7 120 337 BOLD-ACH7718',
		219 'DCCV Holothuria scabra BOLD 7 120 337 BOLD-ACH7718',
		220 'CCCLXI Holothuria atra BOLD 7 120 337 ',
		221 'LXXX Holothuria atra BOLD 7 120 338 BOLD-AAB2670',
		222 'CCCXVI Holothuria atra BOLD 7 242 209 ',
		223 'CCCXVII Holothuria atra BOLD 177 243 210 ',
		224 'XVII Holothuria edulis NEW 16 115 264 BOLD-ADC2699',
		225 'CCXLV Holothuria edulis BOLD 16 115 264 BOLD-ADC2699',
		226 'CCCLIX Holothuria edulis BOLD 16 115 264 BOLD-ADC2699',
		227 'DCCCXXX Holothuria edulis BOLD 16 115 264 BOLD-ADC2699',
		228 'CCXLVI Holothuria edulis BOLD 16 115 264 BOLD-ADC2699',
		229 'LXXXIII Holothuria edulis BOLD 16 115 264 BOLD-AAC2033',
		230 'LXXXIV Holothuria edulis BOLD 16 115 264 BOLD-AAC2033',
		231 'CCXLVII Holothuria sp. NMV F111290 BOLD 16 115 264 BOLD-AAC2033',
		232 'DCLXXIX Holothuria sp. NMV F120437 BOLD 16 115 264 BOLD-AAC2033',
		233 'DCCLXXXI Holothuria edulis BOLD 16 115 264 BOLD-AAC2033',
		234 'CCCX Holothuria pardalis BOLD 16 116 265 BOLD-ADW6673',
		235 'DXXXV Holothuria difficilis BOLD 16 116 265 BOLD-ADL9989',
		236 'CCXLIII Holothuria signata BOLD 146 117 345 ',
		237 'CCXLIV Holothuria signata BOLD 146 117 346 BOLD-AAI8213',
		238 'CCCXVIII Holothuria edulis BOLD 178 244 112 ',
		239 'XIX Holothuria cinerascens NEW 18 176 189 BOLD-ABA2112',
		240 'DXXXIV Holothuria cinerascens BOLD 255 285 190 BOLD-ABA2111',
		241 'CCCXI Holothuria erinacea BOLD 175 240 74 BOLD-ABA4676',
		242 'CCCXII Holothuria moebii BOLD 176 241 75 BOLD-ABA4397',
		243 'CCLXIX Holothuria polii BOLD 155 121 94 BOLD-ABA2830',
		244 'CCLXX Holothuria polii BOLD 155 121 94 BOLD-ABA2830',
		245 'DCLXXXIV Holothuria polii BOLD 155 121 94 BOLD-ABA2830',
		246 'DCCCXIX Holothuria polii BOLD 155 121 94 BOLD-ABA2830',
		247 'CCLXXI Holothuria polii BOLD 155 121 94 BOLD-ABA2830',
		248 'CCLXXIII Holothuria lentiginosa lentiginosa BOLD 156 230 213 ',
		249 'CCXCIV Holothuria arguinensis BOLD 169 122 214 ',
		250 'CCCXLVIII Holothuria arguinensis BOLD 169 122 214 BOLD-ABA2831',
		251 'CCCLI Holothuria arguinensis BOLD 169 122 214 BOLD-ABA2831',
		252 'DCCII Holothuria arguinensis BOLD 169 122 214 BOLD-ABA2831',
		253 'DCCCXXVIII Holothuria arguinensis BOLD 169 122 214 BOLD-ABA2831',
		254 'CCXCV Holothuria arguinensis BOLD 169 122 214 ',
		255 'CCCLII Holothuria arguinensis BOLD 169 122 214 BOLD-ABA2831',
		256 'DCCCXXI Holothuria arguinensis BOLD 169 122 214 BOLD-ABA2831',
		257 'DCLXXXIX Holothuria arguinensis BOLD 169 122 214 BOLD-ABA2831',
		258 'CCXCVI Holothuria arguinensis BOLD 169 122 214 ',
		259 'DCXC Holothuria arguinensis BOLD 169 122 214 ',
		260 'DCCCXXII Holothuria arguinensis BOLD 169 122 214 BOLD-ABA2831',
		261 'CCCXLVII Holothuria arguinensis BOLD 169 122 214 BOLD-ABA2831',
		262 'DCCCXXVII Holothuria arguinensis BOLD 169 122 214 BOLD-ABA2831',
		263 'DCCI Holothuria arguinensis BOLD 169 122 214 BOLD-ABA2831',
		264 'CCCXLIX Holothuria arguinensis BOLD 169 122 214 BOLD-ABA2831',
		265 'CCCL Holothuria arguinensis BOLD 169 122 214 BOLD-ABA2831',
		266 'DCCIII Holothuria arguinensis BOLD 169 122 214 BOLD-ABA2831',
		267 'DCCCXXIX Holothuria arguinensis BOLD 169 122 214 BOLD-ABA2831',
		268 'CCCII Holothuria mammata BOLD 172 123 224 BOLD-ABA2893',
		269 'DCXCIII Holothuria mammata BOLD 172 123 224 BOLD-ABA2893',
		270 'DCCCXXIII Holothuria mammata BOLD 172 123 224 BOLD-ABA2893',
		271 'CCCIII Holothuria mammata BOLD 172 123 224 BOLD-ABA2893-',
		272 'CCCIV Holothuria mammata BOLD 172 123 224 ',
		273 'CCCIX Holothuria tubulosa BOLD 174 124 225 BOLD-ABU6342',
		274 'DCXCIV Holothuria tubulosa BOLD 174 124 225 BOLD-ABU6342',
		275 'CCCXIV Holothuria tubulosa BOLD 174 124 225 BOLD-ABU6342',
		276 'CCCLIV Holothuria tubulosa BOLD 174 124 225 BOLD-ABU6342',
		277 'DCCCXXIV Holothuria tubulosa BOLD 174 124 225 BOLD-ABU6342',
		278 'CCCLIII Holothuria tubulosa BOLD 174 124 225 BOLD-ABU6342',
		279 'DCCIV Holothuria tubulosa BOLD 174 124 225 BOLD-ABU6342',
		280 'CCXCVII Holothuria dakarensis BOLD 170 239 130 ',
		281 'CLX Holothuria arenicola BOLD 97 118 137 BOLD-ABA1778',
		282 'DCLXIV Holothuriidae BOLD 97 118 137 BOLD-ABA1778',
		283 'DXXXIII Holothuria arenicola BOLD 254 284 138 BOLD-ABA1865',
		284 'CCXLVIII Holothuria floridana BOLD 147 119 70 ',
		285 'CCXLIX Holothuria mexicana BOLD 147 119 70 BOLD-AAI8214',
		286 'CCLXV Holothuria mexicana BOLD 147 119 70 BOLD-AAI8214',
		287 'DCCCXVIII Holothuria mexicana BOLD 147 119 70 BOLD-AAI8214',
		288 'XL Holothuria sp. NEW 31 179 168 BOLD-ABA2321',
		289 'XLVII Holothuria sp. NEW 33 181 169 ',
		290 'XLVI Holothuria rigida NEW 32 180 78 BOLD-ABA2308',
		291 'CXCVIII Pentactella sp. AM-2017 BOLD 116 207 6 BOLD-ADX3506',
		292 'CXCIX Pentactella leonina BOLD 117 208 5 BOLD-ADX3507',
		293 'CCXC Echinocucumis cf. hispida BOLD 165 235 31 BOLD-ADX3238',
		294 'DXXIX Echinocucumis hispida BOLD 250 141 32 BOLD-AAE0379',
		295 'DCCLVIII Echinocucumis hispida BOLD 250 141 32 BOLD-AAE0379',
		296 'DCCCLV Echinocucumis hispida BOLD 250 141 32 BOLD-AAE0379',
		297 'DLXXV Echinocucumis hispida BOLD 250 141 32 BOLD-AAE0379',
		298 'CDXII Laetmogone wyvillethomsoni BOLD 221 142 231 BOLD-AAI2176',
		299 'DCCXXI Laetmogone wyvillethomsoni BOLD 221 142 231 BOLD-AAI2176',
		300 'DCCCXXXVII Laetmogone wyvillethomsoni BOLD 221 142 231 BOLD-AAI2176',
		301 'CDXIII Laetmogone wyvillethomsoni BOLD 289 143 232 BOLD-AAJ2967',
		302 'CDXIV Laetmogone wyvillethomsoni BOLD 289 143 232 BOLD-AAJ2967',
		303 'DCCXXII Laetmogone wyvillethomsoni BOLD 289 143 232 BOLD-AAJ2967',
		304 'CDXV Laetmogone wyvillethomsoni BOLD 289 143 232 BOLD-AAJ2967',
		305 'CDXVI Laetmogone wyvillethomsoni BOLD 289 143 232 BOLD-AAJ2967',
		306 'DCCXXIII Laetmogone wyvillethomsoni BOLD 289 143 232 BOLD-AAJ2967',
		307 'XXVII Stichopus horrens Guam 23 157 211 BOLD-ABZ6970',
		308 'DCX Stichopus horrens BOLD 23 157 211 -BOLD-ABZ6970',
		309 'DLIII Stichopus horrens BOLD 23 157 211 BOLD-ADM0465',
		310 'XCVII Stichopus horrens BOLD 23 157 211 BOLD-ABZ6970',
		311 'DCCLXXXV Stichopus cf. horrens BOLD 23 157 211 ',
		312 'DCXXXI Stichopus cf. horrens BOLD 23 157 211 ',
		313 'XCVIII Stichopus monotuberculatus BOLD 23 157 211 ',
		314 'DCXXXII Stichopus monotuberculatus BOLD 23 157 211 ',
		315 'DCCLXXXVI Stichopus monotuberculatus BOLD 23 157 211 ',
		316 'DLI Stichopus cf. horrens BOLD 23 157 211 ',
		317 'XCIX Stichopus monotuberculatus BOLD 23 157 211 ',
		318 'DCXXXIII Stichopus horrens BOLD 23 157 211 BOLD-AAB0629',
		319 'DXCVIII Stichopus cf. horrens BOLD 23 157 211 BOLD-AAB0629',
		320 'DCCLXVII Stichopus cf. horrens BOLD 23 157 211 BOLD-AAB0629',
		321 'DCCCLVIII Stichopus cf. horrens BOLD 23 157 211 BOLD-AAB0629',
		322 'DL Stichopus cf. horrens BOLD 23 157 211 ',
		323 'CCCLXV Stichopus hermanni BOLD 23 251 212 BOLD-ACI2526',
		324 'XCVI Stichopus herrmanni BOLD 23 158 227 BOLD-AAC7255',
		325 'DCXXX Stichopus herrmanni BOLD 23 158 227 BOLD-AAC7255-',
		326 'DLII Stichopus hermanni BOLD 23 158 227 BOLD-AAC7255',
		327 'CI Stichopus ocellatus BOLD 23 158 227 BOLD-AAC7255',
		328 'DCXXXIV Stichopus ocellatus BOLD 23 158 227 ',
		329 'DCCLXXXVII Stichopus ocellatus BOLD 23 158 227 BOLD-AAC7255',
		330 'CCXXI Stichopus vastus BOLD 23 158 227 BOLD-AAC7255',
		331 'DCLXXV Stichopus horrens BOLD 23 158 227 BOLD-AAC7255',
		332 'CCXXIV Stichopus ocellatus BOLD 23 158 227 BOLD-AAC7255',
		333 'CII Stichopus vastus BOLD 23 158 227 BOLD-AAC7255',
		334 'DCXXXV Stichopus vastus BOLD 23 158 227 ',
		335 'DCCLXXXVIII Stichopus vastus BOLD 23 158 227 ',
		336 'DLXII Stichopus BOLD 271 300 228 BOLD-ACY1204',
		337 'C Stichopus naso BOLD 58 159 134 BOLD-AAB8558-',
		338 'CCLXI Stichopus naso BOLD 58 159 134 ',
		339 'XCV Stichopus chloronotus BOLD 57 187 92 BOLD-AAB6442',
		340 'CCXXII Stichopus ellipes BOLD 134 219 125 ',
		341 'CCXXIII Stichopus ludwigi BOLD 135 220 126 ',
		342 'XCII Isostichopus badionotus BOLD 55 186 234 BOLD-AAW9189-',
		343 'CLXXXI Isostichopus fuscus BOLD 109 160 235 BOLD-ABA2119',
		344 'DCLXVIII Isostichopus fuscus BOLD 109 160 235 BOLD-ABA2119',
		345 'CCLXIV Isostichopus sp. IF-2009 BOLD 153 161 186 BOLD-AAW9188',
		346 'DCLXXXII Isostichopus sp. LRC-2017 BOLD 153 161 186 ',
		347 'DCCCXVII Isostichopus sp. LRC-2017 BOLD 153 161 186 ',
		348 'CCLI Holothuria forskali BOLD 148 156 95 BOLD-ADC5693',
		349 'CCXCVIII Holothuria forskali BOLD 148 156 95 ',
		350 'DCLXXX Holothuria forskali BOLD 148 156 95 ',
		351 'CCLII Holothuria sp. NMV F110524 BOLD 149 228 96 ',
		352 'CCLXXXII Bathyplotes bongraini BOLD 159 162 193 BOLD-AAI7759',
		353 'DCLXXXVI Bathyplotes bongraini BOLD 159 162 193 BOLD-AAI7759',
		354 'CCLXXXIII Bathyplotes BOLD 160 163 313 ',
		355 'DCCCXX Bathyplotes moseleyi complex sp. FM2010 BOLD 160 163 313 BOLD-AAI4664',
		356 'DCLXXXVII Bathyplotes sp. 1 AKM-2016 BOLD 160 163 313 BOLD-AAI4664',
		357 'CCCLXXXV Bathyplotes moseleyi complex sp. FM2010 BOLD 160 163 329 BOLD-AAI4664',
		358 'DXXII Bathyplotes sp. 2 AM-2017 BOLD 160 163 330 BOLD-AAI4664',
		359 'DLXXIX Bathyplotes sp. BOLD 276 302 77 ',
		360 'DXLVII Parastichopus tremulus BOLD 264 155 12 BOLD-ABU6845',
		361 'DCCLIX Parastichopus tremulus BOLD 264 155 12 BOLD-ABU6845',
		362 'XII Ohshimella ehrenbergii NEW 11 77 97 BOLD-ABA4400',
		363 'DCVII Ohshimella ehrenbergii NEW 11 77 97 BOLD-ABA4400',
		364 'DCCLXXI Ohshimella ehrenbergii NEW 11 77 97 BOLD-ABA4400',
		365 'CCLXXV Afrocucumis africana BOLD 157 231 135 BOLD-ABA2014',
		366 'CCCLXXIII Phyllophorus brocki BOLD 196 256 136 BOLD-ACQ1045',
		367 'CCI Phyrella cf. thyonoides BOLD 119 78 139 BOLD-ABA6387',
		368 'DCLXX Phyrella cf. thyonoides BOLD 119 78 139 BOLD-ABA6387',
		369 'CCII Phyrella cf. thyonoides BOLD 119 78 139 BOLD-ABA6387',
		370 'CCIII Phyrella fragilis BOLD 120 79 348 BOLD-ADX4765',
		371 'DCLXXI Phyrella fragilis BOLD 120 79 348 BOLD-ADX4765',
		372 'DCCCVIII Phyrella fragilis BOLD 120 79 348 BOLD-ADX4765',
		373 'CCIV Phyrella fragilis BOLD 120 79 347 BOLD-ABA6393',
		374 'CCVI Phyrella fragilis BOLD 120 79 347 BOLD-ADX5150',
		375 'CCV Phyrella fragilis BOLD 120 79 347 BOLD-ADX5156',
		376 'CCVII Phyrella mookiei BOLD 121 80 176 BOLD-ABU5840',
		377 'DCCCIX Phyrella mookiei BOLD 121 80 176 BOLD-ABU5840',
		378 'DCLXXII Phyrella mookiei BOLD 121 80 176 BOLD-ABU5840',
		379 'CCCLXXVI Phyllophorus sp. WAM Z21137 BOLD 198 81 63 BOLD-ACQ1044',
		380 'DCCIX Phyllophorus sp. WAM Z29789 BOLD 198 81 63 BOLD-ACQ1044',
		381 'CXLI Ekmania barthii BOLD 84 76 21 BOLD-AAG3760',
		382 'DCLII Cucumariidae BOLD 84 76 21 BOLD-AAG3760',
		383 'CC Phyllophorus cebuensis BOLD 118 84 273 BOLD-ADW0980',
		384 'CCCLXXV Phyllophorus sp. BOLD 288 84 274 BOLD-ABA6373',
		385 'DCCVIII Phyllophorus sp. BOLD 288 84 274 BOLD-ABA6373',
		386 'CCCXIX Lipotrapeza vestiens BOLD 179 82 145 BOLD-ABA3226',
		387 'CCCXX Lipotrapeza vestiens BOLD 179 82 145 BOLD-ABA3226',
		388 'CCCLXIX Lipotrapeza eichleri BOLD 192 83 146 BOLD-ACQ7288',
		389 'DCCVII Lipotrapeza eichleri BOLD 192 83 146 BOLD-ACQ7288',
		390 'CCCLXXIV Phyllophorus kohkutiensis BOLD 197 257 20 BOLD-ABU7070',
		391 'CVII Thyone fusus BOLD 63 85 13 BOLD-AAE3748',
		392 'DCXXXVII Thyonidium hyalinum BOLD 63 85 13 BOLD-AAE3748',
		393 'CLVII Thyonidium drummondii BOLD 63 85 13 BOLD-AAE3748',
		394 'DCLXI Thyonidium drummondii BOLD 63 85 13 BOLD-AAE3748',
		395 'DCCCIV Thyonidium drummondii BOLD 63 85 13 ',
		396 'XV Holothuria difficilis NEW 14 174 84 BOLD-ABA2047',
		397 'CCCVII Holothuria sanctori BOLD 173 104 85 ',
		398 'CCCVIII Holothuria sanctori BOLD 173 104 85 ',
		399 'CCLIII Holothuria excellens BOLD 150 229 57 BOLD-AAX1082',
		400 'XXIV Holothuria impatiens Guam-BOLD 21 106 68 BOLD-ABA1766',
		401 'XLVIII Holothuria impatiens NEW 21 106 68 BOLD-ABA1766',
		402 'XXV Holothuria impatiens Guam 22 105 308 BOLD-AED6771',
		403 'XXVI Holothuria impatiens Guam 22 105 309 ',
		404 'CCXCIX Holothuria impatiens BOLD 171 107 67 ',
		405 'DCXCI Holothuria impatiens BOLD 171 107 67 BOLD-ABA1765',
		406 'XCIII Australostichopus mollis BOLD 56 108 53 BOLD-AAD2392',
		407 'CCLIX Australostichopus mollis BOLD 56 108 53 ',
		408 'CCLX Australostichopus mollis BOLD 56 108 53 ',
		409 'XCIV Australostichopus mollis BOLD 56 108 53 BOLD-AAD2392',
		410 'CLIX Stichopus mollis BOLD 56 108 53 BOLD-AAD2392',
		411 'DCLXIII Stichopus mollis BOLD 56 108 53 BOLD-AAD2392',
		412 'XI Holothuria nobilis NEW 10 21 298 BOLD-AAE1622',
		413 'DCVI Holothuria nobilis NEW 10 21 298 BOLD-AAE1622',
		414 'DCCLXX Holothuria nobilis BOLD 10 21 298 BOLD-AAE1622',
		415 'CCCV Holothuria nobilis BOLD 10 21 299 ',
		416 'CCCVI Holothuria nobilis BOLD 10 21 299 ',
		417 'LXXXIX Holothuria whitmaei BOLD 52 22 163 BOLD-AAA1273',
		418 'CLXXXIV Holothuria whitmaei BOLD 52 22 163 BOLD-AAA1273',
		419 'DCXXVII Holothuria whitmaei BOLD 52 22 163 BOLD-AAA1273',
		420 'LXXXV Holothuria fuscogilva BOLD 50 23 314 BOLD-AAB5253',
		421 'CLXXXV Holothuria fuscogilva BOLD 50 23 314 ',
		422 'CLXXXVII Holothuria fuscogilva BOLD 50 23 314 ',
		423 'CLXXXVI Holothuria fuscogilva BOLD 50 23 314 ',
		424 'CLXXXVIII Holothuria fuscogilva BOLD 50 23 314 ',
		425 'DCXXIII Holothuria fuscogilva BOLD 50 23 314 BOLD-AAB5253',
		426 'DCCLXXXII Holothuria fuscogilva BOLD 50 23 314 BOLD-AAB5253',
		427 'LXXXVI Holothuria fuscogilva BOLD 50 23 315 BOLD-AAB5254',
		428 'DCXXIV Holothuria fuscogilva BOLD 50 23 315 ',
		429 'XCI Astichopus multifidus BOLD 54 24 34 BOLD-AAJ2860',
		430 'DCXXIX Astichopus multifidus BOLD 54 24 34 BOLD-AAJ2860',
		431 'CIII Thelenota anax BOLD 59 25 257 -BOLD-AAD7150',
		432 'DCCLXXXIX Thelenota anax BOLD 59 25 257 BOLD-AAD7150',
		433 'CCLVII Thelenota anax BOLD 286 26 258 BOLD-AAD7151',
		434 'DCCCXVI Thelenota anax BOLD 286 26 258 BOLD-AAD7151',
		435 'CIV Thelenota ananas BOLD 60 27 302 BOLD-AAC4708',
		436 'DCXXXVI Thelenota ananas BOLD 60 27 302 BOLD-AAC4708',
		437 'DCCXC Thelenota ananas BOLD 60 27 302 BOLD-AAC4708',
		438 'CLXXXIX Thelenota ananas BOLD 60 27 303 ',
		439 'CV Thelenota rubralineata BOLD 61 188 66 BOLD-AAW6645',
		440 'LXXXVII Holothuria fuscopunctata BOLD 51 19 149 BOLD-AAC0046',
		441 'DCXXV Holothuria fuscopunctata BOLD 51 19 149 BOLD-AAC0046',
		442 'DCCLXXXIII Holothuria fuscopunctata BOLD 51 19 149 BOLD-AAC0046',
		443 'LXXXVIII Holothuria fuscopunctata BOLD 51 19 149 BOLD-AAC0046',
		444 'DCXXVI Holothuria fuscopunctata BOLD 51 19 149 BOLD-AAC0046',
		445 'DCCLXXXIV Holothuria fuscopunctata BOLD 51 19 149 BOLD-AAC0046',
		446 'CCLXVI Holothuria scabra BOLD 154 20 150 BOLD-AAM2743',
		447 'DCLXXXIII Holothuria fuscopunctata BOLD 154 20 150 BOLD-AAM2743',
		448 'CCCLXII Holothuria-Holothuria spinifera BOLD 188 249 51 BOLD-ACH5294',
		449 'CDXI Holothuria notabilis BOLD 220 269 52 BOLD-ABU6344',
		450 'III Pseudocnella sykion NEW 2 171 29 BOLD-AED7478',
		451 'IV Trachasina cruciferea NEW 3 126 56 BOLD-AED4150',
		452 'DXCIX Trachasina cruciferea NEW 3 126 56 BOLD-AED4150',
		453 'LIII Cucumaria frondosa BOLD 37 127 252 BOLD-AAA1587',
		454 'CCCXXVI Cucumaria frondosa BOLD 37 127 252 BOLD-AAA1587',
		455 'DCCLXXIV Cucumaria frondosa BOLD 37 127 252 BOLD-AAA1587',
		456 'CCLVIII Cucumaria frondosa BOLD 37 127 252 BOLD-AAA1587',
		457 'DCXIII Cucumaria frondosa BOLD 37 127 252 BOLD-AAA1587',
		458 'DXLI Leptopentacta imbricata BOLD 259 289 253 BOLD-ADM0423',
		459 'CXLIX Cucumaria miniata BOLD 91 128 217 BOLD-AAC2853',
		460 'DCLVI Cucumaria miniata BOLD 91 128 217 BOLD-AAC2853',
		461 'DCCCI Cucumaria miniata BOLD 91 128 217 BOLD-AAC2853',
		462 'CLII Cucumaria miniata BOLD 91 128 217 BOLD-AAC2853',
		463 'DCLIX Cucumaria miniata BOLD 91 128 217 BOLD-AAC2853',
		464 'CLIV Cucumaria pallida BOLD 95 129 218 BOLD-AAE3243',
		465 'CLV Cucumaria pallida BOLD 95 129 218 BOLD-AAE3243',
		466 'CLXV Cucumaria pallida BOLD 95 129 218 BOLD-AAE3243',
		467 'CCXXXVIII Cucumaria pallida BOLD 95 129 218 BOLD-AAE3243',
		468 'CLXVII Cucumaria pseudocurata-Cucumaria BOLD 102 130 306 BOLD-AAJ5805',
		469 'CCXXXVII Cucumaria vegae BOLD 102 130 307 ',
		470 'CXXXVI Cucumaria miniata BOLD 80 131 203 BOLD-ADR4943',
		471 'DCXLIX Cucumaria miniata BOLD 80 131 203 BOLD-ADR4943',
		472 'CXXXVII Cucumaria miniata BOLD 80 131 203 BOLD-ADR4943',
		473 'CLXI Cucumaria salma BOLD 98 198 204 BOLD-ADN3514',
		474 'CXLVIII Cucumaria cf. lubrica BOLD 90 132 158 BOLD-AAE7780',
		475 'DCLV Cucumaria cf. lubrica BOLD 90 132 158 BOLD-AAE7780',
		476 'CCXXXV Cucumaria curata BOLD 90 132 158 BOLD-AAE7780',
		477 'CCXXXIX Pseudocnus astigmatus-Cucumaria lubrica BOLD 144 226 159 BOLD-AAE7779',
		478 'CLXVI Cucumaria piperata BOLD 101 133 102 BOLD-AAJ5797',
		479 'DCCCV Cucumaria piperata BOLD 101 133 102 BOLD-AAJ5797',
		480 'DCLXV Cucumaria piperata BOLD 101 133 102 BOLD-AAJ5797',
		481 'DXXI Aslia pygmaea BOLD 246 278 61 BOLD-ABA3564',
		482 'CLXII Pentamera chierchiae BOLD 99 134 288 BOLD-ADP4026',
		483 'CCXL Pseudocnus californicus BOLD 99 134 289 BOLD-AAH8277',
		484 'DLVI Thyonella gemmata BOLD 269 298 28 BOLD-ABA7094',
		485 'DXCII Panningia hyndmani BOLD 281 305 26 BOLD-ACT2742',
		486 'DXCIV Leptopentacta elongata BOLD 282 125 27 BOLD-ACT1973',
		487 'DCCLXVI Leptopentacta elongata BOLD 282 125 27 BOLD-ACT1973',
		488 'XIV Massinium maculosum NEW 13 173 156 BOLD-AED9970',
		489 'CCCLXX Massinium magnum BOLD 193 135 157 BOLD-ACQ3561',
		490 'DXLII Massinium magnum BOLD 193 135 157 BOLD-ADL9652',
		491 'CCCLXXII Neothyonidium sp. NMV F151827 BOLD 195 255 127 BOLD-ABA3715',
		492 'CCCLXXI Neothyonidium sp. NMV F150806 BOLD 194 254 93 BOLD-ABA3714',
		493 'XVIII Massinium arthroprocessum NEW 17 175 79 BOLD-AED5270',
		494 'LV Psolus peronii BOLD 39 183 82 BOLD-ADT4096',
		495 'CIX Psolus fabricii BOLD 65 189 173 BOLD-AAB7664',
		496 'CLVI Psolus phantapus BOLD 96 58 174 BOLD-AAC9852',
		497 'DCCCIII Psolus phantapus BOLD 96 58 174 BOLD-AAC9852',
		498 'CLIII Psolus chitonoides BOLD 94 59 109 BOLD-AAE0864',
		499 'DCLX Psolus chitonoides BOLD 94 59 109 BOLD-AAE0864',
		500 'CCXXIX Ypsilothuria cf. bitentaculata BOLD 140 224 33 BOLD-ADW1588',
		501 'CVIII Pentamera calcigera BOLD 64 60 107 BOLD-AAD1877',
		502 'DCCXCI Pentamera calcigera BOLD 64 60 107 BOLD-AAD1877',
		503 'CCXLII Pentamera lissoplaca BOLD 145 227 108 BOLD-AAX1529',
		504 'CLI Eupentacta quinquesemita BOLD 93 61 260 BOLD-AAD9632',
		505 'DCLVIII Eupentacta quinquesemita BOLD 93 61 260 BOLD-AAD9632',
		506 'DCCCII Eupentacta quinquesemita BOLD 93 61 260 BOLD-AAD9632',
		507 'CCXLI Eupentacta quinquesemita BOLD 93 61 260 BOLD-AAD9632',
		508 'CLVIII Eupentacta BOLD 287 62 261 BOLD-ADM0250',
		509 'DCLXII Eupentacta BOLD 287 62 261 BOLD-ADM0250',
		510 'DLXXXVIII Eupentacta BOLD 287 62 261 BOLD-ADM0250',
		511 'CX Colochirus sp 1 GP BOLD 66 33 131 BOLD-ABA3378',
		512 'DCCXCII Colochirus sp 1 GP BOLD 66 33 131 BOLD-ABA3378',
		513 'DCXXXVIII Colochirus sp 1 GP BOLD 66 33 131 BOLD-ABA3378',
		514 'CXI Colochirus sp 1 GP BOLD 66 33 131 BOLD-ABA3378',
		515 'DCCXCIII Colochirus sp 1 GP BOLD 66 33 131 BOLD-ABA3378',
		516 'CXXXI Colochirus sp 1 GP BOLD 66 33 131 BOLD-ABA6397',
		517 'CXVI Colochirus quadrangularis BOLD 71 34 132 BOLD-ABA3321',
		518 'CXXIII Colochirus quadrangularis BOLD 71 34 132 BOLD-ABA3321',
		519 'DCXLIII Colochirus quadrangularis BOLD 71 34 132 BOLD-ABA3321',
		520 'DCCXCVI Colochirus quadrangularis BOLD 71 34 132 BOLD-ABA3321',
		521 'CXVII Colochirus robustus BOLD 72 35 349 BOLD-ADC4554',
		522 'DCXLI Colochirus robustus BOLD 72 35 349 BOLD-ADC4554',
		523 'DXXVII Colochirus robustus BOLD 72 35 349 BOLD-ADC4554',
		524 'CXXII Colochirus robustus BOLD 72 35 350 BOLD-ABA3319',
		525 'CXXI Colochirus robustus BOLD 72 192 310 BOLD-ABA3320',
		526 'CXXVI Colochirus quadrangularis BOLD 74 193 19 BOLD-ADC2902',
		527 'CXII Plesiocolochirus sp 1 GP BOLD 67 36 223 BOLD-ADC2932',
		528 'DCCXCIV Plesiocolochirus sp 1 GP BOLD 67 36 223 BOLD-ADC2932',
		529 'DCXXXIX Plesiocolochirus sp 1 GP BOLD 67 36 223 BOLD-ADC2932',
		530 'CXIII Plesiocolochirus sp 1 GP BOLD 68 190 250 BOLD-ABA6398',
		531 'CXXIV Plesiocolochirus sp 1 GP BOLD 68 37 251 BOLD-ABA3377',
		532 'DCXLIV Plesiocolochirus sp 1 GP BOLD 68 37 251 BOLD-ABA3377',
		533 'DCCXCVII Plesiocolochirus sp 1 GP BOLD 68 37 251 BOLD-ABA3377',
		534 'CXVIII Plesiocolochirus ignavus BOLD 73 38 316 BOLD-ABA2520',
		535 'CXX Plesiocolochirus ignavus BOLD 73 38 316 BOLD-ABA2520',
		536 'DCXLII Plesiocolochirus ignavus BOLD 73 38 316 BOLD-ABA2520',
		537 'DCCXCV Plesiocolochirus ignavus BOLD 73 38 316 BOLD-ABA2520',
		538 'CXIX Plesiocolochirus ignavus BOLD 73 38 316 BOLD-ABA2520',
		539 'CXXV Plesiocolochirus ignavus BOLD 73 38 317 BOLD-ABA2521',
		540 'DCXLV Plesiocolochirus ignavus BOLD 73 38 317 BOLD-ABA2521',
		541 'CXIV Plesiocolochirus sp 2 GP BOLD 69 39 83 BOLD-ABA6374',
		542 'DCXL Plesiocolochirus sp 2 GP BOLD 69 39 83 BOLD-ABA6374',
		543 'CXV Plesiocolochirus tessellarus BOLD 70 191 86 BOLD-ABU6833',
		544 'CXXX Plesiocolochirus minaeus BOLD 77 195 87 BOLD-ADC6677',
		545 'CXXVII Plesiocolochirus challengeri BOLD 75 194 164 BOLD-ADC5309',
		546 'CXXVIII Plesiocolochirus challengeri BOLD 76 45 165 BOLD-ADC5310',
		547 'CXXIX Plesiocolochirus challengeri BOLD 76 45 165 BOLD-ADC5310',
		548 'CCVIII Placothuria squamata BOLD 122 209 59 ',
		549 'CCXCIII Heterothyone alba BOLD 168 238 60 BOLD-ADX4486',
		550 'CCX Psolidium BOLD 124 46 105 BOLD-AAE0898',
		551 'CDLXI Psolidium tenue complex sp. FM2010 BOLD 124 46 105 BOLD-AAE0898',
		552 'DXIV Psolidium BOLD 124 46 105 BOLD-AAE0898',
		553 'DLXX Psolidium tenue BOLD 124 46 105 BOLD-AAE0898',
		554 'DCLXXIII Psolidium tenue complex sp. FM2010 BOLD 124 46 105 BOLD-AAE0898',
		555 'DCCCX Psolidium tenue complex sp. FM2010 BOLD 124 46 105 BOLD-AAE0898',
		556 'CDLXII Psolidium tenue complex sp. FM2010 BOLD 236 47 170 BOLD-ABA3687',
		557 'CDLXIII Psolidium tenue complex sp. FM2010 BOLD 236 47 170 BOLD-ABA3687',
		558 'DCCXLII Psolidium BOLD 236 47 170 BOLD-ABA3687',
		559 'CDLXIV Psolidium tenue complex sp. FM2010 BOLD 237 48 343 BOLD-AAE0641',
		560 'CDLXV Psolidium tenue complex sp. FM2010 BOLD 237 48 343 BOLD-AAE0641',
		561 'CDLXVI Psolidium tenue complex sp. FM2010 BOLD 237 48 343 BOLD-AAE0641',
		562 'CDLXVII Psolidium tenue complex sp. FM2010 BOLD 237 48 343 BOLD-AAE0641',
		563 'DXVII Psolidium-Psolidium whittakeri BOLD 237 48 343 BOLD-AAE0641',
		564 'DLXIX Psolidium whittakeri BOLD 237 48 343 BOLD-AAE0641',
		565 'DXVI Psolidium BOLD 237 48 343 BOLD-AAE0641',
		566 'DCCXLIII Psolidium tenue complex sp. FM2010 BOLD 237 48 343 BOLD-AAE0641',
		567 'DCCCXLVII Psolidium tenue complex sp. FM2010 BOLD 237 48 343 BOLD-AAE0641',
		568 'DXV Psolidium BOLD 237 48 344 BOLD-AAE0641',
		569 'CDLX Psolidium gaini BOLD 235 49 278 BOLD-AAF6794',
		570 'DCCXLI Psolidium gaini BOLD 235 49 278 BOLD-AAF6794',
		571 'DXIII Psolidium gaini BOLD 235 49 279 BOLD-ACB6689',
		572 'CCCLXXXIX Crucella hystrix BOLD 209 50 140 BOLD-ACQ2994',
		573 'CCCXC Crucella hystrix BOLD 209 50 140 BOLD-ABA2996',
		574 'DCCXI Crucella hystrix BOLD 209 50 140 BOLD-ABA2996',
		575 'DIX Crucella hystrix BOLD 242 274 141 BOLD-AAG4364',
		576 'CCCXCI Crucella scotiae BOLD 210 51 248 BOLD-ABA5637',
		577 'DCCXII Crucella scotiae BOLD 210 51 248 BOLD-ABA5637',
		578 'DXXVIII Crucella scotiae BOLD 210 51 248 BOLD-ABA5637',
		579 'CCCXCII Crucella scotiae BOLD 211 52 249 BOLD-ABA2263',
		580 'DCCCXXXIII Crucella scotiae BOLD 211 52 249 BOLD-ABA2263',
		581 'DCCXIII Crucella scotiae BOLD 211 52 249 BOLD-ABA2263',
		582 'DXII Crucella scotiae BOLD 211 52 249 BOLD-ABA2263',
		583 'CDXXXIX Paracucumis turricata BOLD 229 53 151 BOLD-AAF7648',
		584 'DCCXXXII Paracucumis turricata BOLD 229 53 151 BOLD-AAF7648',
		585 'DCCCXLI Paracucumis turricata BOLD 229 53 151 BOLD-AAF7648',
		586 'CDXL Paracucumis turricata BOLD 229 53 151 BOLD-AAF7648',
		587 'DCCXXXIII Paracucumis turricata BOLD 229 53 151 BOLD-AAF7648',
		588 'DXI Paracucumis turricata BOLD 229 53 151 BOLD-AAF7648',
		589 'DX Paracucumis turricata BOLD 229 53 151 BOLD-AAF7648',
		590 'CDLXXIII Psolus charcoti BOLD 238 54 300 BOLD-AAE8525',
		591 'CDLXXIV Psolus charcoti BOLD 238 54 300 BOLD-AAE8525',
		592 'DCCXLVIII Psolus charcoti BOLD 238 54 300 BOLD-AAE8525',
		593 'DCCCL Psolus charcoti BOLD 238 54 300 BOLD-AAE8525',
		594 'CDLXXV Psolus charcoti BOLD 238 54 300 BOLD-AAE8525',
		595 'CDLXXVI Psolus charcoti BOLD 238 54 300 BOLD-AAE8525',
		596 'DCCCLI Psolus charcoti BOLD 238 54 300 BOLD-AAE8525',
		597 'DCCXLIX Psolus charcoti BOLD 238 54 300 BOLD-AAE8525',
		598 'CDLXXVII Psolus charcoti BOLD 238 55 311 BOLD-ABA2103',
		599 'DCCL Psolus charcoti BOLD 238 55 311 BOLD-ABA2103',
		600 'CDLXXVIII Psolus charcoti BOLD 238 55 312 BOLD-AAG4359',
		601 'DCCLI Psolus charcoti BOLD 238 55 312 BOLD-AAG4359',
		602 'CDLXXXIII Psolus koehleri BOLD 239 56 335 BOLD-ABX6603',
		603 'CDLXXXIV Psolus koehleri BOLD 239 56 335 BOLD-ABX6603',
		604 'DCCLV Psolus koehleri BOLD 239 56 335 BOLD-ABX6603',
		605 'CDXCVIII Psolus koehleri BOLD 239 56 335 BOLD-ABX6603',
		606 'CDLXXXV Psolus koehleri BOLD 239 56 335 BOLD-ACQ6776',
		607 'D Psolus koehleri BOLD 239 56 335 BOLD-ABA5641',
		608 'CDXCIX Psolus koehleri BOLD 239 56 336 BOLD-ACB6828',
		609 'CCXI Psolidium dorsipes BOLD 125 210 10 BOLD-ADW1408',
		610 'CCLXXXIX Cucamba psolidiformis BOLD 164 40 320 ',
		611 'CCCXCIII Cucamba psolidiformis BOLD 164 40 321 BOLD-ABA2534',
		612 'CCCXCIV Cucamba psolidiformis BOLD 164 40 321 BOLD-ABA2534',
		613 'DCCXIV Cucamba psolidiformis BOLD 164 40 321 BOLD-ABA2534',
		614 'CCCXCV Cucamba psolidiformis BOLD 164 40 259 BOLD-ABA2535',
		615 'CCCXCVI Cucamba psolidiformis BOLD 164 41 254 BOLD-ABA5628',
		616 'DV Cucamba psolidiformis BOLD 164 41 254 BOLD-ABA5628',
		617 'CCCXXVII Trachythyone bouvetensis BOLD 185 42 268 BOLD-ABA2071',
		618 'DCXCVI Trachythyone bouvetensis BOLD 185 42 268 BOLD-ABA2071',
		619 'DVI Trachythyone bouvetensis BOLD 185 42 268 BOLD-ABA2071',
		620 'CCCXXX Trachythyone bouvetensis BOLD 185 42 268 BOLD-ACQ5526',
		621 'DCCCXXV Trachythyone bouvetensis BOLD 185 42 268 BOLD-ACQ5526',
		622 'DVII Trachythyone bouvetensis BOLD 185 42 268 BOLD-ACQ5526',
		623 'DCXCVIII Trachythyone bouvetensis BOLD 185 42 268 BOLD-ACQ5526',
		624 'DLVIII Trachasina crucifera BOLD 185 42 268 BOLD-ADM2665',
		625 'CCCXXVIII Trachythyone bouvetensis BOLD 185 42 266 BOLD-ABA2072',
		626 'DCXCVII Trachythyone bouvetensis BOLD 185 42 266 BOLD-ABA2072',
		627 'CCCXXIX Trachythyone bouvetensis BOLD 185 42 267 BOLD-AAE0377',
		628 'CCCXXXI Trachythyone bouvetensis BOLD 186 43 240 BOLD-ABA2074',
		629 'DCXCIX Trachythyone bouvetensis BOLD 186 43 240 BOLD-ABA2074',
		630 'DCCCXXVI Trachythyone bouvetensis BOLD 186 43 240 BOLD-ABA2074',
		631 'CCCXCVII Cucumaria dudexa BOLD 186 44 339 BOLD-AAI5749',
		632 'DCCXV Cucumaria dudexa BOLD 186 44 339 BOLD-AAI5749',
		633 'DCCCXXXIV Cucumaria dudexa BOLD 186 44 339 BOLD-AAI5749',
		634 'DVIII Cucumaria dudexa-Cucumaria BOLD 186 44 340 BOLD-AAI5750',
		635 'CXXXIV Lissothuria nutriens BOLD 79 57 3 BOLD-ADC3585',
		636 'DCXLVIII Lissothuria nutriens BOLD 79 57 3 BOLD-ADC3585',
		637 'CCCXXV Oneirophanta setigera BOLD 184 248 25 BOLD-ADW0202',
		638 'DXXIII Benthodytes cf. sanguinolenta BOLD 247 279 23 BOLD-ADF4809',
		639 'DXLIV Orphnurgus glaber BOLD 261 291 24 BOLD-ABA3163',
		640 'CVI Mesothuria intestinalis BOLD 62 69 42 BOLD-ACT2215',
		641 'DLXXXIX Mesothuria intestinalis BOLD 62 69 42 BOLD-ACT2215',
		642 'DCCLXIV Mesothuria intestinalis BOLD 62 69 42 BOLD-ACT2215',
		643 'CCCXXI Mesothuria bifurcata BOLD 180 70 244 BOLD-AAG4366',
		644 'DCXCV Mesothuria bifurcata BOLD 180 70 244 BOLD-AAG4366',
		645 'CDXIX Mesothuria bifurcata BOLD 180 70 244 BOLD-AAG4366',
		646 'CDXVIII Mesothuria bifurcata BOLD 180 70 244 BOLD-AAG4366',
		647 'CDXVII Mesothuria bifurcata BOLD 180 270 245 BOLD-ABA2483',
		648 'CXLII Pseudostichopus tuberosus BOLD 85 66 200 ',
		649 'DCLIII Pseudostichopus tuberosus BOLD 85 66 200 ',
		650 'CLXXXII Pseudostichopus aemulatus BOLD 110 67 201 ',
		651 'CLXXXIII Pseudostichopus aemulatus BOLD 110 67 201 ',
		652 'DCLXIX Pseudostichopus aemulatus BOLD 110 67 201 ',
		653 'DXLVIII Pseudostichopus BOLD 265 294 238 BOLD-ADL9282',
		654 'DLXXX Pseudostichopus spiculiferus BOLD 265 68 239 BOLD-AAE0438',
		655 'DLXXXI Pseudostichopus spiculiferus BOLD 265 68 239 ',
		656 'DLXXXII Pseudostichopus spiculiferus BOLD 265 68 239 BOLD-AAE0438',
		657 'DXLIX Pseudostichopus BOLD 266 295 207 BOLD-ADL9283',
		658 'CXLIII Pseudostichopus mollis BOLD 86 196 50 -BOLD-AAE8123',
		659 'CXCVI Paroriza BOLD 114 205 36 BOLD-ADX5574',
		660 'CCXCII Gephyrothuria alcocki BOLD 167 237 37 BOLD-ADW2178',
		661 'CCXXXIV Holothuroidea BOLD 143 71 262 ',
		662 'CDXXX Molpadiodemas morbillus BOLD 143 71 263 BOLD-ACQ0569',
		663 'DCCXXIX Molpadiodemas morbillus BOLD 143 71 263 BOLD-ACQ0569',
		664 'CDXXXI Molpadiodemas morbillus BOLD 143 71 263 BOLD-ABA2931',
		665 'CDXCIII Molpadiodemas morbillus BOLD 143 71 263 BOLD-ACQ0568',
		666 'CDXXVII Molpadiodemas crinitus BOLD 143 72 297 BOLD-ABA2366',
		667 'CDXXVIII Molpadiodemas crinitus BOLD 143 72 325 BOLD-AAE9970',
		668 'CDXCIV Molpadiodemas crinitus BOLD 143 72 325 BOLD-AAE9970',
		669 'DCCXXVII Molpadiodemas crinitus BOLD 143 72 325 BOLD-AAE9970',
		670 'DCCCXXXIX Molpadiodemas crinitus BOLD 143 72 325 BOLD-AAE9970',
		671 'DLXXVIII Molpadiodemas crinitus BOLD 143 72 325 BOLD-AAE9970',
		672 'CDXXIX Molpadiodemas involutus BOLD 143 72 326 BOLD-ABA2929',
		673 'DCCXXVIII Molpadiodemas involutus BOLD 143 72 326 BOLD-ABA2929',
		674 'CCIX Psolicrux coatsi BOLD 123 10 286 BOLD-AAN6582',
		675 'CDXCV Psolicrux coatsi BOLD 123 10 287 BOLD-ABY7913',
		676 'CDLIV Psolicrux coatsi BOLD 123 10 331 BOLD-ABY7911',
		677 'CDLV Psolicrux coatsi BOLD 123 10 332 BOLD-AAE0378',
		678 'DCCCXLIV Psolicrux coatsi BOLD 123 10 332 BOLD-AAE0378',
		679 'DCCXXXVII Psolicrux coatsi BOLD 123 10 332 BOLD-AAE0378',
		680 'CCXII Psolus BOLD 126 11 233 BOLD-ABA5613',
		681 'DCCCXI Psolus BOLD 126 11 233 BOLD-ABA5613',
		682 'DCLXXIV Psolus dubiosus complex sp. FM2010 BOLD 126 11 233 BOLD-ABA5613',
		683 'CDLXXX Psolus dubiosus complex sp. FM2010 BOLD 126 11 233 BOLD-ABA3184',
		684 'CDLXXIX Psolus dubiosus complex sp. FM2010 BOLD 126 11 233 BOLD-ABY5922',
		685 'DCCLII Psolus dubiosus complex sp. FM2010 BOLD 126 11 233 BOLD-ABY5922',
		686 'CDLXXXI Psolus dubiosus complex sp. FM2010-Psolus BOLD 126 11 233 BOLD-AAC7412',
		687 'DCCLIII Psolus BOLD 126 11 233 BOLD-AAC7412',
		688 'CDLXXXII Psolus dubiosus complex sp. FM2010 BOLD 126 11 233 BOLD-AAC7412',
		689 'DCCLIV Psolus dubiosus complex sp. FM2010 BOLD 126 11 233 BOLD-AAC7412',
		690 'DLXVIII Psolus cherbonnieri BOLD 126 11 233 BOLD-AAC7412',
		691 'DCCCLII Psolus dubiosus complex sp. FM2010 BOLD 126 11 233 BOLD-AAC7412',
		692 'CDLXVIII Psolus antarcticus complex sp. FM2010 BOLD 126 12 304 BOLD-AAE8512',
		693 'DCCXLIV Psolus antarcticus BOLD 126 12 304 BOLD-AAE8512',
		694 'CDXCVII Psolus-Psolus antarcticus BOLD 126 12 304 BOLD-AAE8512',
		695 'CDLXIX Psolus antarcticus complex sp. FM2010 BOLD 126 12 304 BOLD-AAE8512',
		696 'DCCXLV Psolus antarcticus complex sp. FM2010 BOLD 126 12 304 BOLD-AAE8512',
		697 'DCCCXLVIII Psolus BOLD 126 12 304 BOLD-AAE8512',
		698 'CDLXX Psolus antarcticus complex sp. FM2010 BOLD 126 12 304 BOLD-AAE8512',
		699 'DCCXLVI Psolus BOLD 126 12 304 BOLD-AAE8512',
		700 'DCCCXLIX Psolus BOLD 126 12 304 BOLD-AAE8512',
		701 'CDLXXI Psolus antarcticus complex sp. FM2010 BOLD 126 12 304 BOLD-AAE8512',
		702 'CDLXXII Psolus antarcticus complex sp. FM2010 BOLD 126 12 304 BOLD-AAE8512',
		703 'DCCXLVII Psolus BOLD 126 12 304 BOLD-AAE8512',
		704 'CDXCVI Psolus BOLD 126 273 305 BOLD-ABA3183',
		705 'DXCV Echinocucumis hispida BOLD 283 306 11 BOLD-ACS9530',
		706 'CXXXII Apostichopus californicus BOLD 78 63 341 BOLD-ABY6732',
		707 'DCXLVI Apostichopus californicus BOLD 78 63 341 BOLD-ABY6732',
		708 'DCCXCVIII Parastichopus leukothele BOLD 78 63 341 BOLD-ABY6732',
		709 'CXXXIII Apostichopus californicus BOLD 78 63 342 BOLD-AAD1479',
		710 'DCCXCIX Parastichopus californicus BOLD 78 63 342 BOLD-AAD1479',
		711 'CXXXV Apostichopus californicus BOLD 78 63 342 BOLD-AAD1479',
		712 'DCXLVII Apostichopus californicus BOLD 78 63 342 BOLD-AAD1479',
		713 'DLXXXVII Apostichopus californicus BOLD 78 63 342 BOLD-AAD1479',
		714 'CCXXXVI Parastichopus parvimensis BOLD 78 64 301 BOLD-AAI5732',
		715 'DCLXXVIII Apostichopus parvimensis BOLD 78 64 301 BOLD-AAI5732',
		716 'DCCCXIV Apostichopus parvimensis BOLD 78 64 301 BOLD-AAI5732',
		717 'CCXXVIII Apostichopus japonicus BOLD 139 65 180 BOLD-AAC8886',
		718 'DCLXXVI Apostichopus japonicus BOLD 139 65 180 BOLD-AAC8886',
		719 'CCLXVIII Apostichopus japonicus BOLD 139 65 180 BOLD-AAC8886',
		720 'CCLXXVII Apostichopus japonicus BOLD 139 65 180 BOLD-AAC8886',
		721 'CCLXXVIII Apostichopus japonicus BOLD 139 65 180 BOLD-AAC8886',
		722 'CCLXXX Apostichopus japonicus BOLD 139 65 180 BOLD-AAC8886',
		723 'CCLXXIX Apostichopus japonicus BOLD 139 65 180 BOLD-AAC8886',
		724 'CCLXXXI Apostichopus japonicus BOLD 139 65 180 BOLD-AAC8886',
		725 'CCCXXXIV Apostichopus japonicus BOLD 139 65 180 BOLD-AAC8886',
		726 'CCCXXXV Apostichopus japonicus BOLD 139 65 180 BOLD-AAC8886',
		727 'DCCCXII Apostichopus japonicus BOLD 139 65 180 BOLD-AAC8886',
		728 'DLX Parastichopus nigripunctatus BOLD 139 65 180 ',
		729 'DLIV Synallactes sp. AKM-2016 BOLD 267 296 35 BOLD-ADM0329',
		730 'XIII Stolus buccalis NEW 12 172 128 BOLD-AED5866',
		731 'CCCLXXVIII Stolus sp. UF 9494 BOLD 200 259 129 BOLD-ABA6379',
		732 'XXIX Thyone sp. or Thyone herberti NEW 25 178 215 BOLD-AED1924',
		733 'DLV Thyone sp. AKM-2016 BOLD 268 297 216 BOLD-ADC4870',
		734 'CCCLXXXII Hemithyone semperi BOLD 204 136 49 BOLD-ABA6371',
		735 'DCCX Hemithyone semperi BOLD 204 136 49 BOLD-ABA6371',
		736 'CCCLXVII Havelockia sp. NMV F151829 BOLD 190 252 14 BOLD-ABA5154',
		737 'CCCLXVIII Havelockia sp. NMV F151830 BOLD 191 253 15 BOLD-ABA5155',
		738 'CCCLXXIX Thyone flindersi BOLD 201 260 45 BOLD-ABA7211',
		739 'CCCLXXXI Thyone pedata BOLD 203 261 46 BOLD-ACQ2987',
		740 'CCCLXXX Thyone nigra BOLD 202 137 39 BOLD-ABA7210',
		741 'DLVII Thyonina sp. AB-2015 BOLD 202 137 39 BOLD-ADM3161',
		742 'DXC Thyone fusus BOLD 279 138 40 BOLD-ACT2341',
		743 'DCCLXV Thyone fusus BOLD 279 138 40 BOLD-ACT2341',
		744 'DXCIII Thyone fusus BOLD 279 138 40 BOLD-ACT2341',
		745 'DCCCLVII Thyone BOLD 279 138 40 BOLD-ACT2341',
		746 'CXL Pentamera cf. pseudocalcigera BOLD 83 139 219 ',
		747 'DCLI Pentamera cf. pseudocalcigera BOLD 83 139 219 ',
		748 'DCCC Pentamera cf. pseudocalcigera BOLD 83 139 219 ',
		749 'CCCLXXXIV Pentamera rigida BOLD 206 263 220 BOLD-ABA3944',
		750 'CL Pentamera cf. pediparva BOLD 92 140 122 BOLD-ADC5533',
		751 'DCLVII Pentamera cf. pediparva BOLD 92 140 122 BOLD-ADC5533',
		752 'CCXVIII Sclerodactyla briareus BOLD 131 216 64 BOLD-ABU6117',
		753 'CCCLXXXIII Pentamera calcigera BOLD 205 262 65 BOLD-ABA2369',
		754 'CXCII Pachythyone rubra BOLD 111 202 22 ',
		755 'CCCLXXVII Stolus sp. NMV F151822 BOLD 199 258 9 BOLD-ABA7056',
		756 'IX Holothuria hilla NEW 8 164 100 BOLD-AAF0588',
		757 'DCIV Holothuria hilla NEW 8 164 100 BOLD-AAF0588',
		758 'XXXII Holothuria albofusca NEW 27 165 101 BOLD-ABA1922',
		759 'XLV Holothuria hilla NEW 27 165 101 BOLD-ABA1922',
		760 'L Holothuria hilla NEW 27 165 101 BOLD-ABA1922',
		761 'CCCXIII Holothuria hilla BOLD 27 165 101 BOLD-ABA1922',
		762 'XXXIII Holothuria sp. NEW 28 166 292 ',
		763 'CCCXXXIII Holothuria isuga BOLD 28 166 292 BOLD-AAX1055',
		764 'CCLXII Holothuria cf. cinerascens SU-2008 BOLD 28 166 293 BOLD-ABA2325',
		765 'DXXXVII Holothuria hilla BOLD 257 287 73 BOLD-ABA1920',
		766 'XXVIII Holothuria leucospilota Guam 24 167 72 BOLD-AAI8215',
		767 'CCCI Holothuria leucospilota BOLD 24 167 72 BOLD-AAI8215',
		768 'DCXI Holothuria leucospilota BOLD 24 167 72 BOLD-AAI8215',
		769 'XXXIV Holothuria leucospilota NEW 24 167 72 BOLD-AAI8215',
		770 'DCCLXXIII Holothuria leucospilota BOLD 24 167 72 ',
		771 'CCCXV Holothuria leucospilota BOLD 24 167 72 BOLD-AAI8215',
		772 'CCC Holothuria leucospilota BOLD 24 167 72 BOLD-AAI8215',
		773 'DCXCII Holothuria leucospilota-Holothuria lessoni BOLD 24 167 72 BOLD-AAI8215-',
		774 'DXXXIX Holothuria leucospilota BOLD 24 167 72 BOLD-AAI8215',
		775 'XXIII Holothuria turriscelsa Guam 20 177 110 BOLD-ABA2462',
		776 'DXXXVI Holothuria fuscocinerea BOLD 256 286 111 BOLD-ABA2463',
		777 'XXXVI Holothuria pervicax NEW 29 168 120 BOLD-ABA1776',
		778 'XLI Holothuria pervicax NEW 29 168 120 BOLD-ABA1776',
		779 'CCCLXIV Holothuria impatiens BOLD 189 250 121 BOLD-ABA2078',
		780 'XLIX Labidodemas pertinax NEW 34 169 76 BOLD-ABA2905',
		781 'DXL Labidodemas cf. pertinax BOLD 34 169 76 BOLD-ABA2905',
		782 'LVI Ocnus glacialis BOLD 40 90 7 BOLD-AAY8369',
		783 'LVIII Ocnus glacialis BOLD 40 90 7 BOLD-AAY8369',
		784 'CXCVII Peniagone diaphana BOLD 115 206 58 BOLD-ADX3850',
		785 'CDXLI Peniagone incerta BOLD 230 91 202 BOLD-ABY7437',
		786 'CDXLII Peniagone incerta BOLD 230 91 202 BOLD-ABA2086',
		787 'CDXLIII Peniagone incerta BOLD 230 91 202 BOLD-ABA2086',
		788 'DCCXXXIV Peniagone incerta BOLD 230 91 202 BOLD-ABA2086',
		789 'CDXLV Peniagone vignoni BOLD 232 92 318 BOLD-AAE0331',
		790 'CDXLVI Peniagone vignoni BOLD 232 92 319 BOLD-AAE0331',
		791 'CDXLVIII Peniagone vignoni-Peniagone vignioni BOLD 232 92 319 BOLD-AAE0331',
		792 'CDXLVII Peniagone vignoni BOLD 232 92 324 BOLD-AAE0331',
		793 'CDXLIX Peniagone vignoni BOLD 232 92 334 BOLD-AAE0331',
		794 'CDL Peniagone vignoni BOLD 232 92 333 BOLD-AAE0331',
		795 'CDLI Peniagone vignoni BOLD 232 92 333 BOLD-AAE0331',
		796 'CDLII Peniagone vignoni BOLD 232 92 333 BOLD-AAE0331',
		797 'DLXXXVI Peniagone vignioni BOLD 232 92 333 BOLD-AAE0331',
		798 'DCCXXXV Peniagone vignoni BOLD 232 92 333 BOLD-AAE0331',
		799 'DCCCXLII Peniagone vignoni BOLD 232 92 333 BOLD-AAE0331',
		800 'DLXXXIII Peniagone BOLD 277 303 118 BOLD-ABU6835',
		801 'DLXXXIV Peniagone BOLD 278 93 119 BOLD-AAI2371',
		802 'DLXXXV Peniagone BOLD 278 93 119 BOLD-AAI2371',
		803 'CDXLIV Peniagone sp. YYH2013 BOLD 231 272 48 BOLD-ACQ0599',
		804 'CCXX Scotoplanes sp. TT-2017-Scotoplanes sp. H5-Scotoplanes sp. H8 BOLD 133 218 246 BOLD-ADW2907',
		805 'CCCLXVI Protelpidia murrayi BOLD 133 94 247 BOLD-AAG4362',
		806 'DCCVI Protelpidia murrayi BOLD 133 94 247 BOLD-AAG4362',
		807 'DCCCXXXII Protelpidia murrayi BOLD 133 94 247 BOLD-AAG4362',
		808 'CDLIII Protelpidia murrayi BOLD 133 94 247 BOLD-AAG4362',
		809 'DCCXXXVI Protelpidia murrayi BOLD 133 94 247 BOLD-AAG4362',
		810 'DCCCXLIII Protelpidia murrayi BOLD 133 94 247 ',
		811 'CCLXXVI Amperima robusta BOLD 158 232 117 BOLD-ABA7213',
		812 'CDV Elpidia glacialis BOLD 218 95 55 BOLD-AAL8033',
		813 'CDVI Elpidia glacialis BOLD 218 95 55 BOLD-AAL8033',
		814 'CDVII Elpidia glacialis BOLD 218 95 55 BOLD-AAL8033',
		815 'CDVIII Elpidia glacialis BOLD 218 95 55 BOLD-AAL8033',
		816 'DCCXIX Elpidia glacialis BOLD 218 95 55 BOLD-AAL8033',
		817 'DCCCXXXVI Elpidia glacialis BOLD 218 95 55 BOLD-AAL8033',
		818 'DXXX Enypniastes eximia BOLD 251 282 8 BOLD-ABA3080',
		819 'CXLIV Pannychia moseleyi BOLD 87 197 196 ',
		820 'CDXXXII Pannychia moseleyi BOLD 226 73 197 BOLD-ABA3133',
		821 'DCCXXX Pannychia moseleyi BOLD 226 73 197 BOLD-ABA3133',
		822 'CXLV Pannychia moseleyi BOLD 88 74 284 BOLD-AAI5301',
		823 'CXCIII Pannychia cf. moseleyi BOLD 88 74 285 BOLD-ADW9258',
		824 'CDXXXIII Pannychia moseleyi BOLD 227 75 171 BOLD-ABA2140',
		825 'CDXXXIV Pannychia moseleyi BOLD 227 75 171 BOLD-ABA2140',
		826 'CDXCII Pannychia moseleyi BOLD 227 75 171 BOLD-ABA2140',
		827 'CDXXXV Pannychia moseleyi BOLD 227 75 171 BOLD-ABA2140',
		828 'CDXXXVI Pannychia moseleyi BOLD 227 75 171 BOLD-ABA2140',
		829 'DCCXXXI Pannychia moseleyi BOLD 227 75 171 BOLD-ABA2140',
		830 'DCCCXL Pannychia moseleyi BOLD 227 75 171 BOLD-ABA2140',
		831 'CCXIV Psycheotrephes exigua BOLD 128 212 255 BOLD-ABA3673',
		832 'CCXV Psychropotes verrucicaudatus BOLD 128 213 256 BOLD-ADW6899',
		833 'CCCLXXXVI Benthodytes sanguinolenta BOLD 207 264 166 BOLD-ABA3012',
		834 'CCCLXXXVII Benthodytes sanguinolenta BOLD 208 265 167 BOLD-ABA3013',
		835 'DXXIV Benthogone abstrusa BOLD 248 280 2 BOLD-ABU6893',
		836 'CXXXIX Molpadia intermedia BOLD 82 111 123 BOLD-AAC7305',
		837 'DCL Molpadia intermedia BOLD 82 111 123 BOLD-AAC7305',
		838 'DXXXII Heteromolpadia tridens BOLD 253 283 124 BOLD-ADL9480',
		839 'CDXXI Molpadia musculus BOLD 223 112 54 BOLD-ABA2108',
		840 'DCCXXV Molpadia musculus BOLD 223 112 54 BOLD-ABA2108',
		841 'CXCIV Paracaudina chilensis BOLD 112 203 184 BOLD-ADC5175',
		842 'DXXV Molpadia arenicola BOLD 249 281 185 BOLD-ADM0222',
		843 'CDXXXVII Paracaudina sp. BOLD 228 113 62 BOLD-ABA5638',
		844 'CDXXXVIII Paracaudina sp. BOLD 228 113 62 BOLD-ABA5638',
		845 'CCLXIII Acaudina molpadioides BOLD 152 114 147 BOLD-AAJ3179',
		846 'DCLXXXI Acaudina molpadioides BOLD 152 114 147 BOLD-AAJ3179',
		847 'DXIX Acaudina molpadioides BOLD 244 276 148 BOLD-ABA3946',
		848 'CCCXXII Molpadia musculus BOLD 181 245 103 ',
		849 'CDXXIII Molpadia musculus BOLD 225 109 104 BOLD-AAE9948',
		850 'CDXXIV Molpadia musculus BOLD 225 109 104 BOLD-AAE9948-',
		851 'CDXXVI Molpadia musculus BOLD 225 109 104 BOLD-AAE9948',
		852 'DCCXXVI Molpadia musculus BOLD 225 109 104 BOLD-AAE9948',
		853 'CDXXV Molpadia musculus BOLD 225 109 104 BOLD-AAE9948',
		854 'CDXXII Molpadia musculus BOLD 224 271 88 BOLD-ABA2109',
		855 'CDXX Molpadia musculus BOLD 222 110 47 BOLD-AAG4365',
		856 'DCCXXIV Molpadia musculus BOLD 222 110 47 BOLD-AAG4365',
		857 'DCCCXXXVIII Molpadia musculus BOLD 222 110 47 BOLD-AAG4365',
		858 'I Outgroup'
		;
	tree tree1 = [&r]((1:0.198166,((((2:0.002645153,(3:5.382506E-4,4:5.382506E-4)0.999:0.002106903)1.0:0.00555789,5:0.008203044)1.0:0.05186999,(((6:6.533139E-4,7:6.533139E-4)1.0:0.004469638,8:0.005122952)0.511:0.002076333,9:0.007199285)1.0:0.05287375)0.849:0.02208849,((10:0.003877293,11:0.003877293,12:0.003877293)1.0:0.05266051,((13:8.239207E-4,14:8.239207E-4)1.0:0.004813929,15:0.005637849)1.0:0.0508…
end;
