# Supplementary material for: DNA barcoding echinoderms from the East Coast of South Africa. The challenge to maintain DNA data connected with taxonomy
Source: PLoS One. 2022 Oct 10;17(10):e0270321. doi: 10.1371/journal.pone.0270321 (PMC9550079; doi:10.1371/journal.pone.0270321)
Supplement: S5 File — The tree is in NEXUS format. Nodes and tip labels are annotated as in S1 File. (TRE) [file pone.0270321.s006.tre]

#NEXUS
begin taxa;
	dimensions ntax=544;
	taxlabels
		'II Ophiacantha bidentata BOLD 1 1 35 BOLD-AAD0922'
		'CDXV Ophiacantha bidentata BOLD 1 1 35 BOLD-AAD0922'
		'III Ophiacantha bidentata BOLD 1 1 35 BOLD-AAD0922'
		'CDXVI Ophiacantha bidentata BOLD 1 1 35 BOLD-AAD0922'
		'XXIV Ophiacantha bidentata BOLD 1 1 35 BOLD-AAD0922'
		'CDXXIV Ophiacantha bidentata BOLD 1 1 35 BOLD-AAD0922'
		'DVI Ophiacantha bidentata BOLD 1 1 35 BOLD-AAD0922'
		'IV Ophiacantha bidentata BOLD 1 1 35 BOLD-AAD0922'
		'CDXVII Ophiacantha bidentata BOLD 1 1 35 BOLD-AAD0922'
		'DI Ophiacantha bidentata BOLD 1 1 35 BOLD-AAD0922'
		'V Ophiacantha bidentata BOLD 1 1 35 BOLD-AAD0922'
		'VI Ophiacantha bidentata BOLD 1 1 35 BOLD-AAD0922'
		'CD Ophiacantha frigida BOLD 217 247 36 BOLD-AAN3107'
		'XXXIX Ophioplinthaca plicata BOLD 21 2 152 BOLD-AAI1086'
		'CDXXIX Ophioplinthaca plicata BOLD 21 2 152 BOLD-AAI1086'
		'DVIII Ophioplinthaca plicata BOLD 21 2 152 BOLD-AAI1086'
		'LXIV Ophioplinthaca pulchra BOLD 42 130 170 BOLD-AAK5602'
		'CXVIII Ophioplinthaca defensor BOLD 82 158 171 '
		'CDX Ophiacanthidae BOLD 222 251 119 BOLD-ADK8710'
		'XLVII Ophiurothamnus clausa BOLD 27 3 57 BOLD-AAD3450'
		'LXXVI Ophiurothamnus clausa BOLD 27 3 57 BOLD-AAD3450'
		'LXIII Ophiacantha pentagona BOLD 41 129 80 '
		'XCV Ophiacantha brachygnatha BOLD 69 4 81 BOLD-AAD9433'
		'XCVI Ophiacantha brachygnatha BOLD 69 4 81 BOLD-AAD9433'
		'XCVII Ophiacantha brachygnatha BOLD 69 4 81 BOLD-AAD9433'
		'LXII Ophiacantha pentagona BOLD 40 128 41 BOLD-AAI1155'
		'C Ophiacantha sp. MoV 2731 BOLD 72 5 229 BOLD-AAN1518'
		'CDII Ophiacantha sp. A BOLD 72 5 229 BOLD-ABZ3687'
		'CI Ophiacantha sp. MoV 4536 BOLD 72 153 230 BOLD-AAM4500'
		'CXV Ophiomitrella sp. MoV 5488 BOLD 81 6 208 BOLD-AAM4503'
		'CDXLI Ophiomitrella sp. MoV 5488 BOLD 81 6 208 BOLD-AAM4503'
		'CXVI Ophiomitrella sp. MoV 5488 BOLD 81 6 208 BOLD-AAM4503'
		'CIII Ophiacantha yaldwyni BOLD 74 7 177 BOLD-AAK3421'
		'DXIV Ophiacantha yaldwyni BOLD 74 7 177 BOLD-AAK3421'
		'CDXL Ophiacantha yaldwyni BOLD 74 7 177 BOLD-AAK3421'
		'CCLXX Ophiacantha antarctica BOLD 153 8 150 BOLD-AAB9916'
		'CDLXXIII Ophiacantha antarctica BOLD 153 8 150 BOLD-AAB9916'
		'DXXXIII Ophiacantha antarctica BOLD 153 8 150 BOLD-AAB9916'
		'CCLXXI Ophiacantha antarctica BOLD 153 8 150 BOLD-AAB9916'
		'CDLXXIV Ophiacantha antarctica BOLD 153 8 150 BOLD-AAB9916'
		'CIV Ophiocamax BOLD 75 9 84 BOLD-AAM5338'
		'CV Ophiocamax BOLD 75 9 84 BOLD-AAM5339'
		'XXIX Ophiophthalmus normani BOLD 16 10 37 BOLD-AAF0968'
		'XXX Ophiophthalmus normani BOLD 16 10 37 BOLD-AAF0968'
		'CDXXVII Ophiophthalmus normani BOLD 16 10 37 BOLD-AAF0968'
		'XXXI Ophiophthalmus cataleimmoidus BOLD 17 117 107 BOLD-AAS4306'
		'CXIV Ophiomitrella sp. MoV 2732 BOLD 80 157 108 BOLD-AAU3153'
		'CXI Ophiomitrella conferta BOLD 78 11 197 BOLD-AAM2824'
		'CXII Ophiomitrella conferta BOLD 78 11 197 BOLD-AAM2824'
		'CXIII Ophiomitrella conferta BOLD 79 156 198 BOLD-AAM2825'
		'CXXIX Ophiarthrum pictum BOLD 90 163 12 '
		'CXXXI Ophiotholia sp. NHM 119-Ophiotholia sp. NHM 104 BOLD 92 12 13 BOLD-ADQ0117'
		'DXVI Ophiotholia sp. NHM 078 BOLD 92 12 13 BOLD-ADQ0117'
		'CCCXXXVII Ophiacantha linea BOLD 190 233 10 BOLD-ADC7889'
		'I Gorgonocephalus arcticus BOLD 0 70 216 BOLD-AAC8875'
		'CDXIV Gorgonocephalus arcticus BOLD 0 70 216 BOLD-AAC8875'
		'XXIII Gorgonocephalus arcticus BOLD 0 70 216 BOLD-AAC8875'
		'CDXXIII Gorgonocephalus arcticus BOLD 0 70 216 BOLD-AAC8875'
		'XXII Gorgonocephalus arcticus BOLD 0 71 216 BOLD-ABY6858'
		'CDXII Gorgonocephalus caputmedusae BOLD 0 71 216 BOLD-ACT1605'
		'XXVII Gorgonocephalus eucnemis BOLD 0 116 217 BOLD-AAI5449'
		'XVI Gorgonocephalus eucnemis BOLD 0 72 239 BOLD-AAE7308'
		'CDXX Gorgonocephalus eucnemis BOLD 0 72 239 BOLD-AAE7308'
		'XVII Gorgonocephalus eucnemis BOLD 0 72 239 BOLD-AAE7308'
		'CDXXI Gorgonocephalus eucnemis BOLD 0 72 239 BOLD-AAE7308'
		'DIV Gorgonocephalus eucnemis BOLD 0 72 239 BOLD-AAE7308'
		'CCXVI Gorgonocephalus tuberosus BOLD 0 73 239 '
		'DXXIX Gorgonocephalus chilensis BOLD 0 73 239 BOLD-AAD5158'
		'CDLXVII Gorgonocephalus chilensis BOLD 0 73 239 BOLD-AAD5158'
		'CCCVIII Gorgonocephalus chilensis BOLD 0 73 239 BOLD-ACS6339'
		'CCCIX Gorgonocephalus chilensis BOLD 0 73 239 BOLD-ACS6339'
		'CCCXCV Gorgonocephalus chilensis BOLD 0 73 239 BOLD-AAD5158'
		'CCLVI Gorgonocephalus eucnemis BOLD 0 198 240 BOLD-ACQ0423'
		'CCXXVIII Astrochele lymani BOLD 125 74 129 BOLD-ACQ7744'
		'CCXLVII Astrochele pacifica BOLD 125 74 129 BOLD-ACQ7744'
		'LXI Gorgonocephalus sundanus BOLD 39 75 253 BOLD-AAL3350'
		'CDXXXIV Gorgonocephalus pustulatum BOLD 39 75 253 BOLD-AAL3350'
		'XCIV Gorgonocephalus pustulatum BOLD 39 76 254 BOLD-AAM5368'
		'CCLII Astrodendrum sagaminum BOLD 39 76 254 BOLD-AAM5368'
		'CCLXII Gorgonocephalus pustulatum BOLD 39 76 254 BOLD-AAM5368'
		'CCXVII Astrochlamys sol BOLD 118 173 151 BOLD-AAJ3127'
		'CCCXCVI Astrochlamys bruneus BOLD 215 77 241 BOLD-AAC9970'
		'D Astrochlamys bruneus BOLD 215 77 241 BOLD-AAC9970'
		'DXLIII Astrochlamys bruneus BOLD 215 77 241 BOLD-AAC9970'
		'CCCXCVII Astrochlamys bruneus BOLD 215 77 242 BOLD-AAC9971'
		'XLV Astrothorax waitei BOLD 26 78 166 BOLD-AAD8107'
		'CDXXXI Astrothorax waitei BOLD 26 78 166 BOLD-AAD8107'
		'XLVI Astrothorax waitei BOLD 26 78 166 BOLD-ABY4562'
		'DIX Astrothorax waitei BOLD 26 78 166 BOLD-ABY4562'
		'CCXLV Astrothorax misakiensis BOLD 135 191 167 BOLD-ACQ1190'
		'LX Astrothorax waitei BOLD 38 127 142 BOLD-AAD8108'
		'CCLXVIII Astrophyton muricatum BOLD 151 208 94 BOLD-ACQ2243'
		'CCCXXXVI Astrospartus mediterraneus BOLD 189 232 95 BOLD-ADC8148'
		'CCLXXX Astrodendrum sp. NSMTE6273 BOLD 159 211 42 BOLD-ACQ5654'
		'LVII Astroboa nuda BOLD 35 79 235 BOLD-AAJ9716'
		'CCXXXIV Ophiocrene aenigma BOLD 35 79 235 BOLD-AAJ9716'
		'CDLXX Astroboa globifera BOLD 35 79 235 BOLD-AAJ9716'
		'CCLXXXV Astroglymma sculptum BOLD 35 79 236 BOLD-AAJ9716'
		'LVIII Astrocladus exiguus BOLD 36 125 231 BOLD-AAJ3196'
		'CCXL Astrocladus exiguus BOLD 36 187 232 BOLD-ACQ8117'
		'LXXXVII Astrocladus exiguus BOLD 63 149 196 BOLD-AAJ3197'
		'CCLXXXVI Astrocladus coniferus BOLD 164 215 114 BOLD-ACQ1453'
		'CCLXVI Astroboa nigrofurcata BOLD 149 206 116 BOLD-ACQ6460'
		'CCLXXXII Astroboa nuda BOLD 161 212 117 BOLD-ACQ1395'
		'CCCXXI Astroboa nuda BOLD 179 224 153 BOLD-ADX7656'
		'CCCXLI Astroboa nuda NEW 193 81 154 BOLD-AEE4685'
		'CCCXLII Astroboa nuda-Gorgonocephalidae sp. NEW 193 81 154 BOLD-AEE4685'
		'CCLXXXI Astroboa sp. RUMFZE00014 BOLD 160 80 38 BOLD-ACQ7588'
		'CDLXXVII Astroboa arctos BOLD 160 80 38 BOLD-ACQ7588'
		'LVI Asteroporpa indicus BOLD 34 124 188 BOLD-AAJ9214'
		'CCXLIV Asteroporpa hadracantha BOLD 134 190 189 BOLD-ACQ5479'
		'CCLXIV Asteroporpa reticulata BOLD 147 204 143 BOLD-ACQ0481'
		'CCXLI Asteroporpa muricatopatella BOLD 132 188 120 BOLD-ACQ2306'
		'CCLXI Asteroporpa australiensis BOLD 145 202 121 BOLD-ACQ5843'
		'XCIII Conocladus australis BOLD 68 82 214 BOLD-AAN1062'
		'CCXXV Conocladus australis BOLD 68 82 214 BOLD-AAN1062'
		'CCXX Astrosierra amblyconus BOLD 68 174 215 BOLD-ACQ5382'
		'CCLXIX Astroboa sp. FMNHUF5053 BOLD 152 209 53 BOLD-ACQ6869'
		'XX Ophiuroidea BOLD 11 84 178 BOLD-AAC7432'
		'CCCXXXII Astrotoma agassizii BOLD 11 84 178 BOLD-AAC7432'
		'CDXXII Astrotoma agassizii BOLD 11 84 178 BOLD-AAC7432'
		'DV Astrotoma agassizii BOLD 11 84 178 BOLD-AAC7432'
		'CCXIX Astrotoma agassizii BOLD 11 85 205 BOLD-ABZ5106'
		'CDLXIX Astrotoma agassizii BOLD 11 85 205 BOLD-ABZ5106'
		'DXXXI Astrotoma agassizii BOLD 11 85 205 BOLD-ABZ5106'
		'CCCXXIV Astrotoma agassizii BOLD 11 85 205 BOLD-ADX2888'
		'CCCXXXIII Astrotoma agassizii BOLD 11 85 205 BOLD-AAT9251'
		'CDLXXXVIII Astrotoma agassizii BOLD 11 85 205 BOLD-AAT9251'
		'CCCXXXIV Astrotoma agassizii BOLD 11 86 206 BOLD-AAZ7248'
		'DXLI Astrotoma agassizii BOLD 11 86 206 BOLD-AAZ7248'
		'CDLXXXIX Astrotoma agassizii BOLD 11 86 206 BOLD-AAZ7248'
		'CCCXXXV Astrotoma agassizii BOLD 11 231 207 BOLD-AAN2801'
		'CCXVIII Astrohamma tuberculatum BOLD 119 87 140 BOLD-AAE0203'
		'CDLXVIII Astrohamma tuberculatum BOLD 119 87 140 BOLD-AAE0203'
		'DXXX Astrohamma tuberculatum BOLD 119 87 140 BOLD-AAE0203'
		'CCXLVIII Astrocrius parens BOLD 137 193 141 BOLD-ACQ3459'
		'LIX Astrothamnus sp. BOLD 37 126 203 BOLD-AAJ9503'
		'CCL Astrothamnus echinaceus BOLD 37 194 204 BOLD-ACQ1998'
		'XCI Astrothrombus rugosus BOLD 67 83 172 BOLD-AAM4160'
		'DXI Astrothrombus rugosus BOLD 67 83 172 BOLD-AAM4160'
		'CCLXV Astrothrombus vecors BOLD 148 205 173 BOLD-ACQ7320'
		'CCXLVI Astrothrombus rugosus BOLD 136 192 182 BOLD-ACQ0768'
		'CCLV Astrothrombus chrysanthi BOLD 140 197 183 BOLD-ACQ6961'
		'CCCXXII Astroclon suensoni BOLD 180 225 135 BOLD-ADW9010'
		'CCCXXIII Astroclon propugnatoris BOLD 181 226 136 BOLD-ADX7000'
		'XVIII Ophiuroidea BOLD 9 113 144 BOLD-AAE1708'
		'XIX Ophiuroidea BOLD 10 114 145 BOLD-AAC7651'
		'CXXX Ophiosparte gigas BOLD 91 164 223 BOLD-AAC9818'
		'CCCLXXXVII Ophiosparte gigas BOLD 91 245 224 BOLD-AAC9817'
		'CCCXCIX Ophiacantha antarctica BOLD 216 246 88 '
		'CCCX Ophiacantha cf. bidentata BOLD 174 69 27 '
		'CDLXXXII Ophiacantha cf. fraterna BOLD 174 69 27 '
		'XXI Asteronyx loveni BOLD 12 115 247 BOLD-ACJ9851'
		'XXXII Asteronyx loveni BOLD 12 55 248 BOLD-AAD8519'
		'CDXXVIII Asteronyx loveni BOLD 12 55 248 BOLD-AAD8519'
		'XXXIII Asteronyx loveni BOLD 12 55 248 BOLD-AAD8519'
		'LXXXVIII Asteronyx loveni BOLD 64 150 159 BOLD-AAM2917'
		'LXXXIX Asteronyx loveni BOLD 65 151 160 BOLD-AAM2918'
		'XC Astrodia tenuispina BOLD 66 56 112 BOLD-AAM4138'
		'CDXXXVI Astrodia tenuispina BOLD 66 56 112 BOLD-AAM4138'
		'CCLIV Astrodia tenuispina BOLD 139 196 91 BOLD-ACQ1537'
		'XXXIV Asteroschema sublaeve BOLD 18 118 175 BOLD-AAJ9638'
		'CCCXXVIII Asteroschema clavigerum BOLD 185 59 176 BOLD-ACB6499'
		'DXL Asteroschema clavigerum BOLD 185 59 176 BOLD-ACB6499'
		'CDLXXXVI Asteroschema clavigerum BOLD 185 59 176 BOLD-ACB6499'
		'LII Asteroschema salix BOLD 30 60 209 BOLD-AAJ9636'
		'CXXII Asteroschema tubiferum BOLD 30 60 209 BOLD-AAJ9636'
		'CDV Ophiuroidea BOLD 30 60 209 BOLD-AAJ9636'
		'CDVI Ophiuroidea BOLD 30 60 209 BOLD-AAJ9636'
		'CDIX Ophiuroidea BOLD 221 61 210 BOLD-ADK9511'
		'DXLIV Ophiuroidea BOLD 221 61 210 BOLD-ADK9511'
		'CDIV Ophiuroidea BOLD 220 62 199 BOLD-ADK8794'
		'CDVII Ophiuroidea BOLD 220 62 199 BOLD-ADK8794'
		'CDVIII Ophiuroidea BOLD 220 250 200 BOLD-ADK9568'
		'LIII Ophiocreas oedipus BOLD 31 57 155 BOLD-ABA5464'
		'CCXXIII Asteroschema ajax BOLD 31 57 155 BOLD-ABA5464'
		'CCCXXIX Ophiocreas oedipus BOLD 186 58 156 BOLD-ACB6881'
		'CDLXXXVII Ophiocreas oedipus BOLD 186 58 156 BOLD-ACB6881'
		'CCXLIII Ophiocreas oedipus BOLD 133 189 148 BOLD-ACQ3308'
		'CCLVIII Asteroschema migrator BOLD 142 200 149 BOLD-ACQ4151'
		'CCLIX Asteroschema edmondsoni BOLD 143 201 146 BOLD-ACQ1002'
		'CCXCV Asteroschema horridum BOLD 168 218 147 BOLD-ABA5417'
		'CVI Ophiocreas sibogae BOLD 76 63 190 BOLD-AAM3410'
		'CVIII Ophiocreas sibogae-Ophiocreas japonicus BOLD 76 63 190 BOLD-AAM3410'
		'CIX Ophiocreas sibogae BOLD 76 63 190 BOLD-AAM3412'
		'CCXLIX Ophiocreas glutinosum BOLD 76 64 190 BOLD-ACQ8261'
		'CCLI Ophiocreas caudatus BOLD 76 64 190 BOLD-ACQ8261'
		'CVII Ophiocreas sibogae BOLD 76 154 191 BOLD-AAM3411'
		'CCXXXVII Ophiocreas ambonesicum BOLD 131 185 192 BOLD-ACQ8262'
		'CCLXVII Ophiocreas spinulosus BOLD 150 207 193 BOLD-ACQ8260'
		'CCLXIII Ophiocreas sibogae BOLD 146 203 161 BOLD-ACQ4333'
		'CCXXIX Asteroschema oligactes BOLD 126 180 66 BOLD-ACG7649'
		'CCXXI Astrobrachion adhaerens BOLD 120 175 62 BOLD-ACQ6665'
		'CCLX Astrobrachion constrictum BOLD 144 65 63 BOLD-ACQ5515'
		'DXXXII Astrobrachion constrictum BOLD 144 65 63 BOLD-ACQ5515'
		'CDLXXII Astrobrachion constrictum BOLD 144 65 63 BOLD-ACQ5515'
		'LIV Euryale asperum BOLD 32 122 122 BOLD-AAL5361'
		'CCLXXXIII Euryale asperum BOLD 162 213 123 BOLD-ACQ1449'
		'CCXXVI Trichaster acanthifer BOLD 123 178 211 BOLD-ACQ2373'
		'CCXXXVIII Trichaster palmiferus BOLD 123 186 212 BOLD-ACQ2372'
		'CCXCIII Asteromorpha capensis BOLD 166 216 162 BOLD-ACQ2584'
		'CCXCIV Asteromorpha rousseaui BOLD 167 217 163 BOLD-ACQ6933'
		'CCXXII Asteromorpha koehleri BOLD 121 176 54 BOLD-ACQ2586'
		'LV Sthenocephalus indicus BOLD 33 123 179 BOLD-AAJ4323'
		'CCXXXVI Sthenocephalus anopla BOLD 130 184 180 BOLD-ACQ5005'
		'CCLVII Astroceras spinigerum-Astroceras nodosum BOLD 141 199 186 BOLD-ACQ2253'
		'CCLXXXVII Asterostegus tuberculatus BOLD 165 66 187 BOLD-ACQ5834'
		'CCXCVI Asterostegus sp. SMNHType8333 BOLD 165 66 187 BOLD-ACQ7298'
		'CCXXIV Astroceras pleiades BOLD 122 177 227 BOLD-ACQ2687'
		'CCXXXII Astroceras annulatum BOLD 122 67 228 BOLD-ACQ6342'
		'CCXXXIX Astroceras sp. NSMTE6917 BOLD 122 67 228 BOLD-ACQ6342'
		'CCXXXIII Astroceras compar BOLD 122 68 220 BOLD-ACQ2688'
		'CCXLII Astroceras sp. NSMTE6909 BOLD 122 68 220 BOLD-ACQ2688'
		'CDLXXI Astroceras pergamenum BOLD 122 68 220 BOLD-ACQ2688'
		'CCXXXV Astroceras mammosum BOLD 129 183 213 BOLD-ACQ2689'
		'CCXXVII Squamophis albozosteres BOLD 124 179 100 BOLD-ACQ3266'
		'CCXXX Squamophis amamiensis BOLD 127 181 101 BOLD-ACQ5737'
		'CCXXXI Astrocharis monospinosa BOLD 128 182 56 BOLD-ACQ6343'
		'VII Ophioderma appressa BOLD 2 19 99 BOLD-ACC7026'
		'CDXVIII Ophioderma appressa BOLD 2 19 99 BOLD-ACC7026'
		'DII Ophioderma appressa BOLD 2 19 99 BOLD-ACC7026'
		'XIII Ophioderma appressa BOLD 2 19 99 BOLD-ACC7026'
		'XIV Ophioderma appressa BOLD 2 19 99 BOLD-ACC7026'
		'X Ophioderma cinerea BOLD 5 109 106 BOLD-ACC7007'
		'XXVI Ophioderma panamensis BOLD 14 20 201 BOLD-ADN0062'
		'L Ophiuroidea BOLD 14 20 201 BOLD-ADN0062'
		'XLVIII Ophiuroidea BOLD 14 21 202 BOLD-ADN0979'
		'CDXXXII Ophiuroidea BOLD 14 21 202 BOLD-ADN0979'
		'DX Ophioderma panamensis BOLD 14 21 202 BOLD-ADN0979'
		'LXXX Ophioderma longicauda BOLD 57 144 128 BOLD-AAB6804'
		'XI Ophioderma ensifera BOLD 6 110 79 BOLD-ACC6923'
		'LXVI Ophiochasma stellata BOLD 44 132 69 BOLD-AAK3410'
		'XLII Ophiopsammus angusta BOLD 24 18 52 BOLD-AAE5124'
		'CDXXX Ophiopsammus angusta BOLD 24 18 52 BOLD-AAE5124'
		'XLIV Ophiopsammus angusta BOLD 24 18 52 BOLD-AAE5124'
		'LXXVIII Bathypectinura heros BOLD 55 142 168 BOLD-AAK0035'
		'CXXIII Bathypectinura heros BOLD 85 13 169 BOLD-AAU4055'
		'CXXIV Bathypectinura heros BOLD 85 13 169 BOLD-AAU4055'
		'CXXVI Ophiarachnella gorgonia BOLD 87 14 251 BOLD-AAH6896'
		'CCLXXIII Ophiarachnella gorgonia BOLD 87 14 252 BOLD-ACF2672'
		'CCXCVII Ophiarachnella gorgonia BOLD 87 14 252 BOLD-ACF2672'
		'CCLXXIV Ophiarachnella gorgonia BOLD 155 15 245 BOLD-ABA2091'
		'CCLXXIX Ophiarachnella gorgonia BOLD 155 15 246 BOLD-ABA2091'
		'CLXV Ophiarachnella gorgonia BOLD 113 16 174 BOLD-ACI8227'
		'CDLVI Ophiarachnella gorgonia BOLD 113 16 174 BOLD-ACI8227'
		'DXXII Ophiarachnella gorgonia BOLD 113 16 174 BOLD-ACI8227'
		'CCLXXV Ophiarachnella gorgonia BOLD 156 17 243 BOLD-ABA2089'
		'CCLXXXVIII Ophiarachnella gorgonia BOLD 156 17 243 BOLD-ABA2089'
		'CCXCI Ophiarachnella gorgonia BOLD 156 17 244 BOLD-ABA2089'
		'LXXXII Ophiurochaeta sp. BOLD 59 146 130 BOLD-AAK5582'
		'CCCLIII Ophiarachnella septemspinosa NEW 199 239 131 BOLD-AEE8204'
		'CCLXXVI Ophiopeza fallax BOLD 157 23 124 BOLD-ABA3433'
		'DXXXIV Ophiopeza fallax BOLD 157 23 124 BOLD-ABA3433'
		'CDLXXV Ophiopeza fallax BOLD 157 23 124 BOLD-ABA3433'
		'CCLXXXIX Ophiopeza fallax BOLD 157 23 124 BOLD-ABA3433'
		'CDLXXVIII Ophiopeza fallax BOLD 157 23 124 BOLD-ABA3433'
		'CCXCII Ophiopeza fallax BOLD 157 23 124 BOLD-ABA3433'
		'CCLXXVII Ophiopeza fallax BOLD 158 24 125 BOLD-ABA3434'
		'CDLXXVI Ophiopeza fallax BOLD 158 24 125 BOLD-ABA3434'
		'DXXXV Ophiopeza fallax NEW 158 24 125 BOLD-ABA3434'
		'CCXC Ophiopeza fallax BOLD 158 24 125 BOLD-ABA3434'
		'DXXXVI Ophiopeza fallax BOLD 158 24 125 BOLD-ABA3434'
		'CCLXXVIII Ophiopeza fallax BOLD 158 24 125 BOLD-ABA3434'
		'CCCLIX Ophiopeza fallax NEW 158 24 125 BOLD-ABA3434'
		'CCCLXVI Ophiopeza fallax NEW 158 24 125 BOLD-ABA3434'
		'CCCXXV Neoplax ophiodes BOLD 182 227 58 BOLD-ADX7678'
		'CCCLX Ophiolepis cincta NEW 202 22 22 BOLD-ACQ7795'
		'CDXCI Ophiolepis cincta NEW 202 22 22 BOLD-ACQ7795'
		'DXLII Ophiolepis cincta NEW 202 22 22 BOLD-ACQ7795'
		'CCCLXIX Ophioplocus imbricatus NEW 207 243 72 BOLD-ABA2474'
		'CDIII Ophiuroidea BOLD 219 249 73 BOLD-ADK9861'
		'VIII Ophiocoma wendtii BOLD 3 28 32 BOLD-ACC7049'
		'DIII Ophiocoma wendtii BOLD 3 28 32 BOLD-ACC7049'
		'CDXIX Ophiocoma wendtii BOLD 3 28 32 BOLD-ACC7049'
		'IX Ophiocoma echinata BOLD 4 108 137 BOLD-ACC6887'
		'XLIX Ophiuroidea BOLD 28 121 138 BOLD-ADM9437'
		'CXXVII Ophiocoma BOLD 88 31 61 BOLD-AAH6897'
		'CDXLII Ophiocoma scolopendrina BOLD 88 31 61 BOLD-AAH6897'
		'DXV Ophiocoma scolopendrina BOLD 88 31 61 BOLD-AAH6897'
		'CLXXVI Ophiocoma scolopendrina BOLD 88 31 61 BOLD-AAH6897'
		'CLXXVII Ophiocoma scolopendrina BOLD 88 31 61 BOLD-AAH6897'
		'CLXXIX Ophiocoma scolopendrina BOLD 88 31 61 BOLD-AAH6897'
		'CLXX Ophiocoma scolopendrina BOLD 88 31 61 BOLD-AAH6897'
		'CLXXI Ophiocoma scolopendrina BOLD 88 31 61 BOLD-AAH6897'
		'CLXXV Ophiocoma scolopendrina BOLD 88 31 61 BOLD-AAH6897'
		'CLXXII Ophiocoma scolopendrina BOLD 88 31 61 BOLD-AAH6897'
		'CLXXIII Ophiocoma scolopendrina BOLD 88 31 61 BOLD-AAH6897'
		'CDLVII Ophiocoma scolopendrina BOLD 88 31 61 BOLD-AAH6897'
		'CLXXIV Ophiocoma scolopendrina BOLD 88 31 61 BOLD-AAH6897'
		'CLXXVIII Ophiocoma scolopendrina BOLD 88 31 61 BOLD-AAH6897'
		'CDLVIII Ophiocoma scolopendrina BOLD 88 31 61 BOLD-AAH6897'
		'DXXIII Ophiocoma scolopendrina BOLD 88 31 61 BOLD-AAH6897'
		'CLXVI Ophiocoma scolopendrina BOLD 88 31 61 BOLD-AAH6897'
		'CLXVII Ophiocoma scolopendrina BOLD 88 31 61 BOLD-AAH6897'
		'CLXVIII Ophiocoma scolopendrina BOLD 88 31 61 BOLD-AAH6897'
		'CLXIX Ophiocoma scolopendrina BOLD 88 31 61 BOLD-AAH6897'
		'CXXXV Ophiuroidea BOLD 96 32 249 BOLD-ABA1977'
		'DXVII Ophiuroidea BOLD 96 32 249 BOLD-ABA1977'
		'CLXXXVIII Ophiocoma erinaceus BOLD 96 32 249 BOLD-ABA1977'
		'CDXLIII Ophiuroidea BOLD 96 32 249 BOLD-ABA1977'
		'CLXXXIX Ophiocoma erinaceus BOLD 96 32 249 BOLD-ABA1977'
		'CLXXXIV Ophiocoma erinaceus BOLD 96 32 249 BOLD-ABA1977'
		'CLXXXVI Ophiocoma erinaceus BOLD 96 32 249 BOLD-ABA1977'
		'CLXXXVII Ophiocoma erinaceus BOLD 96 32 249 BOLD-ABA1977'
		'CLXXXV Ophiocoma erinaceus BOLD 96 32 249 BOLD-ABA1977'
		'CLXXX Ophiocoma erinaceus BOLD 96 33 250 BOLD-ABA1976'
		'CLXXXI Ophiocoma erinaceus BOLD 96 33 250 BOLD-ABA1976'
		'CLXXXII Ophiocoma erinaceus BOLD 96 33 250 BOLD-ABA1976'
		'CDLIX Ophiocoma erinaceus BOLD 96 33 250 BOLD-ABA1976'
		'CLXXXIII Ophiocoma erinaceus BOLD 96 33 250 BOLD-ABA1976'
		'CXC Ophiocoma cynthiae BOLD 114 34 113 BOLD-ABA1978'
		'CXCI Ophiocoma cynthiae BOLD 114 34 113 BOLD-ABA1978'
		'CXCIX Ophiocoma cynthiae BOLD 114 34 113 BOLD-ABA1978'
		'CXCII Ophiocoma cynthiae BOLD 114 34 113 BOLD-ABA1978'
		'CDLX Ophiocoma cynthiae BOLD 114 34 113 BOLD-ABA1978'
		'DXXIV Ophiocoma cynthiae BOLD 114 34 113 BOLD-ABA1978'
		'CC Ophiocoma cynthiae BOLD 114 34 113 BOLD-ABA1978'
		'CXCVII Ophiocoma cynthiae BOLD 114 34 113 BOLD-ABA1978'
		'CCII Ophiocoma cynthiae BOLD 114 34 113 BOLD-ABA1978'
		'DXXVI Ophiocoma cynthiae BOLD 114 34 113 BOLD-ABA1978'
		'CXCVIII Ophiocoma cynthiae BOLD 114 34 113 BOLD-ABA1978'
		'CDLXIV Ophiocoma cynthiae BOLD 114 34 113 BOLD-ABA1978'
		'CCI Ophiocoma cynthiae BOLD 114 34 113 BOLD-ABA1978'
		'CDLXIII Ophiocoma cynthiae BOLD 114 34 113 BOLD-ABA1978'
		'CXCIII Ophiocoma cynthiae BOLD 114 34 113 BOLD-ABA1978'
		'CDLXI Ophiocoma cynthiae BOLD 114 34 113 BOLD-ABA1978'
		'DXXV Ophiocoma cynthiae NEW 114 34 113 BOLD-ABA1978'
		'CXCIV Ophiocoma cynthiae BOLD 114 34 113 BOLD-ABA1978'
		'CXCVI Ophiocoma cynthiae BOLD 114 34 113 BOLD-ABA1978'
		'CDLXII Ophiocoma cynthiae NEW 114 34 113 BOLD-ABA1978'
		'CXCV Ophiocoma cynthiae BOLD 114 34 113 BOLD-ABA1978'
		'CCIII Ophiocoma cynthiae BOLD 114 34 113 BOLD-ABA1978'
		'CLXI Ophiocoma endeani BOLD 110 29 102 BOLD-ACH9416'
		'DXXI Ophiocoma endeani BOLD 110 29 102 BOLD-ACH9416'
		'CDLIII Ophiocoma endeani BOLD 110 29 102 BOLD-ACH9416'
		'CCCLXI Ophiomastix koehleri NEW 203 30 103 BOLD-AEF0129'
		'CDXCII Ophiomastix koehleri NEW 203 30 103 BOLD-AEF0129'
		'LXXXV Ophiocoma pusilla BOLD 61 148 109 BOLD-AAI1107'
		'CCCXXVI Ophiocoma pusilla BOLD 183 35 110 BOLD-ADW2639'
		'CCCLVII Ophiocoma sp. NEW 183 35 110 BOLD-ADW2639'
		'CCCLV Ophiocoma sp. NEW 183 35 110 BOLD-ADW2639'
		'CCCLVI Ophiocoma pusilla NEW 183 35 110 BOLD-ADW2639'
		'CCCXXXVIII Ophiuroidea BOLD 191 234 85 BOLD-ACY1347'
		'LXXXVI Ophiocoma cf. doederleini BOLD 62 36 92 BOLD-ABA1972'
		'CCCXL Amphiuridae sp.1 NEW 62 36 92 '
		'CCCLII Amphiuridae sp.1 NEW-NEW duplicate 62 36 92 '
		'CCIV Ophiocoma BOLD 115 37 93 BOLD-ABA1975'
		'CCV Ophiocoma BOLD 115 37 93 BOLD-ABA1975'
		'CCVII Ophiocoma BOLD 115 37 93 BOLD-ABA1975'
		'CCVIII Ophiocoma BOLD 115 37 93 BOLD-ABA1975'
		'CDLXV Ophiocoma BOLD 115 37 93 BOLD-ABA1975'
		'DXXVII Ophiocoma BOLD 115 37 93 BOLD-ABA1975'
		'CCVI Ophiocoma BOLD 115 37 93 BOLD-ABA1975'
		'CCCXXVII Ophiocomella sexradia BOLD 184 228 59 BOLD-ABA2432'
		'CCCLVIII Ophiocoma valenciae NEW 201 241 60 BOLD-AEE6672'
		'CXXVIII Ophiocoma pica BOLD 89 162 104 BOLD-ABA2257'
		'CCCXXXI Ophiocoma pica BOLD 188 230 105 BOLD-ABA2256'
		'CCCLIV Ophiocoma doederleini NEW 200 240 74 BOLD-ABA3654'
		'CCIX Ophiocoma brevipes BOLD 116 38 164 BOLD-ABA1973'
		'CCXI Ophiocoma brevipes BOLD 116 38 164 BOLD-ABA1973'
		'CCX Ophiocoma brevipes BOLD 116 38 164 BOLD-ABA1973'
		'CCXII Ophiocoma brevipes BOLD 117 39 165 BOLD-ABA2243'
		'CCXIII Ophiocoma brevipes BOLD 117 39 165 BOLD-ABA2243'
		'CCXIV Ophiocoma brevipes BOLD 117 39 165 BOLD-ABA2243'
		'DXXVIII Ophiocoma brevipes BOLD 117 39 165 BOLD-ABA2243'
		'CDLXVI Ophiocoma brevipes BOLD 117 39 165 BOLD-ABA2243'
		'CCXV Ophiocoma brevipes BOLD 117 39 165 BOLD-ABA2243'
		'CCCXXX Ophiocoma dentata BOLD 187 229 76 BOLD-ABA1974'
		'XII Ophiocoma sp. BOLD 7 111 9 '
		'XV Ophiuroidea BOLD 8 112 39 BOLD-ADI0091'
		'CDXI Ophiuroidea BOLD 223 252 40 BOLD-AAD7203'
		'LI Ophiuroidea BOLD 29 26 47 BOLD-AAF4324'
		'CDXXXIII Ophiuroidea BOLD 29 26 47 BOLD-AAF4324'
		'CCCXXXIX Amphilimna cribriformis NEW 192 235 48 BOLD-AEE7697'
		'CXXXIX Ophiuroidea BOLD 99 25 21 BOLD-ACX3274'
		'CDXLV Ophiuroidea BOLD 99 25 21 BOLD-ACX3274'
		'CCCLI Ophiactis sp.NEW1 NEW 198 238 20 BOLD-AEE6843'
		'XXV Ophiopteris papillosa BOLD 13 27 8 BOLD-ACI1163'
		'DVII Ophiopteris papillosa BOLD 13 27 8 BOLD-ACI1163'
		'CDXXV Ophiopteris papillosa BOLD 13 27 8 BOLD-ACI1163'
		'XXVIII Ophioscolex corynetes BOLD 15 101 237 BOLD-AAI1077'
		'CDXXVI Ophioscolex corynetes BOLD 15 101 237 BOLD-AAI1077'
		'LXXXIV Ophioscolex sp. MoV 2721 BOLD 15 101 238 BOLD-AAF1050'
		'CCCXIX Ophioscolex glacialis BOLD 178 222 221 BOLD-ACV6677'
		'CCCXX Ophioscolex glacialis BOLD 178 223 222 BOLD-ACV6676'
		'LXIX Ophioscolex pertinax BOLD 47 135 82 BOLD-AAK5652'
		'CXIX Ophiologimus prolifer BOLD 83 159 83 BOLD-AAI1195'
		'XXXV Ophiotoma BOLD 19 119 15 '
		'CXXXVI Ophiuroidea BOLD 97 50 26 BOLD-ACX0350'
		'CDXLIV Ophiuroidea BOLD 97 50 26 BOLD-ACX0350'
		'DXVIII Ophiuroidea BOLD 97 50 26 BOLD-ACX0350'
		'CXXXVIII Ophiuroidea BOLD 97 50 26 BOLD-ACX0350'
		'CXLIV Ophiuroidea BOLD 103 170 89 BOLD-ABA5422'
		'CCCLXXI Ophiothela sp. NEW 209 49 90 BOLD-AEE2286'
		'CDXCV Ophiothela venusta NEW 209 49 90 BOLD-AEE2286'
		'CCCLXXII Ophiothela venusta NEW 209 49 90 BOLD-AEE2286'
		'CCCLXXIII Ophiothela venusta NEW 209 49 90 BOLD-AEE2286'
		'CCCLXXVIII Ophiothela sp. NEW 209 49 90 BOLD-AEE2286'
		'CCCLXXXI Ophiothrix fragilis NEW 212 244 25 BOLD-AEE3738'
		'CXXXVII Ophiuroidea BOLD 98 44 49 BOLD-ADW4818'
		'CXL Ophiuroidea BOLD 98 44 49 BOLD-ADL5421'
		'CCCXLIII Macrophiothrix demessa NEW 194 236 64 BOLD-AEE7024'
		'CCCXLIV Macrophiothrix longipeda NEW 195 45 65 BOLD-AEE7528'
		'CCCXLV Macrophiothrix longipeda NEW 195 45 65 BOLD-AEE7528'
		'CCCXLVI Macrophiothrix propinqua NEW 196 237 28 BOLD-AAX3523'
		'CCCLXXIV Ophiothrix echinotecta NEW 210 47 45 BOLD-ABA3897'
		'CCCLXXV Ophiothrix echinotecta NEW 210 47 45 BOLD-ABA3897'
		'CCCLXXVI Ophiothrix echinotecta NEW 210 47 45 BOLD-ABA3897'
		'CCCLXXXV Ophiothrix trilineata NEW 213 48 46 BOLD-AAM4908'
		'CCCLXXXVI Ophiothrix trilineata NEW 213 48 46 BOLD-AAM4908'
		'CCCLXX Ophiothela sp. NEW 208 46 16 BOLD-ABA3818'
		'CCCLXXVII Ophiothrix purpurea NEW 208 46 16 BOLD-ABA3818'
		'CCCLXXIX Ophiothrix purpurea NEW 208 46 16 BOLD-ABA3818'
		'CDXCVI Ophiothrix purpurea NEW 208 46 16 BOLD-ABA3818'
		'CCCLXXXII Ophiothrix purpurea NEW 208 46 16 BOLD-ABA3818'
		'CCCLXXXIII Ophiothrix purpurea NEW 208 46 16 BOLD-ABA3818'
		'CCCLXXXIV Ophiothrix purpurea NEW 208 46 16 BOLD-ABA3818'
		'CCCLXXX Ophiothrix foveolata NEW 211 43 17 BOLD-AEE2287'
		'CDXCVII Ophiothrix foveolata NEW 211 43 17 BOLD-AEE2287'
		'CXLIII Ophiuroidea BOLD 102 51 50 BOLD-ABA2117'
		'CCCL Ophiactis savignyi NEW 102 51 50 BOLD-ABA2117'
		'CCCXLVII Ophiactis picteti NEW 197 52 51 BOLD-AEE2229'
		'CDXC Ophiactis picteti NEW 197 52 51 BOLD-AEE2229'
		'CCCXLVIII Ophiactis picteti NEW 197 52 51 BOLD-AEE2228'
		'CCCXLIX Ophiactis picteti NEW 197 52 51 BOLD-AEE8894'
		'CXLV Ophiuroidea BOLD 104 171 14 BOLD-ABA2118'
		'CXLI Ophiuroidea BOLD 100 168 33 BOLD-ADL3718'
		'CXLII Ophiuroidea BOLD 101 169 34 BOLD-ADL5086'
		'XXXVI Ophiacantha spectabilis BOLD 20 98 67 BOLD-AAD9422'
		'XXXVIII Ophiacantha spectabilis BOLD 20 98 67 BOLD-AAD9422'
		'XXXVII Ophiacantha spectabilis BOLD 20 98 67 BOLD-AAD9422'
		'LXXIV Ophiopristis luctosa BOLD 52 140 68 BOLD-AAK5644'
		'XL Ophiomyxa sp. MoV5486-Ophiomyxa vivipara BOLD 22 99 126 BOLD-AAC6070'
		'CCCVI Ophiomyxa vivipara BOLD 22 99 126 BOLD-ACQ5457'
		'CCCVII Ophiomyxa vivipara BOLD 22 99 126 BOLD-ACQ4164'
		'CCCV Ophiomyxa serpentaria BOLD 22 99 126 BOLD-ACQ0706'
		'CDLXXXI Ophiomyxa serpentaria BOLD 22 99 126 BOLD-ACQ0706'
		'CCLIII Ophiomyxa anisacantha BOLD 138 195 127 BOLD-ACQ3749'
		'CCCIII Ophiomyxa brevirima BOLD 172 220 98 BOLD-ACQ3748'
		'XLIII Ophiomyxa australis BOLD 25 100 218 BOLD-AAF0940'
		'CXVII Ophiomyxa australis BOLD 25 100 218 BOLD-AAF0940'
		'CCCII Ophiomyxa australis BOLD 25 219 219 BOLD-ACQ3737'
		'LXVIII Ophiomyxa australis BOLD 46 134 30 BOLD-AAF0941'
		'LXXXIII Ophiomyxa crinita BOLD 60 147 96 BOLD-ADF9715'
		'CCCIV Ophiomyxa neglecta BOLD 173 221 97 BOLD-ACQ4143'
		'LXXIII Ophiomyces delata BOLD 51 139 11 BOLD-AAK5610'
		'CX Ophiolycus farquhari BOLD 77 155 18 BOLD-AAN1477'
		'CXXXIV Ophiuroidea BOLD 95 167 19 BOLD-ADP8826'
		'CXXXII Ophiuroidea BOLD 93 165 23 BOLD-ADW4070'
		'CXXXIII Ophiuroidea BOLD 94 166 24 BOLD-ADP3148'
		'LXV Ophiotoma sp. MoV 5504 BOLD 43 131 7 BOLD-AAK5553'
		'LXVII Ophiopeza spinosa BOLD 45 133 31 BOLD-AAI1099'
		'LXXIX Ophiochaeta hirsuta BOLD 56 143 184 BOLD-AAK3411'
		'CCCLXVII Ophiopeza spinosa NEW 206 42 185 BOLD-ABA3880'
		'CCCLXVIII Ophiopeza spinosa NEW 206 42 185 BOLD-ABA3880'
		'CDXCIV Ophiopeza spinosa NEW 206 42 185 BOLD-ABA3880'
		'LXXXI Ophiopeza spinosa BOLD 58 145 115 BOLD-AAI1100'
		'CXXV Ophiodermatidae BOLD 86 161 55 BOLD-AAH6895'
		'LXX Ophiocamax vitrea BOLD 48 136 86 BOLD-AAK3412'
		'CCCXCIII Ophiocamax applicatus BOLD 214 40 87 BOLD-ABZ1111'
		'CDXCIX Ophiocamax applicatus BOLD 214 40 87 BOLD-ABZ1111'
		'CCCXCIV Ophiocamax gigas BOLD 214 40 87 BOLD-AAE1779'
		'LXXI Ophiomitra leucorhabdota BOLD 49 137 6 BOLD-AAK3447'
		'LXXII Ophiolimna perfida BOLD 50 138 5 BOLD-AAK3442'
		'LXXV Ophiotreta valenciennesi BOLD 53 141 70 BOLD-AAW9066'
		'CDI Ophiacantha antarctica BOLD 218 248 71 '
		'LXXVII Clarkcoma bollonsi BOLD 54 88 233 BOLD-AAJ3369'
		'CDXXXV Clarkcoma bollonsi BOLD 54 88 233 BOLD-AAJ3369'
		'XCII Clarkcoma bollonsi B BOLD 54 88 233 BOLD-AAJ3369'
		'CDXXXVII Clarkcoma bollonsi B BOLD 54 88 233 BOLD-AAJ3369'
		'DXII Clarkcoma bollonsi BOLD 54 88 233 BOLD-AAJ3369'
		'CXLIX Clarkcoma bollonsi BOLD 54 88 233 BOLD-ACH9964'
		'CDXLVIII Clarkcoma bollonsi BOLD 54 88 233 BOLD-ACH9964'
		'CXLVII Clarkcoma bollonsi BOLD 54 89 234 BOLD-ACH9965'
		'CDXLVI Clarkcoma bollonsi BOLD 54 89 234 BOLD-ACH9965'
		'CXLVIII Clarkcoma bollonsi BOLD 54 89 234 BOLD-ACH9965'
		'CDXLVII Clarkcoma bollonsi BOLD 54 89 234 BOLD-ACH9965'
		'DXIX Clarkcoma bollonsi BOLD 54 89 234 BOLD-ACH9965'
		'CCCXVII Clarkcoma bollonsi BOLD 177 90 111 BOLD-ACV6907'
		'CCCXVIII Clarkcoma bollonsi BOLD 177 90 111 BOLD-ACV6907'
		'CDLXXXV Clarkcoma bollonsi BOLD 177 90 111 BOLD-ACV6907'
		'CL Clarkcoma canaliculata BOLD 106 91 181 BOLD-ABA4008'
		'CDXLIX Clarkcoma canaliculata BOLD 106 91 181 BOLD-ABA4008'
		'DXX Clarkcoma canaliculata BOLD 106 91 181 BOLD-ABA4008'
		'CLI Clarkcoma canaliculata BOLD 107 92 225 BOLD-ACH8883'
		'CLVII Clarkcoma canaliculata BOLD 107 92 225 BOLD-ACH8883'
		'CLVI Clarkcoma canaliculata BOLD 107 92 225 BOLD-ACH8883'
		'CDL Clarkcoma canaliculata BOLD 107 92 225 BOLD-ACH8883'
		'CLVIII Clarkcoma pulchra BOLD 107 93 226 BOLD-ACH5592'
		'CLIX Clarkcoma pulchra BOLD 107 93 226 BOLD-ACH5592'
		'CLX Clarkcoma pulchra BOLD 107 93 226 BOLD-ACH5592'
		'CLIV Clarkcoma canaliculata BOLD 109 94 139 BOLD-ACI1722'
		'CDLII Clarkcoma canaliculata BOLD 109 94 139 BOLD-ACI1722'
		'CLV Clarkcoma canaliculata BOLD 109 94 139 BOLD-ACI1722'
		'CLII Clarkcoma canaliculata BOLD 108 95 118 BOLD-ACI1723'
		'CLIII Clarkcoma canaliculata BOLD 108 95 118 BOLD-ACI1723'
		'CDLI Clarkcoma canaliculata BOLD 108 95 118 BOLD-ACI1723'
		'CLXIV Ophiocomina australis BOLD 112 96 75 BOLD-ACH6404'
		'CDLV Ophiocomina australis BOLD 112 96 75 BOLD-ACH6404'
		'CCCXV Ophiocomina sp. BOLD 176 97 29 BOLD-ACV9150'
		'CCCXVI Ophiocomina sp. BOLD 176 97 29 BOLD-ACV9150'
		'CXX Ophiotreta sp. MoV 5497 BOLD 84 160 43 BOLD-AAN1479'
		'CCCXI Ophiocomina nigra BOLD 175 53 44 BOLD-AAM4851'
		'CDXIII Ophiocomina nigra BOLD 175 53 44 BOLD-AAM4851'
		'CCCXIII Ophiocomina nigra BOLD 175 53 44 BOLD-AAM4851'
		'CDLXXXIV Ophiocomina nigra BOLD 175 53 44 BOLD-AAM4851'
		'CCCXII Ophiocomina nigra BOLD 175 53 44 BOLD-AAM4851'
		'DXXXIX Ophiocomina nigra BOLD 175 53 44 BOLD-AAM4851'
		'CCCXIV Ophiocomina nigra BOLD 175 53 44 BOLD-AAM4851'
		'CDLXXXIII Ophiocomina nigra BOLD 175 53 44 BOLD-AAM4851'
		'CLXII Ophiopteris antipodum BOLD 111 41 4 BOLD-ACH6697'
		'CLXIII Ophiopteris antipodum BOLD 111 41 4 BOLD-ACH6697'
		'CDLIV Ophiopteris antipodum BOLD 111 41 4 BOLD-ACH6697'
		'CCLXXII Ophiolimna antarctica BOLD 154 210 3 BOLD-AAU6191'
		'CCLXXXIV Astroboa sp. RUMFZE00014 BOLD 163 214 2 BOLD-ACQ7587'
		'CCCLXII Ophionereis dubia NEW 204 242 77 BOLD-AEE6372'
		'CCCLXIII Ophionereis porrecta NEW 205 54 78 BOLD-ABA2254'
		'CDXCIII Ophionereis porrecta NEW 205 54 78 BOLD-ABA2254'
		'CCCLXIV Ophionereis porrecta NEW 205 54 78 BOLD-ABA2254'
		'CCCLXV Ophionereis porrecta NEW 205 54 78 BOLD-ABA2254'
		'XLI Ophiacantha densispina BOLD 23 120 157 BOLD-AAR7188'
		'CCXCVIII Ophiacantha vivipara BOLD 169 102 158 BOLD-ACQ6916'
		'DXXXVII Ophiacantha vivipara BOLD 169 102 158 BOLD-ACQ6916'
		'CCXCIX Ophiacantha vivipara BOLD 169 102 158 BOLD-ACQ6916'
		'CDLXXIX Ophiacantha vivipara BOLD 169 102 158 BOLD-ACQ6916'
		'CII Ophiacantha sp. MoV 4537 BOLD 73 103 194 BOLD-AAF4144'
		'CXXI Ophiacantha sp. MoV 4537 BOLD 73 103 194 BOLD-AAF4144'
		'CDXXXIX Ophiacantha sp. MoV 4537 BOLD 73 103 194 BOLD-AAF4144'
		'DXIII Ophiacantha sp. MoV 4537 BOLD 73 103 194 BOLD-AAF4144'
		'CCCI Ophiacantha vivipara BOLD 171 104 195 BOLD-AAT9628'
		'CDLXXX Ophiacantha vivipara BOLD 171 104 195 BOLD-AAT9628'
		'CCC Ophiacantha vivipara BOLD 170 105 134 BOLD-AAC1442'
		'DXXXVIII Ophiacantha vivipara BOLD 170 105 134 BOLD-AAC1442'
		'CCCXCII Ophiacantha cf. pentactis BOLD 170 105 134 BOLD-AAC1442'
		'CDXCVIII Ophiacantha pentactis BOLD 170 105 134 BOLD-AAC1442'
		'CCCLXXXVIII Ophiacantha cf. pentactis BOLD 170 105 134 BOLD-AAC1442'
		'CCCLXXXIX Ophiacantha cf. pentactis BOLD 170 105 134 BOLD-AAC1442'
		'CCCXC Ophiacantha cf. pentactis BOLD 170 105 134 BOLD-AAC1442'
		'CCCXCI Ophiacantha cf. pentactis BOLD 170 105 134 BOLD-AAC1442'
		'CCCXCVIII Ophiacantha pentactis BOLD 170 105 134 BOLD-AAC1442'
		'XCVIII Ophiacantha rosea BOLD 70 152 132 BOLD-AAK3507'
		'XCIX Ophiacantha rosea BOLD 71 106 133 BOLD-AAM3409'
		'CDXXXVIII Ophiacantha BOLD 71 106 133 BOLD-AAM3409'
		'I Outgroup'
		;
end;
begin trees;
	translate
		1 'II Ophiacantha bidentata BOLD 1 1 35 BOLD-AAD0922',
		2 'CDXV Ophiacantha bidentata BOLD 1 1 35 BOLD-AAD0922',
		3 'III Ophiacantha bidentata BOLD 1 1 35 BOLD-AAD0922',
		4 'CDXVI Ophiacantha bidentata BOLD 1 1 35 BOLD-AAD0922',
		5 'XXIV Ophiacantha bidentata BOLD 1 1 35 BOLD-AAD0922',
		6 'CDXXIV Ophiacantha bidentata BOLD 1 1 35 BOLD-AAD0922',
		7 'DVI Ophiacantha bidentata BOLD 1 1 35 BOLD-AAD0922',
		8 'IV Ophiacantha bidentata BOLD 1 1 35 BOLD-AAD0922',
		9 'CDXVII Ophiacantha bidentata BOLD 1 1 35 BOLD-AAD0922',
		10 'DI Ophiacantha bidentata BOLD 1 1 35 BOLD-AAD0922',
		11 'V Ophiacantha bidentata BOLD 1 1 35 BOLD-AAD0922',
		12 'VI Ophiacantha bidentata BOLD 1 1 35 BOLD-AAD0922',
		13 'CD Ophiacantha frigida BOLD 217 247 36 BOLD-AAN3107',
		14 'XXXIX Ophioplinthaca plicata BOLD 21 2 152 BOLD-AAI1086',
		15 'CDXXIX Ophioplinthaca plicata BOLD 21 2 152 BOLD-AAI1086',
		16 'DVIII Ophioplinthaca plicata BOLD 21 2 152 BOLD-AAI1086',
		17 'LXIV Ophioplinthaca pulchra BOLD 42 130 170 BOLD-AAK5602',
		18 'CXVIII Ophioplinthaca defensor BOLD 82 158 171 ',
		19 'CDX Ophiacanthidae BOLD 222 251 119 BOLD-ADK8710',
		20 'XLVII Ophiurothamnus clausa BOLD 27 3 57 BOLD-AAD3450',
		21 'LXXVI Ophiurothamnus clausa BOLD 27 3 57 BOLD-AAD3450',
		22 'LXIII Ophiacantha pentagona BOLD 41 129 80 ',
		23 'XCV Ophiacantha brachygnatha BOLD 69 4 81 BOLD-AAD9433',
		24 'XCVI Ophiacantha brachygnatha BOLD 69 4 81 BOLD-AAD9433',
		25 'XCVII Ophiacantha brachygnatha BOLD 69 4 81 BOLD-AAD9433',
		26 'LXII Ophiacantha pentagona BOLD 40 128 41 BOLD-AAI1155',
		27 'C Ophiacantha sp. MoV 2731 BOLD 72 5 229 BOLD-AAN1518',
		28 'CDII Ophiacantha sp. A BOLD 72 5 229 BOLD-ABZ3687',
		29 'CI Ophiacantha sp. MoV 4536 BOLD 72 153 230 BOLD-AAM4500',
		30 'CXV Ophiomitrella sp. MoV 5488 BOLD 81 6 208 BOLD-AAM4503',
		31 'CDXLI Ophiomitrella sp. MoV 5488 BOLD 81 6 208 BOLD-AAM4503',
		32 'CXVI Ophiomitrella sp. MoV 5488 BOLD 81 6 208 BOLD-AAM4503',
		33 'CIII Ophiacantha yaldwyni BOLD 74 7 177 BOLD-AAK3421',
		34 'DXIV Ophiacantha yaldwyni BOLD 74 7 177 BOLD-AAK3421',
		35 'CDXL Ophiacantha yaldwyni BOLD 74 7 177 BOLD-AAK3421',
		36 'CCLXX Ophiacantha antarctica BOLD 153 8 150 BOLD-AAB9916',
		37 'CDLXXIII Ophiacantha antarctica BOLD 153 8 150 BOLD-AAB9916',
		38 'DXXXIII Ophiacantha antarctica BOLD 153 8 150 BOLD-AAB9916',
		39 'CCLXXI Ophiacantha antarctica BOLD 153 8 150 BOLD-AAB9916',
		40 'CDLXXIV Ophiacantha antarctica BOLD 153 8 150 BOLD-AAB9916',
		41 'CIV Ophiocamax BOLD 75 9 84 BOLD-AAM5338',
		42 'CV Ophiocamax BOLD 75 9 84 BOLD-AAM5339',
		43 'XXIX Ophiophthalmus normani BOLD 16 10 37 BOLD-AAF0968',
		44 'XXX Ophiophthalmus normani BOLD 16 10 37 BOLD-AAF0968',
		45 'CDXXVII Ophiophthalmus normani BOLD 16 10 37 BOLD-AAF0968',
		46 'XXXI Ophiophthalmus cataleimmoidus BOLD 17 117 107 BOLD-AAS4306',
		47 'CXIV Ophiomitrella sp. MoV 2732 BOLD 80 157 108 BOLD-AAU3153',
		48 'CXI Ophiomitrella conferta BOLD 78 11 197 BOLD-AAM2824',
		49 'CXII Ophiomitrella conferta BOLD 78 11 197 BOLD-AAM2824',
		50 'CXIII Ophiomitrella conferta BOLD 79 156 198 BOLD-AAM2825',
		51 'CXXIX Ophiarthrum pictum BOLD 90 163 12 ',
		52 'CXXXI Ophiotholia sp. NHM 119-Ophiotholia sp. NHM 104 BOLD 92 12 13 BOLD-ADQ0117',
		53 'DXVI Ophiotholia sp. NHM 078 BOLD 92 12 13 BOLD-ADQ0117',
		54 'CCCXXXVII Ophiacantha linea BOLD 190 233 10 BOLD-ADC7889',
		55 'I Gorgonocephalus arcticus BOLD 0 70 216 BOLD-AAC8875',
		56 'CDXIV Gorgonocephalus arcticus BOLD 0 70 216 BOLD-AAC8875',
		57 'XXIII Gorgonocephalus arcticus BOLD 0 70 216 BOLD-AAC8875',
		58 'CDXXIII Gorgonocephalus arcticus BOLD 0 70 216 BOLD-AAC8875',
		59 'XXII Gorgonocephalus arcticus BOLD 0 71 216 BOLD-ABY6858',
		60 'CDXII Gorgonocephalus caputmedusae BOLD 0 71 216 BOLD-ACT1605',
		61 'XXVII Gorgonocephalus eucnemis BOLD 0 116 217 BOLD-AAI5449',
		62 'XVI Gorgonocephalus eucnemis BOLD 0 72 239 BOLD-AAE7308',
		63 'CDXX Gorgonocephalus eucnemis BOLD 0 72 239 BOLD-AAE7308',
		64 'XVII Gorgonocephalus eucnemis BOLD 0 72 239 BOLD-AAE7308',
		65 'CDXXI Gorgonocephalus eucnemis BOLD 0 72 239 BOLD-AAE7308',
		66 'DIV Gorgonocephalus eucnemis BOLD 0 72 239 BOLD-AAE7308',
		67 'CCXVI Gorgonocephalus tuberosus BOLD 0 73 239 ',
		68 'DXXIX Gorgonocephalus chilensis BOLD 0 73 239 BOLD-AAD5158',
		69 'CDLXVII Gorgonocephalus chilensis BOLD 0 73 239 BOLD-AAD5158',
		70 'CCCVIII Gorgonocephalus chilensis BOLD 0 73 239 BOLD-ACS6339',
		71 'CCCIX Gorgonocephalus chilensis BOLD 0 73 239 BOLD-ACS6339',
		72 'CCCXCV Gorgonocephalus chilensis BOLD 0 73 239 BOLD-AAD5158',
		73 'CCLVI Gorgonocephalus eucnemis BOLD 0 198 240 BOLD-ACQ0423',
		74 'CCXXVIII Astrochele lymani BOLD 125 74 129 BOLD-ACQ7744',
		75 'CCXLVII Astrochele pacifica BOLD 125 74 129 BOLD-ACQ7744',
		76 'LXI Gorgonocephalus sundanus BOLD 39 75 253 BOLD-AAL3350',
		77 'CDXXXIV Gorgonocephalus pustulatum BOLD 39 75 253 BOLD-AAL3350',
		78 'XCIV Gorgonocephalus pustulatum BOLD 39 76 254 BOLD-AAM5368',
		79 'CCLII Astrodendrum sagaminum BOLD 39 76 254 BOLD-AAM5368',
		80 'CCLXII Gorgonocephalus pustulatum BOLD 39 76 254 BOLD-AAM5368',
		81 'CCXVII Astrochlamys sol BOLD 118 173 151 BOLD-AAJ3127',
		82 'CCCXCVI Astrochlamys bruneus BOLD 215 77 241 BOLD-AAC9970',
		83 'D Astrochlamys bruneus BOLD 215 77 241 BOLD-AAC9970',
		84 'DXLIII Astrochlamys bruneus BOLD 215 77 241 BOLD-AAC9970',
		85 'CCCXCVII Astrochlamys bruneus BOLD 215 77 242 BOLD-AAC9971',
		86 'XLV Astrothorax waitei BOLD 26 78 166 BOLD-AAD8107',
		87 'CDXXXI Astrothorax waitei BOLD 26 78 166 BOLD-AAD8107',
		88 'XLVI Astrothorax waitei BOLD 26 78 166 BOLD-ABY4562',
		89 'DIX Astrothorax waitei BOLD 26 78 166 BOLD-ABY4562',
		90 'CCXLV Astrothorax misakiensis BOLD 135 191 167 BOLD-ACQ1190',
		91 'LX Astrothorax waitei BOLD 38 127 142 BOLD-AAD8108',
		92 'CCLXVIII Astrophyton muricatum BOLD 151 208 94 BOLD-ACQ2243',
		93 'CCCXXXVI Astrospartus mediterraneus BOLD 189 232 95 BOLD-ADC8148',
		94 'CCLXXX Astrodendrum sp. NSMTE6273 BOLD 159 211 42 BOLD-ACQ5654',
		95 'LVII Astroboa nuda BOLD 35 79 235 BOLD-AAJ9716',
		96 'CCXXXIV Ophiocrene aenigma BOLD 35 79 235 BOLD-AAJ9716',
		97 'CDLXX Astroboa globifera BOLD 35 79 235 BOLD-AAJ9716',
		98 'CCLXXXV Astroglymma sculptum BOLD 35 79 236 BOLD-AAJ9716',
		99 'LVIII Astrocladus exiguus BOLD 36 125 231 BOLD-AAJ3196',
		100 'CCXL Astrocladus exiguus BOLD 36 187 232 BOLD-ACQ8117',
		101 'LXXXVII Astrocladus exiguus BOLD 63 149 196 BOLD-AAJ3197',
		102 'CCLXXXVI Astrocladus coniferus BOLD 164 215 114 BOLD-ACQ1453',
		103 'CCLXVI Astroboa nigrofurcata BOLD 149 206 116 BOLD-ACQ6460',
		104 'CCLXXXII Astroboa nuda BOLD 161 212 117 BOLD-ACQ1395',
		105 'CCCXXI Astroboa nuda BOLD 179 224 153 BOLD-ADX7656',
		106 'CCCXLI Astroboa nuda NEW 193 81 154 BOLD-AEE4685',
		107 'CCCXLII Astroboa nuda-Gorgonocephalidae sp. NEW 193 81 154 BOLD-AEE4685',
		108 'CCLXXXI Astroboa sp. RUMFZE00014 BOLD 160 80 38 BOLD-ACQ7588',
		109 'CDLXXVII Astroboa arctos BOLD 160 80 38 BOLD-ACQ7588',
		110 'LVI Asteroporpa indicus BOLD 34 124 188 BOLD-AAJ9214',
		111 'CCXLIV Asteroporpa hadracantha BOLD 134 190 189 BOLD-ACQ5479',
		112 'CCLXIV Asteroporpa reticulata BOLD 147 204 143 BOLD-ACQ0481',
		113 'CCXLI Asteroporpa muricatopatella BOLD 132 188 120 BOLD-ACQ2306',
		114 'CCLXI Asteroporpa australiensis BOLD 145 202 121 BOLD-ACQ5843',
		115 'XCIII Conocladus australis BOLD 68 82 214 BOLD-AAN1062',
		116 'CCXXV Conocladus australis BOLD 68 82 214 BOLD-AAN1062',
		117 'CCXX Astrosierra amblyconus BOLD 68 174 215 BOLD-ACQ5382',
		118 'CCLXIX Astroboa sp. FMNHUF5053 BOLD 152 209 53 BOLD-ACQ6869',
		119 'XX Ophiuroidea BOLD 11 84 178 BOLD-AAC7432',
		120 'CCCXXXII Astrotoma agassizii BOLD 11 84 178 BOLD-AAC7432',
		121 'CDXXII Astrotoma agassizii BOLD 11 84 178 BOLD-AAC7432',
		122 'DV Astrotoma agassizii BOLD 11 84 178 BOLD-AAC7432',
		123 'CCXIX Astrotoma agassizii BOLD 11 85 205 BOLD-ABZ5106',
		124 'CDLXIX Astrotoma agassizii BOLD 11 85 205 BOLD-ABZ5106',
		125 'DXXXI Astrotoma agassizii BOLD 11 85 205 BOLD-ABZ5106',
		126 'CCCXXIV Astrotoma agassizii BOLD 11 85 205 BOLD-ADX2888',
		127 'CCCXXXIII Astrotoma agassizii BOLD 11 85 205 BOLD-AAT9251',
		128 'CDLXXXVIII Astrotoma agassizii BOLD 11 85 205 BOLD-AAT9251',
		129 'CCCXXXIV Astrotoma agassizii BOLD 11 86 206 BOLD-AAZ7248',
		130 'DXLI Astrotoma agassizii BOLD 11 86 206 BOLD-AAZ7248',
		131 'CDLXXXIX Astrotoma agassizii BOLD 11 86 206 BOLD-AAZ7248',
		132 'CCCXXXV Astrotoma agassizii BOLD 11 231 207 BOLD-AAN2801',
		133 'CCXVIII Astrohamma tuberculatum BOLD 119 87 140 BOLD-AAE0203',
		134 'CDLXVIII Astrohamma tuberculatum BOLD 119 87 140 BOLD-AAE0203',
		135 'DXXX Astrohamma tuberculatum BOLD 119 87 140 BOLD-AAE0203',
		136 'CCXLVIII Astrocrius parens BOLD 137 193 141 BOLD-ACQ3459',
		137 'LIX Astrothamnus sp. BOLD 37 126 203 BOLD-AAJ9503',
		138 'CCL Astrothamnus echinaceus BOLD 37 194 204 BOLD-ACQ1998',
		139 'XCI Astrothrombus rugosus BOLD 67 83 172 BOLD-AAM4160',
		140 'DXI Astrothrombus rugosus BOLD 67 83 172 BOLD-AAM4160',
		141 'CCLXV Astrothrombus vecors BOLD 148 205 173 BOLD-ACQ7320',
		142 'CCXLVI Astrothrombus rugosus BOLD 136 192 182 BOLD-ACQ0768',
		143 'CCLV Astrothrombus chrysanthi BOLD 140 197 183 BOLD-ACQ6961',
		144 'CCCXXII Astroclon suensoni BOLD 180 225 135 BOLD-ADW9010',
		145 'CCCXXIII Astroclon propugnatoris BOLD 181 226 136 BOLD-ADX7000',
		146 'XVIII Ophiuroidea BOLD 9 113 144 BOLD-AAE1708',
		147 'XIX Ophiuroidea BOLD 10 114 145 BOLD-AAC7651',
		148 'CXXX Ophiosparte gigas BOLD 91 164 223 BOLD-AAC9818',
		149 'CCCLXXXVII Ophiosparte gigas BOLD 91 245 224 BOLD-AAC9817',
		150 'CCCXCIX Ophiacantha antarctica BOLD 216 246 88 ',
		151 'CCCX Ophiacantha cf. bidentata BOLD 174 69 27 ',
		152 'CDLXXXII Ophiacantha cf. fraterna BOLD 174 69 27 ',
		153 'XXI Asteronyx loveni BOLD 12 115 247 BOLD-ACJ9851',
		154 'XXXII Asteronyx loveni BOLD 12 55 248 BOLD-AAD8519',
		155 'CDXXVIII Asteronyx loveni BOLD 12 55 248 BOLD-AAD8519',
		156 'XXXIII Asteronyx loveni BOLD 12 55 248 BOLD-AAD8519',
		157 'LXXXVIII Asteronyx loveni BOLD 64 150 159 BOLD-AAM2917',
		158 'LXXXIX Asteronyx loveni BOLD 65 151 160 BOLD-AAM2918',
		159 'XC Astrodia tenuispina BOLD 66 56 112 BOLD-AAM4138',
		160 'CDXXXVI Astrodia tenuispina BOLD 66 56 112 BOLD-AAM4138',
		161 'CCLIV Astrodia tenuispina BOLD 139 196 91 BOLD-ACQ1537',
		162 'XXXIV Asteroschema sublaeve BOLD 18 118 175 BOLD-AAJ9638',
		163 'CCCXXVIII Asteroschema clavigerum BOLD 185 59 176 BOLD-ACB6499',
		164 'DXL Asteroschema clavigerum BOLD 185 59 176 BOLD-ACB6499',
		165 'CDLXXXVI Asteroschema clavigerum BOLD 185 59 176 BOLD-ACB6499',
		166 'LII Asteroschema salix BOLD 30 60 209 BOLD-AAJ9636',
		167 'CXXII Asteroschema tubiferum BOLD 30 60 209 BOLD-AAJ9636',
		168 'CDV Ophiuroidea BOLD 30 60 209 BOLD-AAJ9636',
		169 'CDVI Ophiuroidea BOLD 30 60 209 BOLD-AAJ9636',
		170 'CDIX Ophiuroidea BOLD 221 61 210 BOLD-ADK9511',
		171 'DXLIV Ophiuroidea BOLD 221 61 210 BOLD-ADK9511',
		172 'CDIV Ophiuroidea BOLD 220 62 199 BOLD-ADK8794',
		173 'CDVII Ophiuroidea BOLD 220 62 199 BOLD-ADK8794',
		174 'CDVIII Ophiuroidea BOLD 220 250 200 BOLD-ADK9568',
		175 'LIII Ophiocreas oedipus BOLD 31 57 155 BOLD-ABA5464',
		176 'CCXXIII Asteroschema ajax BOLD 31 57 155 BOLD-ABA5464',
		177 'CCCXXIX Ophiocreas oedipus BOLD 186 58 156 BOLD-ACB6881',
		178 'CDLXXXVII Ophiocreas oedipus BOLD 186 58 156 BOLD-ACB6881',
		179 'CCXLIII Ophiocreas oedipus BOLD 133 189 148 BOLD-ACQ3308',
		180 'CCLVIII Asteroschema migrator BOLD 142 200 149 BOLD-ACQ4151',
		181 'CCLIX Asteroschema edmondsoni BOLD 143 201 146 BOLD-ACQ1002',
		182 'CCXCV Asteroschema horridum BOLD 168 218 147 BOLD-ABA5417',
		183 'CVI Ophiocreas sibogae BOLD 76 63 190 BOLD-AAM3410',
		184 'CVIII Ophiocreas sibogae-Ophiocreas japonicus BOLD 76 63 190 BOLD-AAM3410',
		185 'CIX Ophiocreas sibogae BOLD 76 63 190 BOLD-AAM3412',
		186 'CCXLIX Ophiocreas glutinosum BOLD 76 64 190 BOLD-ACQ8261',
		187 'CCLI Ophiocreas caudatus BOLD 76 64 190 BOLD-ACQ8261',
		188 'CVII Ophiocreas sibogae BOLD 76 154 191 BOLD-AAM3411',
		189 'CCXXXVII Ophiocreas ambonesicum BOLD 131 185 192 BOLD-ACQ8262',
		190 'CCLXVII Ophiocreas spinulosus BOLD 150 207 193 BOLD-ACQ8260',
		191 'CCLXIII Ophiocreas sibogae BOLD 146 203 161 BOLD-ACQ4333',
		192 'CCXXIX Asteroschema oligactes BOLD 126 180 66 BOLD-ACG7649',
		193 'CCXXI Astrobrachion adhaerens BOLD 120 175 62 BOLD-ACQ6665',
		194 'CCLX Astrobrachion constrictum BOLD 144 65 63 BOLD-ACQ5515',
		195 'DXXXII Astrobrachion constrictum BOLD 144 65 63 BOLD-ACQ5515',
		196 'CDLXXII Astrobrachion constrictum BOLD 144 65 63 BOLD-ACQ5515',
		197 'LIV Euryale asperum BOLD 32 122 122 BOLD-AAL5361',
		198 'CCLXXXIII Euryale asperum BOLD 162 213 123 BOLD-ACQ1449',
		199 'CCXXVI Trichaster acanthifer BOLD 123 178 211 BOLD-ACQ2373',
		200 'CCXXXVIII Trichaster palmiferus BOLD 123 186 212 BOLD-ACQ2372',
		201 'CCXCIII Asteromorpha capensis BOLD 166 216 162 BOLD-ACQ2584',
		202 'CCXCIV Asteromorpha rousseaui BOLD 167 217 163 BOLD-ACQ6933',
		203 'CCXXII Asteromorpha koehleri BOLD 121 176 54 BOLD-ACQ2586',
		204 'LV Sthenocephalus indicus BOLD 33 123 179 BOLD-AAJ4323',
		205 'CCXXXVI Sthenocephalus anopla BOLD 130 184 180 BOLD-ACQ5005',
		206 'CCLVII Astroceras spinigerum-Astroceras nodosum BOLD 141 199 186 BOLD-ACQ2253',
		207 'CCLXXXVII Asterostegus tuberculatus BOLD 165 66 187 BOLD-ACQ5834',
		208 'CCXCVI Asterostegus sp. SMNHType8333 BOLD 165 66 187 BOLD-ACQ7298',
		209 'CCXXIV Astroceras pleiades BOLD 122 177 227 BOLD-ACQ2687',
		210 'CCXXXII Astroceras annulatum BOLD 122 67 228 BOLD-ACQ6342',
		211 'CCXXXIX Astroceras sp. NSMTE6917 BOLD 122 67 228 BOLD-ACQ6342',
		212 'CCXXXIII Astroceras compar BOLD 122 68 220 BOLD-ACQ2688',
		213 'CCXLII Astroceras sp. NSMTE6909 BOLD 122 68 220 BOLD-ACQ2688',
		214 'CDLXXI Astroceras pergamenum BOLD 122 68 220 BOLD-ACQ2688',
		215 'CCXXXV Astroceras mammosum BOLD 129 183 213 BOLD-ACQ2689',
		216 'CCXXVII Squamophis albozosteres BOLD 124 179 100 BOLD-ACQ3266',
		217 'CCXXX Squamophis amamiensis BOLD 127 181 101 BOLD-ACQ5737',
		218 'CCXXXI Astrocharis monospinosa BOLD 128 182 56 BOLD-ACQ6343',
		219 'VII Ophioderma appressa BOLD 2 19 99 BOLD-ACC7026',
		220 'CDXVIII Ophioderma appressa BOLD 2 19 99 BOLD-ACC7026',
		221 'DII Ophioderma appressa BOLD 2 19 99 BOLD-ACC7026',
		222 'XIII Ophioderma appressa BOLD 2 19 99 BOLD-ACC7026',
		223 'XIV Ophioderma appressa BOLD 2 19 99 BOLD-ACC7026',
		224 'X Ophioderma cinerea BOLD 5 109 106 BOLD-ACC7007',
		225 'XXVI Ophioderma panamensis BOLD 14 20 201 BOLD-ADN0062',
		226 'L Ophiuroidea BOLD 14 20 201 BOLD-ADN0062',
		227 'XLVIII Ophiuroidea BOLD 14 21 202 BOLD-ADN0979',
		228 'CDXXXII Ophiuroidea BOLD 14 21 202 BOLD-ADN0979',
		229 'DX Ophioderma panamensis BOLD 14 21 202 BOLD-ADN0979',
		230 'LXXX Ophioderma longicauda BOLD 57 144 128 BOLD-AAB6804',
		231 'XI Ophioderma ensifera BOLD 6 110 79 BOLD-ACC6923',
		232 'LXVI Ophiochasma stellata BOLD 44 132 69 BOLD-AAK3410',
		233 'XLII Ophiopsammus angusta BOLD 24 18 52 BOLD-AAE5124',
		234 'CDXXX Ophiopsammus angusta BOLD 24 18 52 BOLD-AAE5124',
		235 'XLIV Ophiopsammus angusta BOLD 24 18 52 BOLD-AAE5124',
		236 'LXXVIII Bathypectinura heros BOLD 55 142 168 BOLD-AAK0035',
		237 'CXXIII Bathypectinura heros BOLD 85 13 169 BOLD-AAU4055',
		238 'CXXIV Bathypectinura heros BOLD 85 13 169 BOLD-AAU4055',
		239 'CXXVI Ophiarachnella gorgonia BOLD 87 14 251 BOLD-AAH6896',
		240 'CCLXXIII Ophiarachnella gorgonia BOLD 87 14 252 BOLD-ACF2672',
		241 'CCXCVII Ophiarachnella gorgonia BOLD 87 14 252 BOLD-ACF2672',
		242 'CCLXXIV Ophiarachnella gorgonia BOLD 155 15 245 BOLD-ABA2091',
		243 'CCLXXIX Ophiarachnella gorgonia BOLD 155 15 246 BOLD-ABA2091',
		244 'CLXV Ophiarachnella gorgonia BOLD 113 16 174 BOLD-ACI8227',
		245 'CDLVI Ophiarachnella gorgonia BOLD 113 16 174 BOLD-ACI8227',
		246 'DXXII Ophiarachnella gorgonia BOLD 113 16 174 BOLD-ACI8227',
		247 'CCLXXV Ophiarachnella gorgonia BOLD 156 17 243 BOLD-ABA2089',
		248 'CCLXXXVIII Ophiarachnella gorgonia BOLD 156 17 243 BOLD-ABA2089',
		249 'CCXCI Ophiarachnella gorgonia BOLD 156 17 244 BOLD-ABA2089',
		250 'LXXXII Ophiurochaeta sp. BOLD 59 146 130 BOLD-AAK5582',
		251 'CCCLIII Ophiarachnella septemspinosa NEW 199 239 131 BOLD-AEE8204',
		252 'CCLXXVI Ophiopeza fallax BOLD 157 23 124 BOLD-ABA3433',
		253 'DXXXIV Ophiopeza fallax BOLD 157 23 124 BOLD-ABA3433',
		254 'CDLXXV Ophiopeza fallax BOLD 157 23 124 BOLD-ABA3433',
		255 'CCLXXXIX Ophiopeza fallax BOLD 157 23 124 BOLD-ABA3433',
		256 'CDLXXVIII Ophiopeza fallax BOLD 157 23 124 BOLD-ABA3433',
		257 'CCXCII Ophiopeza fallax BOLD 157 23 124 BOLD-ABA3433',
		258 'CCLXXVII Ophiopeza fallax BOLD 158 24 125 BOLD-ABA3434',
		259 'CDLXXVI Ophiopeza fallax BOLD 158 24 125 BOLD-ABA3434',
		260 'DXXXV Ophiopeza fallax NEW 158 24 125 BOLD-ABA3434',
		261 'CCXC Ophiopeza fallax BOLD 158 24 125 BOLD-ABA3434',
		262 'DXXXVI Ophiopeza fallax BOLD 158 24 125 BOLD-ABA3434',
		263 'CCLXXVIII Ophiopeza fallax BOLD 158 24 125 BOLD-ABA3434',
		264 'CCCLIX Ophiopeza fallax NEW 158 24 125 BOLD-ABA3434',
		265 'CCCLXVI Ophiopeza fallax NEW 158 24 125 BOLD-ABA3434',
		266 'CCCXXV Neoplax ophiodes BOLD 182 227 58 BOLD-ADX7678',
		267 'CCCLX Ophiolepis cincta NEW 202 22 22 BOLD-ACQ7795',
		268 'CDXCI Ophiolepis cincta NEW 202 22 22 BOLD-ACQ7795',
		269 'DXLII Ophiolepis cincta NEW 202 22 22 BOLD-ACQ7795',
		270 'CCCLXIX Ophioplocus imbricatus NEW 207 243 72 BOLD-ABA2474',
		271 'CDIII Ophiuroidea BOLD 219 249 73 BOLD-ADK9861',
		272 'VIII Ophiocoma wendtii BOLD 3 28 32 BOLD-ACC7049',
		273 'DIII Ophiocoma wendtii BOLD 3 28 32 BOLD-ACC7049',
		274 'CDXIX Ophiocoma wendtii BOLD 3 28 32 BOLD-ACC7049',
		275 'IX Ophiocoma echinata BOLD 4 108 137 BOLD-ACC6887',
		276 'XLIX Ophiuroidea BOLD 28 121 138 BOLD-ADM9437',
		277 'CXXVII Ophiocoma BOLD 88 31 61 BOLD-AAH6897',
		278 'CDXLII Ophiocoma scolopendrina BOLD 88 31 61 BOLD-AAH6897',
		279 'DXV Ophiocoma scolopendrina BOLD 88 31 61 BOLD-AAH6897',
		280 'CLXXVI Ophiocoma scolopendrina BOLD 88 31 61 BOLD-AAH6897',
		281 'CLXXVII Ophiocoma scolopendrina BOLD 88 31 61 BOLD-AAH6897',
		282 'CLXXIX Ophiocoma scolopendrina BOLD 88 31 61 BOLD-AAH6897',
		283 'CLXX Ophiocoma scolopendrina BOLD 88 31 61 BOLD-AAH6897',
		284 'CLXXI Ophiocoma scolopendrina BOLD 88 31 61 BOLD-AAH6897',
		285 'CLXXV Ophiocoma scolopendrina BOLD 88 31 61 BOLD-AAH6897',
		286 'CLXXII Ophiocoma scolopendrina BOLD 88 31 61 BOLD-AAH6897',
		287 'CLXXIII Ophiocoma scolopendrina BOLD 88 31 61 BOLD-AAH6897',
		288 'CDLVII Ophiocoma scolopendrina BOLD 88 31 61 BOLD-AAH6897',
		289 'CLXXIV Ophiocoma scolopendrina BOLD 88 31 61 BOLD-AAH6897',
		290 'CLXXVIII Ophiocoma scolopendrina BOLD 88 31 61 BOLD-AAH6897',
		291 'CDLVIII Ophiocoma scolopendrina BOLD 88 31 61 BOLD-AAH6897',
		292 'DXXIII Ophiocoma scolopendrina BOLD 88 31 61 BOLD-AAH6897',
		293 'CLXVI Ophiocoma scolopendrina BOLD 88 31 61 BOLD-AAH6897',
		294 'CLXVII Ophiocoma scolopendrina BOLD 88 31 61 BOLD-AAH6897',
		295 'CLXVIII Ophiocoma scolopendrina BOLD 88 31 61 BOLD-AAH6897',
		296 'CLXIX Ophiocoma scolopendrina BOLD 88 31 61 BOLD-AAH6897',
		297 'CXXXV Ophiuroidea BOLD 96 32 249 BOLD-ABA1977',
		298 'DXVII Ophiuroidea BOLD 96 32 249 BOLD-ABA1977',
		299 'CLXXXVIII Ophiocoma erinaceus BOLD 96 32 249 BOLD-ABA1977',
		300 'CDXLIII Ophiuroidea BOLD 96 32 249 BOLD-ABA1977',
		301 'CLXXXIX Ophiocoma erinaceus BOLD 96 32 249 BOLD-ABA1977',
		302 'CLXXXIV Ophiocoma erinaceus BOLD 96 32 249 BOLD-ABA1977',
		303 'CLXXXVI Ophiocoma erinaceus BOLD 96 32 249 BOLD-ABA1977',
		304 'CLXXXVII Ophiocoma erinaceus BOLD 96 32 249 BOLD-ABA1977',
		305 'CLXXXV Ophiocoma erinaceus BOLD 96 32 249 BOLD-ABA1977',
		306 'CLXXX Ophiocoma erinaceus BOLD 96 33 250 BOLD-ABA1976',
		307 'CLXXXI Ophiocoma erinaceus BOLD 96 33 250 BOLD-ABA1976',
		308 'CLXXXII Ophiocoma erinaceus BOLD 96 33 250 BOLD-ABA1976',
		309 'CDLIX Ophiocoma erinaceus BOLD 96 33 250 BOLD-ABA1976',
		310 'CLXXXIII Ophiocoma erinaceus BOLD 96 33 250 BOLD-ABA1976',
		311 'CXC Ophiocoma cynthiae BOLD 114 34 113 BOLD-ABA1978',
		312 'CXCI Ophiocoma cynthiae BOLD 114 34 113 BOLD-ABA1978',
		313 'CXCIX Ophiocoma cynthiae BOLD 114 34 113 BOLD-ABA1978',
		314 'CXCII Ophiocoma cynthiae BOLD 114 34 113 BOLD-ABA1978',
		315 'CDLX Ophiocoma cynthiae BOLD 114 34 113 BOLD-ABA1978',
		316 'DXXIV Ophiocoma cynthiae BOLD 114 34 113 BOLD-ABA1978',
		317 'CC Ophiocoma cynthiae BOLD 114 34 113 BOLD-ABA1978',
		318 'CXCVII Ophiocoma cynthiae BOLD 114 34 113 BOLD-ABA1978',
		319 'CCII Ophiocoma cynthiae BOLD 114 34 113 BOLD-ABA1978',
		320 'DXXVI Ophiocoma cynthiae BOLD 114 34 113 BOLD-ABA1978',
		321 'CXCVIII Ophiocoma cynthiae BOLD 114 34 113 BOLD-ABA1978',
		322 'CDLXIV Ophiocoma cynthiae BOLD 114 34 113 BOLD-ABA1978',
		323 'CCI Ophiocoma cynthiae BOLD 114 34 113 BOLD-ABA1978',
		324 'CDLXIII Ophiocoma cynthiae BOLD 114 34 113 BOLD-ABA1978',
		325 'CXCIII Ophiocoma cynthiae BOLD 114 34 113 BOLD-ABA1978',
		326 'CDLXI Ophiocoma cynthiae BOLD 114 34 113 BOLD-ABA1978',
		327 'DXXV Ophiocoma cynthiae NEW 114 34 113 BOLD-ABA1978',
		328 'CXCIV Ophiocoma cynthiae BOLD 114 34 113 BOLD-ABA1978',
		329 'CXCVI Ophiocoma cynthiae BOLD 114 34 113 BOLD-ABA1978',
		330 'CDLXII Ophiocoma cynthiae NEW 114 34 113 BOLD-ABA1978',
		331 'CXCV Ophiocoma cynthiae BOLD 114 34 113 BOLD-ABA1978',
		332 'CCIII Ophiocoma cynthiae BOLD 114 34 113 BOLD-ABA1978',
		333 'CLXI Ophiocoma endeani BOLD 110 29 102 BOLD-ACH9416',
		334 'DXXI Ophiocoma endeani BOLD 110 29 102 BOLD-ACH9416',
		335 'CDLIII Ophiocoma endeani BOLD 110 29 102 BOLD-ACH9416',
		336 'CCCLXI Ophiomastix koehleri NEW 203 30 103 BOLD-AEF0129',
		337 'CDXCII Ophiomastix koehleri NEW 203 30 103 BOLD-AEF0129',
		338 'LXXXV Ophiocoma pusilla BOLD 61 148 109 BOLD-AAI1107',
		339 'CCCXXVI Ophiocoma pusilla BOLD 183 35 110 BOLD-ADW2639',
		340 'CCCLVII Ophiocoma sp. NEW 183 35 110 BOLD-ADW2639',
		341 'CCCLV Ophiocoma sp. NEW 183 35 110 BOLD-ADW2639',
		342 'CCCLVI Ophiocoma pusilla NEW 183 35 110 BOLD-ADW2639',
		343 'CCCXXXVIII Ophiuroidea BOLD 191 234 85 BOLD-ACY1347',
		344 'LXXXVI Ophiocoma cf. doederleini BOLD 62 36 92 BOLD-ABA1972',
		345 'CCCXL Amphiuridae sp.1 NEW 62 36 92 ',
		346 'CCCLII Amphiuridae sp.1 NEW-NEW duplicate 62 36 92 ',
		347 'CCIV Ophiocoma BOLD 115 37 93 BOLD-ABA1975',
		348 'CCV Ophiocoma BOLD 115 37 93 BOLD-ABA1975',
		349 'CCVII Ophiocoma BOLD 115 37 93 BOLD-ABA1975',
		350 'CCVIII Ophiocoma BOLD 115 37 93 BOLD-ABA1975',
		351 'CDLXV Ophiocoma BOLD 115 37 93 BOLD-ABA1975',
		352 'DXXVII Ophiocoma BOLD 115 37 93 BOLD-ABA1975',
		353 'CCVI Ophiocoma BOLD 115 37 93 BOLD-ABA1975',
		354 'CCCXXVII Ophiocomella sexradia BOLD 184 228 59 BOLD-ABA2432',
		355 'CCCLVIII Ophiocoma valenciae NEW 201 241 60 BOLD-AEE6672',
		356 'CXXVIII Ophiocoma pica BOLD 89 162 104 BOLD-ABA2257',
		357 'CCCXXXI Ophiocoma pica BOLD 188 230 105 BOLD-ABA2256',
		358 'CCCLIV Ophiocoma doederleini NEW 200 240 74 BOLD-ABA3654',
		359 'CCIX Ophiocoma brevipes BOLD 116 38 164 BOLD-ABA1973',
		360 'CCXI Ophiocoma brevipes BOLD 116 38 164 BOLD-ABA1973',
		361 'CCX Ophiocoma brevipes BOLD 116 38 164 BOLD-ABA1973',
		362 'CCXII Ophiocoma brevipes BOLD 117 39 165 BOLD-ABA2243',
		363 'CCXIII Ophiocoma brevipes BOLD 117 39 165 BOLD-ABA2243',
		364 'CCXIV Ophiocoma brevipes BOLD 117 39 165 BOLD-ABA2243',
		365 'DXXVIII Ophiocoma brevipes BOLD 117 39 165 BOLD-ABA2243',
		366 'CDLXVI Ophiocoma brevipes BOLD 117 39 165 BOLD-ABA2243',
		367 'CCXV Ophiocoma brevipes BOLD 117 39 165 BOLD-ABA2243',
		368 'CCCXXX Ophiocoma dentata BOLD 187 229 76 BOLD-ABA1974',
		369 'XII Ophiocoma sp. BOLD 7 111 9 ',
		370 'XV Ophiuroidea BOLD 8 112 39 BOLD-ADI0091',
		371 'CDXI Ophiuroidea BOLD 223 252 40 BOLD-AAD7203',
		372 'LI Ophiuroidea BOLD 29 26 47 BOLD-AAF4324',
		373 'CDXXXIII Ophiuroidea BOLD 29 26 47 BOLD-AAF4324',
		374 'CCCXXXIX Amphilimna cribriformis NEW 192 235 48 BOLD-AEE7697',
		375 'CXXXIX Ophiuroidea BOLD 99 25 21 BOLD-ACX3274',
		376 'CDXLV Ophiuroidea BOLD 99 25 21 BOLD-ACX3274',
		377 'CCCLI Ophiactis sp.NEW1 NEW 198 238 20 BOLD-AEE6843',
		378 'XXV Ophiopteris papillosa BOLD 13 27 8 BOLD-ACI1163',
		379 'DVII Ophiopteris papillosa BOLD 13 27 8 BOLD-ACI1163',
		380 'CDXXV Ophiopteris papillosa BOLD 13 27 8 BOLD-ACI1163',
		381 'XXVIII Ophioscolex corynetes BOLD 15 101 237 BOLD-AAI1077',
		382 'CDXXVI Ophioscolex corynetes BOLD 15 101 237 BOLD-AAI1077',
		383 'LXXXIV Ophioscolex sp. MoV 2721 BOLD 15 101 238 BOLD-AAF1050',
		384 'CCCXIX Ophioscolex glacialis BOLD 178 222 221 BOLD-ACV6677',
		385 'CCCXX Ophioscolex glacialis BOLD 178 223 222 BOLD-ACV6676',
		386 'LXIX Ophioscolex pertinax BOLD 47 135 82 BOLD-AAK5652',
		387 'CXIX Ophiologimus prolifer BOLD 83 159 83 BOLD-AAI1195',
		388 'XXXV Ophiotoma BOLD 19 119 15 ',
		389 'CXXXVI Ophiuroidea BOLD 97 50 26 BOLD-ACX0350',
		390 'CDXLIV Ophiuroidea BOLD 97 50 26 BOLD-ACX0350',
		391 'DXVIII Ophiuroidea BOLD 97 50 26 BOLD-ACX0350',
		392 'CXXXVIII Ophiuroidea BOLD 97 50 26 BOLD-ACX0350',
		393 'CXLIV Ophiuroidea BOLD 103 170 89 BOLD-ABA5422',
		394 'CCCLXXI Ophiothela sp. NEW 209 49 90 BOLD-AEE2286',
		395 'CDXCV Ophiothela venusta NEW 209 49 90 BOLD-AEE2286',
		396 'CCCLXXII Ophiothela venusta NEW 209 49 90 BOLD-AEE2286',
		397 'CCCLXXIII Ophiothela venusta NEW 209 49 90 BOLD-AEE2286',
		398 'CCCLXXVIII Ophiothela sp. NEW 209 49 90 BOLD-AEE2286',
		399 'CCCLXXXI Ophiothrix fragilis NEW 212 244 25 BOLD-AEE3738',
		400 'CXXXVII Ophiuroidea BOLD 98 44 49 BOLD-ADW4818',
		401 'CXL Ophiuroidea BOLD 98 44 49 BOLD-ADL5421',
		402 'CCCXLIII Macrophiothrix demessa NEW 194 236 64 BOLD-AEE7024',
		403 'CCCXLIV Macrophiothrix longipeda NEW 195 45 65 BOLD-AEE7528',
		404 'CCCXLV Macrophiothrix longipeda NEW 195 45 65 BOLD-AEE7528',
		405 'CCCXLVI Macrophiothrix propinqua NEW 196 237 28 BOLD-AAX3523',
		406 'CCCLXXIV Ophiothrix echinotecta NEW 210 47 45 BOLD-ABA3897',
		407 'CCCLXXV Ophiothrix echinotecta NEW 210 47 45 BOLD-ABA3897',
		408 'CCCLXXVI Ophiothrix echinotecta NEW 210 47 45 BOLD-ABA3897',
		409 'CCCLXXXV Ophiothrix trilineata NEW 213 48 46 BOLD-AAM4908',
		410 'CCCLXXXVI Ophiothrix trilineata NEW 213 48 46 BOLD-AAM4908',
		411 'CCCLXX Ophiothela sp. NEW 208 46 16 BOLD-ABA3818',
		412 'CCCLXXVII Ophiothrix purpurea NEW 208 46 16 BOLD-ABA3818',
		413 'CCCLXXIX Ophiothrix purpurea NEW 208 46 16 BOLD-ABA3818',
		414 'CDXCVI Ophiothrix purpurea NEW 208 46 16 BOLD-ABA3818',
		415 'CCCLXXXII Ophiothrix purpurea NEW 208 46 16 BOLD-ABA3818',
		416 'CCCLXXXIII Ophiothrix purpurea NEW 208 46 16 BOLD-ABA3818',
		417 'CCCLXXXIV Ophiothrix purpurea NEW 208 46 16 BOLD-ABA3818',
		418 'CCCLXXX Ophiothrix foveolata NEW 211 43 17 BOLD-AEE2287',
		419 'CDXCVII Ophiothrix foveolata NEW 211 43 17 BOLD-AEE2287',
		420 'CXLIII Ophiuroidea BOLD 102 51 50 BOLD-ABA2117',
		421 'CCCL Ophiactis savignyi NEW 102 51 50 BOLD-ABA2117',
		422 'CCCXLVII Ophiactis picteti NEW 197 52 51 BOLD-AEE2229',
		423 'CDXC Ophiactis picteti NEW 197 52 51 BOLD-AEE2229',
		424 'CCCXLVIII Ophiactis picteti NEW 197 52 51 BOLD-AEE2228',
		425 'CCCXLIX Ophiactis picteti NEW 197 52 51 BOLD-AEE8894',
		426 'CXLV Ophiuroidea BOLD 104 171 14 BOLD-ABA2118',
		427 'CXLI Ophiuroidea BOLD 100 168 33 BOLD-ADL3718',
		428 'CXLII Ophiuroidea BOLD 101 169 34 BOLD-ADL5086',
		429 'XXXVI Ophiacantha spectabilis BOLD 20 98 67 BOLD-AAD9422',
		430 'XXXVIII Ophiacantha spectabilis BOLD 20 98 67 BOLD-AAD9422',
		431 'XXXVII Ophiacantha spectabilis BOLD 20 98 67 BOLD-AAD9422',
		432 'LXXIV Ophiopristis luctosa BOLD 52 140 68 BOLD-AAK5644',
		433 'XL Ophiomyxa sp. MoV5486-Ophiomyxa vivipara BOLD 22 99 126 BOLD-AAC6070',
		434 'CCCVI Ophiomyxa vivipara BOLD 22 99 126 BOLD-ACQ5457',
		435 'CCCVII Ophiomyxa vivipara BOLD 22 99 126 BOLD-ACQ4164',
		436 'CCCV Ophiomyxa serpentaria BOLD 22 99 126 BOLD-ACQ0706',
		437 'CDLXXXI Ophiomyxa serpentaria BOLD 22 99 126 BOLD-ACQ0706',
		438 'CCLIII Ophiomyxa anisacantha BOLD 138 195 127 BOLD-ACQ3749',
		439 'CCCIII Ophiomyxa brevirima BOLD 172 220 98 BOLD-ACQ3748',
		440 'XLIII Ophiomyxa australis BOLD 25 100 218 BOLD-AAF0940',
		441 'CXVII Ophiomyxa australis BOLD 25 100 218 BOLD-AAF0940',
		442 'CCCII Ophiomyxa australis BOLD 25 219 219 BOLD-ACQ3737',
		443 'LXVIII Ophiomyxa australis BOLD 46 134 30 BOLD-AAF0941',
		444 'LXXXIII Ophiomyxa crinita BOLD 60 147 96 BOLD-ADF9715',
		445 'CCCIV Ophiomyxa neglecta BOLD 173 221 97 BOLD-ACQ4143',
		446 'LXXIII Ophiomyces delata BOLD 51 139 11 BOLD-AAK5610',
		447 'CX Ophiolycus farquhari BOLD 77 155 18 BOLD-AAN1477',
		448 'CXXXIV Ophiuroidea BOLD 95 167 19 BOLD-ADP8826',
		449 'CXXXII Ophiuroidea BOLD 93 165 23 BOLD-ADW4070',
		450 'CXXXIII Ophiuroidea BOLD 94 166 24 BOLD-ADP3148',
		451 'LXV Ophiotoma sp. MoV 5504 BOLD 43 131 7 BOLD-AAK5553',
		452 'LXVII Ophiopeza spinosa BOLD 45 133 31 BOLD-AAI1099',
		453 'LXXIX Ophiochaeta hirsuta BOLD 56 143 184 BOLD-AAK3411',
		454 'CCCLXVII Ophiopeza spinosa NEW 206 42 185 BOLD-ABA3880',
		455 'CCCLXVIII Ophiopeza spinosa NEW 206 42 185 BOLD-ABA3880',
		456 'CDXCIV Ophiopeza spinosa NEW 206 42 185 BOLD-ABA3880',
		457 'LXXXI Ophiopeza spinosa BOLD 58 145 115 BOLD-AAI1100',
		458 'CXXV Ophiodermatidae BOLD 86 161 55 BOLD-AAH6895',
		459 'LXX Ophiocamax vitrea BOLD 48 136 86 BOLD-AAK3412',
		460 'CCCXCIII Ophiocamax applicatus BOLD 214 40 87 BOLD-ABZ1111',
		461 'CDXCIX Ophiocamax applicatus BOLD 214 40 87 BOLD-ABZ1111',
		462 'CCCXCIV Ophiocamax gigas BOLD 214 40 87 BOLD-AAE1779',
		463 'LXXI Ophiomitra leucorhabdota BOLD 49 137 6 BOLD-AAK3447',
		464 'LXXII Ophiolimna perfida BOLD 50 138 5 BOLD-AAK3442',
		465 'LXXV Ophiotreta valenciennesi BOLD 53 141 70 BOLD-AAW9066',
		466 'CDI Ophiacantha antarctica BOLD 218 248 71 ',
		467 'LXXVII Clarkcoma bollonsi BOLD 54 88 233 BOLD-AAJ3369',
		468 'CDXXXV Clarkcoma bollonsi BOLD 54 88 233 BOLD-AAJ3369',
		469 'XCII Clarkcoma bollonsi B BOLD 54 88 233 BOLD-AAJ3369',
		470 'CDXXXVII Clarkcoma bollonsi B BOLD 54 88 233 BOLD-AAJ3369',
		471 'DXII Clarkcoma bollonsi BOLD 54 88 233 BOLD-AAJ3369',
		472 'CXLIX Clarkcoma bollonsi BOLD 54 88 233 BOLD-ACH9964',
		473 'CDXLVIII Clarkcoma bollonsi BOLD 54 88 233 BOLD-ACH9964',
		474 'CXLVII Clarkcoma bollonsi BOLD 54 89 234 BOLD-ACH9965',
		475 'CDXLVI Clarkcoma bollonsi BOLD 54 89 234 BOLD-ACH9965',
		476 'CXLVIII Clarkcoma bollonsi BOLD 54 89 234 BOLD-ACH9965',
		477 'CDXLVII Clarkcoma bollonsi BOLD 54 89 234 BOLD-ACH9965',
		478 'DXIX Clarkcoma bollonsi BOLD 54 89 234 BOLD-ACH9965',
		479 'CCCXVII Clarkcoma bollonsi BOLD 177 90 111 BOLD-ACV6907',
		480 'CCCXVIII Clarkcoma bollonsi BOLD 177 90 111 BOLD-ACV6907',
		481 'CDLXXXV Clarkcoma bollonsi BOLD 177 90 111 BOLD-ACV6907',
		482 'CL Clarkcoma canaliculata BOLD 106 91 181 BOLD-ABA4008',
		483 'CDXLIX Clarkcoma canaliculata BOLD 106 91 181 BOLD-ABA4008',
		484 'DXX Clarkcoma canaliculata BOLD 106 91 181 BOLD-ABA4008',
		485 'CLI Clarkcoma canaliculata BOLD 107 92 225 BOLD-ACH8883',
		486 'CLVII Clarkcoma canaliculata BOLD 107 92 225 BOLD-ACH8883',
		487 'CLVI Clarkcoma canaliculata BOLD 107 92 225 BOLD-ACH8883',
		488 'CDL Clarkcoma canaliculata BOLD 107 92 225 BOLD-ACH8883',
		489 'CLVIII Clarkcoma pulchra BOLD 107 93 226 BOLD-ACH5592',
		490 'CLIX Clarkcoma pulchra BOLD 107 93 226 BOLD-ACH5592',
		491 'CLX Clarkcoma pulchra BOLD 107 93 226 BOLD-ACH5592',
		492 'CLIV Clarkcoma canaliculata BOLD 109 94 139 BOLD-ACI1722',
		493 'CDLII Clarkcoma canaliculata BOLD 109 94 139 BOLD-ACI1722',
		494 'CLV Clarkcoma canaliculata BOLD 109 94 139 BOLD-ACI1722',
		495 'CLII Clarkcoma canaliculata BOLD 108 95 118 BOLD-ACI1723',
		496 'CLIII Clarkcoma canaliculata BOLD 108 95 118 BOLD-ACI1723',
		497 'CDLI Clarkcoma canaliculata BOLD 108 95 118 BOLD-ACI1723',
		498 'CLXIV Ophiocomina australis BOLD 112 96 75 BOLD-ACH6404',
		499 'CDLV Ophiocomina australis BOLD 112 96 75 BOLD-ACH6404',
		500 'CCCXV Ophiocomina sp. BOLD 176 97 29 BOLD-ACV9150',
		501 'CCCXVI Ophiocomina sp. BOLD 176 97 29 BOLD-ACV9150',
		502 'CXX Ophiotreta sp. MoV 5497 BOLD 84 160 43 BOLD-AAN1479',
		503 'CCCXI Ophiocomina nigra BOLD 175 53 44 BOLD-AAM4851',
		504 'CDXIII Ophiocomina nigra BOLD 175 53 44 BOLD-AAM4851',
		505 'CCCXIII Ophiocomina nigra BOLD 175 53 44 BOLD-AAM4851',
		506 'CDLXXXIV Ophiocomina nigra BOLD 175 53 44 BOLD-AAM4851',
		507 'CCCXII Ophiocomina nigra BOLD 175 53 44 BOLD-AAM4851',
		508 'DXXXIX Ophiocomina nigra BOLD 175 53 44 BOLD-AAM4851',
		509 'CCCXIV Ophiocomina nigra BOLD 175 53 44 BOLD-AAM4851',
		510 'CDLXXXIII Ophiocomina nigra BOLD 175 53 44 BOLD-AAM4851',
		511 'CLXII Ophiopteris antipodum BOLD 111 41 4 BOLD-ACH6697',
		512 'CLXIII Ophiopteris antipodum BOLD 111 41 4 BOLD-ACH6697',
		513 'CDLIV Ophiopteris antipodum BOLD 111 41 4 BOLD-ACH6697',
		514 'CCLXXII Ophiolimna antarctica BOLD 154 210 3 BOLD-AAU6191',
		515 'CCLXXXIV Astroboa sp. RUMFZE00014 BOLD 163 214 2 BOLD-ACQ7587',
		516 'CCCLXII Ophionereis dubia NEW 204 242 77 BOLD-AEE6372',
		517 'CCCLXIII Ophionereis porrecta NEW 205 54 78 BOLD-ABA2254',
		518 'CDXCIII Ophionereis porrecta NEW 205 54 78 BOLD-ABA2254',
		519 'CCCLXIV Ophionereis porrecta NEW 205 54 78 BOLD-ABA2254',
		520 'CCCLXV Ophionereis porrecta NEW 205 54 78 BOLD-ABA2254',
		521 'XLI Ophiacantha densispina BOLD 23 120 157 BOLD-AAR7188',
		522 'CCXCVIII Ophiacantha vivipara BOLD 169 102 158 BOLD-ACQ6916',
		523 'DXXXVII Ophiacantha vivipara BOLD 169 102 158 BOLD-ACQ6916',
		524 'CCXCIX Ophiacantha vivipara BOLD 169 102 158 BOLD-ACQ6916',
		525 'CDLXXIX Ophiacantha vivipara BOLD 169 102 158 BOLD-ACQ6916',
		526 'CII Ophiacantha sp. MoV 4537 BOLD 73 103 194 BOLD-AAF4144',
		527 'CXXI Ophiacantha sp. MoV 4537 BOLD 73 103 194 BOLD-AAF4144',
		528 'CDXXXIX Ophiacantha sp. MoV 4537 BOLD 73 103 194 BOLD-AAF4144',
		529 'DXIII Ophiacantha sp. MoV 4537 BOLD 73 103 194 BOLD-AAF4144',
		530 'CCCI Ophiacantha vivipara BOLD 171 104 195 BOLD-AAT9628',
		531 'CDLXXX Ophiacantha vivipara BOLD 171 104 195 BOLD-AAT9628',
		532 'CCC Ophiacantha vivipara BOLD 170 105 134 BOLD-AAC1442',
		533 'DXXXVIII Ophiacantha vivipara BOLD 170 105 134 BOLD-AAC1442',
		534 'CCCXCII Ophiacantha cf. pentactis BOLD 170 105 134 BOLD-AAC1442',
		535 'CDXCVIII Ophiacantha pentactis BOLD 170 105 134 BOLD-AAC1442',
		536 'CCCLXXXVIII Ophiacantha cf. pentactis BOLD 170 105 134 BOLD-AAC1442',
		537 'CCCLXXXIX Ophiacantha cf. pentactis BOLD 170 105 134 BOLD-AAC1442',
		538 'CCCXC Ophiacantha cf. pentactis BOLD 170 105 134 BOLD-AAC1442',
		539 'CCCXCI Ophiacantha cf. pentactis BOLD 170 105 134 BOLD-AAC1442',
		540 'CCCXCVIII Ophiacantha pentactis BOLD 170 105 134 BOLD-AAC1442',
		541 'XCVIII Ophiacantha rosea BOLD 70 152 132 BOLD-AAK3507',
		542 'XCIX Ophiacantha rosea BOLD 71 106 133 BOLD-AAM3409',
		543 'CDXXXVIII Ophiacantha BOLD 71 106 133 BOLD-AAM3409',
		544 'I Outgroup'
		;
	tree tree1 = [&r](((((((((1:0.001023854,2:0.001023854)0.999:0.002938671,((3:7.282038E-4,4:7.282038E-4)1.0:0.002428142,(5:0.00124134,(6:6.108248E-4,7:6.108248E-4)0.578:6.30515E-4)1.0:0.001915006)0.58:8.061797E-4)0.651:0.001538684,((8:0.001439137,9:0.001439137,10:0.001439137)0.942:0.001664929,11:0.003104066,12:0.003104066)0.924:0.002397144)1.0:0.1266825,13:0.1321837)0.933:0.01666166,((((((14:0.0018…
end;
